# Supplementary material for: Global circRNA expression changes predate clinical and histological improvements of psoriasis patients upon secukinumab treatment
Source: PLoS One. 2022 Sep 29;17(9):e0275219. doi: 10.1371/journal.pone.0275219 (PMC9522259; doi:10.1371/journal.pone.0275219)
Supplement: S1 File — (XLSX) [file pone.0275219.s005.xlsx]

## Sheet: Sheet1
S1 File. List of targets and probes for custom-designed circRNA NanoString panel.
Class	Name NanoString panel	Name Manuscript	Transcript	circBase ID	Target Sequence
circRNA	AFF1	circAFF1	chr4:87967317-87968746_circAFF1	hsa_circ_0001423	CTGCCAAAGCCAAGCTCACCAAACTGAAGATGCCTTCTCAGTCAGTTGAGTTTGTACAATGACGACAGAAACCTGCTTCGAATTAGAGAGAAGGAAAGAC
circRNA	ANKRD12	circANKRD12	chr18:9182379-9221997_circANKRD12	hsa_circ_0000826	GCTACTAAAAAGAGAGGTGCCTTTATCTGATGATGATGAAAGTTACACAGATCCAGGATGAGAAGACTGATAAAAGAAGAAGCTAGCTGAACAGCTGTAA
circRNA	ARAP2	circARAP2	chr4:36230203-36231267_circARAP2	hsa_circ_0069399	CATCGACCTGTACCAGAGATTCCAGGGTCAACAAAAGGAGTTTCTGGGAGGCTTAAGCAGGTAAAGCAGTCACTGTGAAGAAAATAACATTTTAAGAAAC
circRNA	ASH1L	circASH1L	chr1:155408117-155429689_circASH1L	hsa_circ_0003247	AAAAAGCAGAAGCCATTACCAGAGGAAGAAGAGCAAGAGAATAATAAAAGGCTCCCAGCCAACCTCTGATAAACCCTCCCAGCGGCCATCAGAGAGCACA
circRNA	ASXL1	circASXL1		hsa_circ_0001136	AGGGGTTGTTTTATAAACTGCCTGGCCGAATCAGCCTTTTCACGCTCAAGGTATTAGAAAACTACTCGGATGCTCCAATGACACCAAAACAGATTCTGCA
circRNA	CAMSAP1	circCAMSAP1	chr9:138773478-138774924_circCAMSAP1	hsa_circ_0001900	AAGAACTTCCGTACGACCTCGAGGATGCCATGGTGTTCTGGATCAACAAGATAACATCCCTGAGGACCTCAGAGACCCTTTCTACGTTGACCAGTATGAG
circRNA	CCDC66	circCCDC66	chr3:56626997-56628056_circCCDC66	hsa_circ_0001313	CTCAGATTGAGGAACGAGACAGACGACGACAAAAACAATTAGAGCATCAGGAAACAGTACTGCTGGAGCACCCTTTCAGTGCTGTGAAACAAGAACTGCA
circRNA	CCDC9	circCCDC9	chr19:47767859-47768203_circCCDC9	hsa_circ_0000944	GGGGCCCCGACTTCGAGCGGGTGCGCTGTGGCCTTGAGCACGAGCGGCAGGAGTGGGAGGAGCGGCGCAGGCAGAACATTGAGAAGATGAATGAGGAGAT
circRNA	CD44	circCD44	chr11:35222628-35226187_circCD44	hsa_circ_0021727	ATATCGCCAAACACCCAAAGAAGACTCCCATTCGACAACAGGGACAGCTGTTTCAACCACACCACGGGCTTTTGACCACACAAAACAGAACCAGGACTGG
circRNA	CDR1	ciRS-7	chrX:139865339-139866824_ciRS-7	hsa_circ_0001946	AACGTCTCCAGTGTGCTGATCTTCTGACATTCAGGTCTTCCAGTGTCTGCAATATCCAGGGTTTCCGATGGCACCTGTGTCAAGGTCTTCCAACAACTCC
circRNA	CDYL	circCDYL	chr6:4891946-4892613_circCDYL	hsa_circ_0008285	CGGCCCTGTGACTGCAGCCATGGCCACAGGCTTAGCTGTTAACGGGAAAGGTTGAAAGGATTGTTGACAAAAGGAAAAATAAAAAAGGGAAGACAGAGTA
circRNA	CSNK1G3	circCSNK1G3	chr5:122881110-122893258_circCSNK1G3	hsa_circ_0001522	AAATCAAGAGCACCACAGCTACATTTGGAATACAGATTCTATAAGCAGTTAGGATCTGGAGCTCTCTATCAATATCAGCTCACATCATTGAAAAGATAAT
circRNA	CUL5	circCUL5	chr11:107916996-107925682_circCUL5	hsa_circ_0024169	GAGCACTACGTTATTTAGAAACAAGACGAGAATGTAACTCCGTTGAAGCAGGATGTGCATGCAGTCTGTCTTTGGGATGATAAAGGCCCAGCAAAAATTC
circRNA	DDX21	circDDX21	chr10:70719561-70720005_circDDX21	hsa_circ_0008865	GTAACCCCAGTGAAGCTGCCAGTGAAGAAAGTAACAGTGAGATAGAGCAGAAAGAGAAAAAAGAGAAGCCAAAATCTGATAAGACTGAAGAGATAGCAGA
circRNA	DEK	circDEK	chr6:18236682-18258636_circDEK	hsa_circ_0075796	TGGCCAGTGCTAACTTGGAAGAAGTCACAATGAAACAGATTTGCAAAAAGAAAAGAGTCTCATCGTGGAAGGCAAGAGGGAAAAGAAAAAAGTAGAGAGG
circRNA	DNAJC3	circDNAJC3	chr13:96409897-96416207_circDNAJC3	hsa_circ_0101041	CCTGAAAGATCGAGCAGAGGCCTATTTGATAGAGGAAATGTATGATGAAGCTCAAATCTAATCCAAGTGAAAATGAAGAAAAGGAAGCACAGTCTCAACT
circRNA	DOCK1	circDOCK1		hsa_circ_0020397	CCGTGAACCGAACCGTCATTTCCATGGGACGAGATTCTGAACTCATTCTTTTTATAACTATGATGCCAGAGGAGCGGATGAACTTTCTTTACAGATCGGA
circRNA	ERBIN	circERBIN	chr5:65349233-65350779_circERBIN	hsa_circ_0072732	ACTGGAGAGAACAAGTACTTCGACATATTGAAGCCAAAAAGTTAGAAAAGGCAAGAAGATGAAAATTTTAACAGCCTTTTACAAAATGGAGATATTTTAA
circRNA	ERC1	circERC1	chr12:1136913-1137738_circERC1	hsa_circ_0000373	AAATCACCATTTGGAAGGAACAGTACAGAGTTGTACAGGAGGAAAACCAGATATGGTGTAAGATACTTCTTCAAGATTGGACAGCTGGGGACCTTCTTCT
circRNA	EXOC6B	circEXO6B	chr2:72945231-72960247_circEXO6B	hsa_circ_0009043	AGAGCATCCGCAAACATTCAGACAAAATTGGAGAGACTGCCATGAAGCAAAATCAAGTGACGGATACTAATAGAAAACTACAACATGAGGGAAAGGAACT
circRNA	FAT1	circFAT1	chr4:187627716-187630999_circFAT1	hsa_circ_0001461	CATTAGAGATGGCTCTGGCGTTGGTGTTTTCAAAATAGGTGAAGAGACAGATTCCCGACAGTTAAGCAATGGGGAGACATTTGGCTTTGCTCCTGCTTCT
circRNA	FBXW7	circFBXW7	chr4:153332454-153333681_circFBXW7	hsa_circ_0001451	ACCTGCCCGTTCACCAACTCTCCTCCCCATTCTATACAAAAACAACAAAAGATTACTTCCTTAGGATAGATTGCCAGAAGTGGAGTTACTGGGTCAGAGG
circRNA	FNDC3B	circFNDC3B	chr3:171965322-171969331_circFNDC3B	hsa_circ_0006156	AGAGCGACGAGCAAGAAGCAGCCCAAAGTCGAATGATTCAGACTTGCAAGGTGATTGAAGATAGTACTGGAGTCCGCCGGGTGGTGGTCACACCCCAGTC
circRNA	GDI2	circGDI2	chr10:5836847-5842668_circGDI2	hsa_circ_0002665	GTGGAAAAATCTACAAGGTTCCTTCCACTGAAGCAGAAGCCCTGGCATCTAGAATGTATCCTGTCAGGTATAATGTCAGTGAATGGCAAGAAAGTTCTTC
circRNA	GPATCH1	circGPATCH1	chr19:33604672-33605325_circGPATCH1	hsa_circ_0008287	CCTTAGTAAACAAAGAGGAAGAGCATGCACCAGAATTATCCGCAAATCAGTTCAACTTTAGTTGGCTTACCAAGAGTGAAGCGTGACAAGTACTCAGTCT
circRNA	HIPK3	circHIPK3	chr11:33307958-33309057_circHIPK3	hsa_circ_0000284	TGTATCAAAGACTGTTTGTTCAACATATCTACAATCTCGGTACTACAGGTATGGCCTCACAAGTCTTGGTCTACCCACCATATGTTTATCAAACTCAGTC
circRNA	KRT1	circKRT1	chr12:53073882-53074008_circKRT1	not in circBase	CTTGTTAACCTTGGTGGCAGTAAAAGCATCTCCATAAGTGTGGCTAGAGGAGGTGGTGGGAGATTTTCAAGCTGTGGTGGTGGTGGTGGTAGCTTTGGTG
circRNA	MAN1A2_a	circMAN1A2a	chr1:117944807-117963271_circMAN1A2_a	hsa_circ_0000118	CTACTTGCAGCATATTACCTATCAGGAGAGGAGGGAAGAGGAAGAACGTCTGAGAAATAAAATTCGAGCTGATCATGAGAAGGCCTTGGAAGAAGCAAAA
circRNA	MITD1	circMITD1	chr2:99786012-99787892_circMITD1	hsa_circ_0001050	GATGGATGATTAAGATTGGAAGGGGACTTGATTATTTTAAGAAACCACAGCTGTATAACTTTCTTCGATTTTGTGAGATGCTTATTAAGAGACCATGTAA
circRNA	MORC3	circMORC3	chr21:37711076-37717005_circMORC3	hsa_circ_0001189	CGAAGAGTCTTGCCTACATCGAACGTGATGTTTATCGACCAAAATTTTTAATGATTAATTTAGCAGAATCAAAAGCCAGCCTTGCTGCAATTCTGGAACA
circRNA	PARD3	circPARD3	chr10:34558584-34573173_circPARD3	hsa_circ_0018168	TATGCCCAAGTCAAGAAGCCGCGGAATTCCAAACCCTCACCTGTAGACAGGTTTGGCAAACATCGAAAAGATGACAAGATTGAGAAAACGGGTAAAATAA
circRNA	PCMTD1	circPCMTD1	chr8:52773404-52773806_circPCMTD1	hsa_circ_0001801	CCTGGGAAGTGGAACCGGATATTTAAGTACAATGGTGGGCTTAATTTTAGGATTAATTTATTTTTGGAAATCAAGTGCAATATTGGAAGCCATTTCTACT
circRNA	PNN	circPNN	chr14:39648294-39648666_circPNN	hsa_circ_0101802	GTGTCCAGCTACCCAAAAACTAATAGAAGAGTCACAGAGAAAAATGAACGCAAAAGCGGCGCCAGGAAATTGAACAAAAACTTGAAGTTCAGGCAGAAGA
circRNA	PRKD3	circPRKD3	chr2:37543379-37544322_circPRKD3	hsa_circ_0000992	GCCCAGGAACTGTCTTTATCTGCTGTCAAGGATCTTGTGTGCTCCATAGTTTATCAAAAGGCTAACTATATGTCAGAAAGCATCAGCTTTTCTCGATGGA
circRNA	RAPGEF5	circRAPGEF5		hsa_circ_0001681	AAGACTCCGAAGAAAGCAGTGATGAAATTCTTGTGCGTCTAACATCTGCGACTCTATCAAGAAGAATATCTAATCCGTACCTTGAACATACGCCTTCCCA
circRNA	RBM23	circRBM23	chr14:23378691-23380612_circRBM23	hsa_circ_0000524	AACAGTGGCAATGAGACCAGTGGAAGCAGCACCATCGGGGAGACAAGCAAATCTGACAGGATGGCATCTGATGACTTTGACATAGTGATTGAGGCCATGC
circRNA	RBM33	circRBM33	chr7:155465560-155473602_circRBM33	hsa_circ_0001772	CTGATGAAGTGTTAGACATCGAGATCAATGAACCTTTAGATGAATTTACATGAACTTGAAGATGATTTACTTGGAGAAGATTTGCTATCTGGCAAAAAGA
circRNA	RHOBTB3	circRHOBTB3		hsa_circ_0007444	AATCGAGAAAGTTAAATGCATTTTAAAAACACCAGGAAAGAAAAAATGCCTGTCTTAAAGGCTGAAGCGTCACATTATAACTCTGACTTAAATAACTTGC
circRNA	SCMH1	circSCMH1	chr1:41536266-41541123_circSCMH1	hsa_circ_0000061	ACCCCAGGATGCTGCCACCATCCCCAGCTCAGCCATGCAGGCCCCAACAGTTGTGATTCCAAAGAATCCCTATCCTGCCTCCGATGTGAATACTGAGAAG
circRNA	SDF4	circSDF4	chr1:1158623-1159348_circSDF4	hsa_circ_0000002	GGTTGCCGACGCCATCAGGCTCAACGAGGAACTCAAAGTGGATGAGGAAAGGTGGATGTGAACACTGACCGGAAGATCAGTGCCAAGGAGATGCAGCGCT
circRNA	SLC8A1	circSLC8A1	chr2:40655612-40657444_circSLC8A1	hsa_circ_0000994	GGATTTTGAGGACACTTGTGGAGAGCTCGAATTCCAGAATGATGAAATTGTTAGGTTGTGACAGTTGGAAGTGTCATGTACAACATGCGGCGATTAAGTC
circRNA	SMAD2	circSMAD2	chr18:45391429-45423180_circSMAD2	hsa_circ_0000847	TGGAGAAACAAGTGACCAACAGTTGAATCAAAGTATGGACACAGGTTCGATACAAGAGGCTGTTTTCCTAGCGTGGCTTGCTGCCTTTGGTAAGAACATG
circRNA	SMARCA5	circSMARCA5	chr4:144464661-144465125_circSMARCA5	hsa_circ_0001445	AGTCAAGTGTTTATAACTTCGAAGGAGAAGACTATAGAGAAAAACAAAAGGGAGGCTTGTGGATCAGAATCTGAACAAAATTGGGAAAGATGAAATGCTT
circRNA	TNFRSF21	circTNFRSF21		hsa_circ_0001610	GACTCCAACCCAGAACCGGGAGAAATGGATCTACTACTGCAATGGCCATGCTTGGATTCCTTAGCACCACCACAGCTCAGCCAGAACAGAAGGCCTCGAA
circRNA	TRIM35	circTRIM35	chr8:27151596-27151827_circTRIM35	hsa_circ_0083756	CGGAGGTGCTGGCACATGAGATCGAGCGGCTGCAGATGGAGATGAAGGAGGACGACGTTTCTTTTCTCATGGTGGAGGCTGCATGGCTGGAAGGCCGGAT
circRNA	TULP4	circTULP4	chr6:158733082-158735300_circTULP4	hsa_circ_0131202	GAGTACTCCACAGAGGATAAATTTCAACCTCCGGGGCCACAATAGCGAGATTTGTAAGACTCCAGGGCCTCCCAGCCGTGAATAATCTGATGGTTCCTGA
circRNA	VCAN	circVCAN	chr5:82832825-82838087_circVCAN	hsa_circ_0073237	AAGAGTCAGTGGAAGGCACGGCAATCTATTTACCAGGTCGAATGAGTGATTTGAGTGTAATTGGTCATCCAATAGATTCAGAATCTAAAGAAGATGAACC
circRNA	VPS16	circPTPRA	chr20:2944917-2945848_circPTPRA	hsa_circ_0006117	GGGGAATTCCAGCACCGCAGCAACCACTCCAGAAACTTTCCCTCCTTCAGATAAGCATGGATTCCTGGTTCATTCTTGTTCTGCTCGGCAGTGGTCTGAT
circRNA	YPEL2	circYPEL2	chr17:57430575-57430887_circYPEL2	hsa_circ_0005600	GCATTCACTGCAGAGCTCACTTGGCCAATCATGATGAACTAATTTCCAAGGCTGCTGAGAACTAGCCCTAGACCTCTGCGTGAGGGTTCTTCTGCCGAAG
circRNA	YY1AP1	circYY1AP1	chr1:155644800-155649303_circYY1AP1	hsa_circ_0003608	CCTGCAACCCCAATCTCAATCCGGAGGCCAGTAGCACCAGGATATGTCTTTTCCAAGATGAGATGGGATTCTCCAACATGGAAGATGATGGCCCAGAAGA
circRNA	ZC3H6	circZC3H6	chr2:113057425-113089859_circZC3H6	hsa_circ_0117028	CACTCTTGAGGGGCCAGCTGACCCACAGGCGGACGTTCCCAGGAGTTCTGAGAAGATGGCGAATTAGAAGATGGTGAAATAGACGATGCAGGATTTGAAG
circRNA	ZKSCAN1	circZKSCAN1	chr7:99621041-99621930_circZKSCAN1	hsa_circ_0001727	GTCCCACTTCAAACATTCGTCTCGGAAACCCCGCCTCTTACAGTCACGAGGAATAGTAAAGAAACACATCATAAAACCTCCCAGGACATAAAGGTGAGCA
circRNA	ZMYM4	circZMYM4	chr1:35824525-35827390_circZMYM4	hsa_circ_0011536	CACAGCAGGGACTACTAGACAAAATAAAAGATGAACCTGACAATGCTCAAGTGGTGGTATCATGGATACAGAAATGTCTGAAGATATAGACCACAACTTA
circRNA	ZNF609	circZNF609	chr15:64791491-64792365_circZNF609	hsa_circ_0000615	AGGAAGGGGAGAATGAGTGTCGCCTGCTAAAGAAAGTCAAGTCTGAAAAGCAATGATGTTGTCCACTGGGCATGTACTGACCAATGTGGCAGGTCTGAGA
circRNA	ZNF91	circZNF91	chr19:23541231-23545527_circZNF91	hsa_circ_0109315	AAGCATTACAAATATGAAGAGGCATTATTTATGACCTTTTCTATGGAAAGGTATATGTCCTCATTTTCCTCAAGACTTTTGGCCAGAGCAGAGCATGGAA
circRNA	ZRANB1	circZRANB1	chr10:126631025-126631876_circZRANB1	hsa_circ_0000268	TAAAAACAGGATGAAAAAGACTGATTGGCTCTTCCTCAATGCTTGTGTGGCTTCCTGCCTGACACAGCTCACTTCAAGAAGTGCACAATGTCAGAACGTG
mRNA	DHX9	DHX9			AATGAACGTATGCTGAACATGATCCGTCAGATCTCTAGACCCTCAGCTGCTGGTATCAACCTTATGATTGGCAGTACACGGTATGGAGATGGTCCACGTC
mRNA	FUS	FUS			AGGTGGAGGTAACTATGGCCAAGATCAATCCTCCATGAGTAGTGGTGGTGGCAGTGGTGGCGGTTATGGCAATCAAGACCAGAGTGGTGGAGGTGGCAGC
mRNA	HNRNPL	HNRNPL			CCGAGTCTTCAATGTCTTCTGCTTATATGGCAATGTGGAGAAGGTGAAATTCATGAAAAGCAAGCCGGGGGCCGCCATGGTGGAGATGGCTGATGGCTAC
mRNA	QKI	QKI			CTTCTGCGGGATCTTCAACCACCTCGAGCGGCTGCTGGACGAAGAAATTAGCAGAGTACGGAAAGACATGTACAATGACACATTAAATGGCAGTACAGAG
mRNA	ADAR	ADAR			TATGCCCAGTTCGCTAGTCAAACCTGTGAGTTCAACATGATAGAGCAGAGTGGACCACCCCATGAACCTCGATTTAAATTCCAGGTTGTCATCAATGGCC
mRNA-HK	ACTB	ACTB	NM_001101.2		TGCAGAAGGAGATCACTGCCCTGGCACCCAGCACAATGAAGATCAAGATCATTGCTCCTCCTGAGCGCAAGTACTCCGTGTGGATCGGCGGCTCCATCCT
mRNA-HK	ALAS1	ALAS1	NM_000688.4		AGAAAGCAGGCAAATCTCTGTTGTTCTATGCCCAAAACTGCCCCAAGATGATGGAAGTTGGGGCCAAGCCAGCCCCTCGGGCATTGTCCACTGCAGCAGT
mRNA-HK	B2M	B2M	NM_004048.2		CGGGCATTCCTGAAGCTGACAGCATTCGGGCCGAGATGTCTCGCTCCGTGGCCTTAGCTGTGCTCGCGCTACTCTCTCTTTCTGGCCTGGAGGCTATCCA
mRNA-HK	GAPDH	GAPDH	NM_001256799.1		ACTGAATCTCCCCTCCTCACAGTTGCCATGTAGACCCCTTGAAGAGGGGAGGGGCCTAGGGAGCCGCACCTTGTCATGTACCATCAATAAAGTACCCTGT
mRNA-HK	GUSB	GUSB	NM_000181.3		CCGATTTCATGACTGAACAGTCACCGACGAGAGTGCTGGGGAATAAAAAGGGGATCTTCACTCGGCAGAGACAACCAAAAAGTGCAGCGTTCCTTTTGCG
mRNA-HK	RPL19	RPL19	NM_000981.3		CCAATGCCCGAATGCCAGAGAAGGTCACATGGATGAGGAGAATGAGGATTTTGCGCCGGCTGCTCAGAAGATACCGTGAATCTAAGAAGATCGATCGCCA
mRNA-HK	RPLP0	RPLP0	NM_001002.3		CGAAATGTTTCATTGTGGGAGCAGACAATGTGGGCTCCAAGCAGATGCAGCAGATCCGCATGTCCCTTCGCGGGAAGGCTGTGGTGCTGATGGGCAAGAA
