# Supplementary material for: Global circRNA expression changes predate clinical and histological improvements of psoriasis patients upon secukinumab treatment
Source: PLoS One. 2022 Sep 29;17(9):e0275219. doi: 10.1371/journal.pone.0275219 (PMC9522259; doi:10.1371/journal.pone.0275219)
Supplement: S2 File — (XLSX) [file pone.0275219.s006.xlsx]

## Sheet: Raw data
S2 File. Raw and normalized circRNA data for non-lesional and lesional skin of psoriasis patients before and during secukinumab treatment.
Raw data (RNA input: 100 ng)
Probe Name	Accession #	Class Name	p1_NL	p1_L	p1_L-4	p1_L-14	p1_L-42	p2_NL	p2_L-0	p2_L-4	p2_L-14	p2_L-42	p2_L-84	p3_NL	p3_L-4	p3_L-14	p3_L-42	p3_L-84	p4_NL	p4_L-0	p4_L-4	p4_L-14	p4_L-42	p4_L-84	p5_NL	p5_L-0	p5_L-4	p5_L-14	p5_L-42	p5_L-84	p6_NL	p6_L-0	p6_L-4	p6_L-14	p6_L-42	p6_L-84	p7_NL	p7_L-0	p7_L-4	p7_L-14	p7_L-42	p7_L-84	p8_NL	p8_L-0	p8_L-4	p8_L-14	p8_L-42	p8_L-84	p9_NL
ADAR	Kris_ADAR.1	Endogenous	7079	16993	12431	9365	10462	5702	17994	12261	16626	9983	4335	15020	18571	9818	8058	1821	4475	13543	18806	16083	8614	2202	8008	16844	17433	12133	10279	1944	5707	11319	12133	12502	6875	1987	8160	14847	15413	15550	12081	1585	5647	16598	15218	12044	8066	1326	7911
AFF1	Kris_AFF1.1	Endogenous	810	661	755	704	1057	601	687	574	910	1044	581	1016	683	843	875	271	581	651	637	649	687	312	727	529	557	834	884	248	641	572	683	658	908	300	962	457	519	534	641	225	689	571	562	773	827	208	1267
ANKRD12	Kris_ANKRD12.1	Endogenous	966	721	995	875	1042	911	950	941	1157	1474	767	1124	942	907	980	322	674	743	798	850	931	356	1007	892	858	1007	1045	359	666	748	818	817	1223	360	1342	610	899	967	911	425	992	993	943	1067	1089	362	892
ARAP2	Kris_ARAP2.1	Endogenous	1223	1791	1424	1244	1820	650	962	626	1142	931	736	1100	1171	1106	1245	485	969	1380	1415	1034	827	471	1307	1147	1036	1450	2079	623	1141	1437	1636	1231	1245	531	1824	700	699	810	866	260	1305	1228	1074	1557	1696	262	1771
ASH1L	Kris_ASH1L.1	Endogenous	426	482	450	455	498	454	572	500	650	574	339	673	522	532	501	196	352	543	543	520	535	203	538	534	484	679	626	210	350	513	618	578	555	206	520	314	398	428	466	135	376	580	550	676	551	158	502
CAMSAP1	Kris_CAMSAP1.1	Endogenous	1276	1852	1418	1225	1539	899	1593	1410	1729	1419	642	1745	1694	1379	1083	266	597	1573	1614	1855	1102	371	1560	1881	1889	1531	1334	254	725	1750	1605	1778	923	348	1258	1422	1409	1195	1526	252	944	1848	1588	1800	1095	237	900
CCDC66	Kris_CCDC66.1	Endogenous	122	112	146	142	134	179	195	155	192	222	130	216	188	209	160	61	161	225	173	210	187	75	182	198	170	171	152	44	116	156	132	164	172	68	198	157	174	179	210	60	123	190	152	207	143	57	184
CCDC9	Kris_CCDC9.1	Endogenous	75	74	78	85	111	80	63	69	78	91	67	90	63	96	111	45	87	100	93	69	135	56	54	38	33	56	93	29	81	73	65	66	115	41	143	54	59	62	109	40	112	70	62	101	101	34	104
CD44	Kris_CD44.1	Endogenous	284	259	296	274	395	244	345	308	523	537	207	532	336	343	343	86	237	217	192	209	194	54	329	365	359	316	321	70	161	294	307	363	318	71	478	351	296	311	346	115	347	342	391	388	385	97	403
CDR1	Kris_CDR1.1	Endogenous	15373	6633	8328	12147	15417	25136	11860	10573	17171	28396	20332	21243	11044	19033	31477	13538	12897	9396	8719	9905	21463	9536	23886	8037	9461	15458	24259	10049	19045	6669	5485	6408	21311	10878	26619	3982	6431	5716	10265	5704	27061	8302	7214	11786	19892	8265	12549
CDYL	Kris_CDYL.1	Endogenous	631	736	617	641	850	442	687	570	820	767	421	771	739	760	650	271	408	683	673	723	585	233	781	737	698	803	837	232	421	576	608	581	546	257	826	625	608	574	611	175	564	751	638	935	809	182	745
CSNK1G3	Kris_CSNK1G3.1	Endogenous	659	849	931	941	889	833	948	786	1166	1130	612	1210	1298	1177	1248	371	737	1131	1168	1413	1051	449	1039	1450	1348	1154	1349	341	747	879	916	1157	1042	397	1082	1074	1175	1118	1094	329	816	1143	1023	1276	879	213	793
CUL5	Kris_CUL5.1	Endogenous	216	161	228	165	231	224	167	115	172	297	137	277	168	205	250	59	224	184	170	136	211	72	262	181	175	215	307	75	216	202	160	189	224	87	331	135	158	144	180	64	290	187	171	262	264	64	236
DDX21	Kris_DDX21.1	Endogenous	87	139	97	115	137	83	155	122	152	171	86	201	166	138	117	31	68	144	175	191	95	48	145	151	156	144	164	39	93	193	167	157	119	45	162	175	154	149	152	31	94	207	166	174	97	38	116
DEK	Kris_DEK.1	Endogenous	99	73	84	67	95	90	93	73	127	144	87	129	112	71	88	33	63	90	94	108	89	40	97	94	86	88	102	39	74	65	72	88	76	31	145	96	77	88	85	28	85	91	103	93	87	32	98
DHX9	Kris_DHX9.1	Endogenous	2735	3783	3433	2409	2999	2507	4015	2479	2999	3072	2369	4525	3846	3076	2791	950	1995	4289	4199	3853	2718	1239	3167	4055	4154	3254	3766	1170	2222	4461	2896	3838	2226	1169	3602	4274	3332	3412	3726	921	2524	4585	3724	3665	2884	798	3238
DNAJC3	Kris_DNAJC3.1	Endogenous	245	279	292	259	325	292	280	215	282	450	186	367	301	272	290	63	220	336	282	309	258	90	317	307	299	274	409	89	254	298	220	261	264	93	364	277	259	207	256	71	263	377	253	342	316	71	321
ERBIN	Kris_ERBIN.1	Endogenous	484	497	449	498	732	399	433	337	613	664	364	573	519	556	554	177	386	477	516	550	455	217	729	411	414	569	816	216	348	325	378	413	471	172	649	368	396	388	472	145	563	539	497	694	637	182	723
ERC1	Kris_ERC1.1	Endogenous	78	108	116	79	90	72	170	133	154	87	43	129	135	122	76	31	50	122	134	132	76	17	84	148	158	94	69	27	72	149	113	145	106	38	79	125	133	130	123	16	86	165	128	159	81	16	86
EXOC6B	Kris_EXOC6B.1	Endogenous	831	671	849	926	987	760	691	612	916	1264	634	1158	819	911	1109	303	685	723	736	721	948	373	1090	626	607	824	1172	280	598	596	656	754	1068	347	1186	606	696	806	907	342	1055	756	838	1087	984	280	727
FBXW7	Kris_FBXW7_a.1	Endogenous	687	777	740	652	674	540	852	716	949	981	366	867	833	720	585	148	507	804	772	990	720	229	653	867	879	861	666	143	474	721	707	784	657	206	628	720	774	760	770	201	487	776	754	866	645	164	610
FNDC3B	Kris_FNDC3B.1	Endogenous	852	655	885	829	1352	783	880	822	1137	2089	997	1117	808	1146	1264	455	857	1006	909	1039	1372	532	862	811	764	1087	1382	518	621	680	617	667	1115	477	952	614	612	612	805	339	948	907	714	998	1366	402	1188
FUS	NM_001170634.1	Endogenous	1069	1677	1139	845	1044	833	1593	1069	1184	1057	623	2031	1657	1170	1147	310	925	2004	1998	1724	1039	319	1294	2059	1913	1727	1545	324	793	1878	1395	1612	1191	435	1287	1697	1293	1708	1445	307	910	1955	1769	1718	1355	294	1461
GDI2	Kris_GDI2.1	Endogenous	64	119	117	120	84	63	140	114	122	131	59	142	135	123	123	41	51	161	174	195	136	41	93	176	192	125	101	29	51	160	136	164	131	32	116	159	156	182	162	43	99	187	144	167	105	25	82
GPATCH1	Kris_GPATCH1.1	Endogenous	123	93	125	101	143	122	93	93	121	174	100	131	94	100	122	51	100	98	91	78	126	53	167	87	88	108	176	49	125	85	84	111	165	62	174	60	71	98	69	42	144	114	89	132	152	29	124
HIPK3	Kris_HIPK3.1	Endogenous	3007	3762	3628	3333	4152	2946	4756	3745	5417	5560	1997	4709	4684	4608	3637	1004	2538	4779	4906	5723	4057	1272	3532	5349	4958	3884	4118	923	2359	3682	3445	3775	2939	1019	3794	4460	4828	4051	4497	847	2869	4778	4579	4944	3772	1025	4857
HNRNPL	Kris_HNRNPL.1	Endogenous	1711	2593	2258	1574	1874	1439	2573	2011	2365	2007	1107	1765	2350	2165	1799	486	1210	2183	2357	2360	1758	529	1745	2236	2049	2516	1931	460	1357	2272	1963	2330	1452	550	1795	2087	1842	2098	1936	432	1285	2851	2645	2354	1534	414	1957
KRT1	Kris_KRT1.1	Endogenous	36481	42105	44689	30653	53483	11659	48122	20039	74917	24552	7911	16628	29475	34531	27211	5994	32229	35621	27759	5248	19619	18275	20754	22044	20930	53019	36715	12917	28440	29541	14327	34195	25031	5441	51262	16031	19517	35142	30875	12660	16833	9201	18937	47432	42516	7771	83558
MAN1A2_a	Kris_MAN1A2_a.1	Endogenous	2218	2515	2285	1969	2743	1974	2742	2302	3183	3328	1641	2459	2464	2303	2026	611	1787	2780	2770	2845	2599	850	2905	2641	2565	2698	2793	810	2021	2486	2419	2641	2354	921	2776	2462	2188	2281	2402	659	1987	3093	2725	3058	2554	622	2704
MITD1	Kris_MITD1.1	Endogenous	207	283	259	285	319	218	312	211	431	388	225	249	306	295	329	91	168	332	390	369	320	147	426	350	317	294	403	105	147	276	264	331	265	95	297	239	300	273	336	114	294	340	367	427	355	100	197
MORC3	Kris_MORC3.1	Endogenous	1271	1470	1446	1546	1891	1363	1454	1330	1950	2259	1122	2137	1786	1608	1572	486	1087	1513	1507	1513	1472	501	1753	1490	1517	1534	2032	449	1111	1496	1491	1547	1611	504	2154	1552	1815	1443	1938	480	1593	1914	1954	2147	1817	411	1335
PARD3	Kris_PARD3.1	Endogenous	346	214	254	331	381	281	182	204	324	373	162	297	213	298	289	64	241	156	158	165	245	82	383	169	158	264	343	94	238	145	167	201	294	90	438	172	211	221	250	92	297	223	227	325	290	78	269
PCMTD1	Kris_PCMTD1.1	Endogenous	1591	1696	1738	1951	2242	1535	1662	1195	2043	2584	1093	1924	2178	2176	2289	624	1577	2120	2258	1993	2134	721	1831	1388	1286	1452	2069	444	1359	1630	1656	1830	1952	680	1842	1160	1238	1372	1709	391	1823	1912	1833	2652	2226	428	2324
PNN	Kris_PNN.1	Endogenous	226	232	219	214	279	216	213	230	306	321	186	385	296	265	230	121	151	249	255	276	225	93	257	283	300	263	287	95	196	243	246	248	263	117	307	258	271	216	258	105	232	324	286	294	241	72	224
PRKD3	Kris_PRKD3.1	Endogenous	408	543	431	465	684	417	566	397	651	691	282	643	521	573	698	175	374	577	565	665	525	160	398	590	590	543	863	170	453	617	604	534	564	187	706	465	398	341	369	83	542	547	573	723	689	99	858
QKI	Kris_QKI.1	Endogenous	3773	4747	4491	3678	4801	3345	4553	3840	5575	5188	2823	5746	5786	5292	4971	1384	3159	4904	5591	5434	4511	1440	4447	4755	4717	5394	6086	1586	3317	4313	4848	4438	4333	1497	4571	3729	4352	4155	4527	1188	3572	4617	4506	4706	4201	963	5133
RBM23	Kris_RBM23.1	Endogenous	295	313	365	407	413	382	464	435	515	566	426	611	424	447	460	178	305	548	447	406	538	199	515	508	498	528	524	184	248	422	393	401	551	186	439	365	318	434	439	212	502	553	515	657	549	200	342
RBM33	Kris_RBM33.1	Endogenous	515	539	557	554	651	582	694	560	925	930	502	746	767	732	734	229	545	663	751	758	666	300	739	855	732	722	723	212	483	622	628	683	683	265	867	558	613	665	635	273	575	741	673	823	687	191	735
SCMH1	Kris_SCMH1.1	Endogenous	326	204	298	250	441	338	268	228	356	514	351	352	276	320	417	168	307	323	262	310	386	229	332	199	215	211	383	130	293	187	188	234	383	192	390	177	182	204	241	146	327	251	255	288	374	158	390
SDF4	Kris_SDF4.1	Endogenous	584	585	574	504	796	286	414	335	566	554	319	740	480	517	602	199	441	510	451	403	502	214	680	554	537	838	972	284	575	618	666	589	667	249	934	346	356	375	449	139	628	535	435	634	673	133	902
SLC8A1	Kris_SLC8A1.1	Endogenous	1081	528	392	794	1124	846	912	814	878	1204	595	984	1045	948	1093	351	841	716	729	968	1234	345	1193	545	544	769	1366	268	811	473	563	530	496	184	2442	563	752	488	857	276	1073	652	584	758	854	271	1009
SMAD2	Kris_SMAD2.1	Endogenous	106	123	152	98	118	83	118	103	160	110	83	133	114	127	101	48	101	107	128	121	99	60	104	117	130	124	126	44	108	114	85	113	124	63	102	97	100	112	106	42	98	116	123	111	96	41	109
SMARCA5	Kris_SMARCA5.1	Endogenous	1219	1052	1173	1219	1511	1278	1236	1112	1596	2013	946	2074	1398	1377	1589	515	1218	1448	1307	1433	1612	545	1577	1235	1278	1579	1747	453	1106	985	1085	1164	1549	548	1757	911	1133	1036	1388	447	1301	1350	1275	1668	1474	425	1312
TRIM35	Kris_TRIM35.1	Endogenous	1852	1367	1440	1212	1770	1394	1302	1016	2009	1900	1251	1339	1254	1237	1229	532	1407	1152	1310	1037	1178	528	1947	1211	1062	1188	1983	636	1137	1211	1076	1201	1263	828	2838	1156	1143	1210	1321	641	1667	1285	1405	1704	1379	409	3359
TULP4	Kris_TULP4.1	Endogenous	639	523	660	750	946	579	523	547	824	967	568	580	475	664	667	253	640	474	449	409	691	322	802	424	481	720	1010	288	682	445	479	472	819	323	1000	303	395	425	591	266	823	513	555	716	856	242	942
VCAN	Kris_VCAN.1	Endogenous	667	268	356	329	372	257	188	138	256	490	304	277	252	369	561	163	247	493	642	474	719	287	116	120	99	333	1159	390	495	152	105	135	471	209	193	58	77	80	92	44	309	152	131	243	492	112	507
VPS16	Kris_VPS16.1	Endogenous	1643	1279	1482	1559	2613	1299	1112	877	1497	2352	1319	1916	1083	1406	1972	691	1471	1584	1413	1172	1873	840	1850	864	852	1367	2629	842	1610	1013	1229	1051	2032	902	2404	709	797	817	1122	449	1858	1204	1113	1595	2121	491	2383
YPEL2	Kris_YPEL2.1	Endogenous	294	269	270	269	480	268	234	213	353	530	284	343	290	328	424	170	231	351	314	381	408	182	298	263	302	277	408	156	204	227	206	217	280	141	394	226	290	231	311	129	315	367	306	410	448	149	402
YY1AP1	Kris_YY1AP1.1	Endogenous	202	254	240	253	297	139	199	153	206	245	109	279	220	188	218	56	155	238	205	207	210	85	303	280	243	278	320	79	170	268	254	306	302	102	328	272	303	252	307	78	247	306	276	355	311	73	290
ZC3H6	Kris_ZC3H6.1	Endogenous	71	63	61	71	109	47	29	46	79	72	47	79	50	48	46	16	54	37	46	41	59	28	60	27	35	66	94	26	65	38	46	40	83	26	86	26	36	43	38	13	46	32	45	61	75	14	87
ZKSCAN1	Kris_ZKSCAN1.1	Endogenous	700	972	884	685	949	585	1066	1017	1200	1152	464	1226	1195	1010	716	244	435	791	857	1018	681	246	975	1182	1121	879	805	185	436	963	939	1077	697	259	1054	1165	1200	923	1043	279	751	1245	1212	1227	920	230	686
ZMYM4	Kris_ZMYM4.1	Endogenous	374	434	452	432	584	403	465	369	536	687	262	576	426	450	509	126	378	450	506	528	546	146	538	487	449	502	627	114	366	360	347	391	426	157	534	381	400	356	434	122	453	505	486	576	544	126	472
ZNF609	Kris_ZNF609.1	Endogenous	833	814	823	773	1095	697	821	840	1267	1228	616	1009	954	886	828	308	644	843	780	854	949	347	974	710	732	989	1016	365	710	742	899	845	991	343	1051	681	714	702	808	261	787	899	952	1083	948	227	1074
ZNF91	Kris_ZNF91.1	Endogenous	576	264	313	354	574	1142	533	370	470	759	393	457	355	368	365	126	412	345	329	420	380	163	5055	452	434	511	596	168	472	212	295	271	375	145	868	313	354	398	252	88	354	425	404	544	397	87	638
ACTB	NM_001101.2	Housekeeping	43673	70598	53037	43010	46672	47276	58194	46323	49020	42046	35054	60581	63444	55202	54309	20138	37538	73715	73665	78416	58477	22488	57255	76659	68741	81637	73719	29342	34555	71264	56547	59337	38512	20188	41628	67194	67381	73001	53780	15817	39444	67391	64473	64488	50277	17699	57804
ALAS1	NM_000688.4	Housekeeping	460	1085	572	458	584	671	968	750	844	544	359	781	981	616	344	100	262	1099	1258	1258	454	151	1644	1216	1329	745	663	157	327	1000	839	771	350	116	424	1127	1591	1074	950	108	352	1344	1633	839	533	130	498
B2M	NM_004048.2	Housekeeping	125957	302001	221493	196298	188491	124309	295080	240406	310672	187350	106361	288724	413250	246721	208928	52621	94233	246330	361332	415120	184590	56320	176767	267930	323256	272693	243415	54960	116524	272050	354194	305951	180180	51972	220308	272360	348565	320854	271307	47235	136088	298448	325219	259556	164014	34326	131534
GAPDH	NM_001256799.1	Housekeeping	47148	104436	76391	43700	53428	35083	88419	45222	45699	45763	36951	79948	80822	58875	43947	15685	40594	108249	106250	106386	65651	25366	49462	125432	118143	74541	64853	21327	37140	117038	89693	91170	41559	21539	47264	114548	76494	72414	76210	14479	42476	136009	97345	69109	67866	13838	62075
GUSB	NM_000181.3	Housekeeping	1879	2251	2072	1929	2491	1811	2368	1904	2767	3428	1837	3041	2280	2485	2463	664	1406	2354	2556	2740	2571	817	2206	2589	2472	2708	3459	916	1654	2086	2209	2123	1998	742	1827	1757	1768	1535	2001	536	1677	2526	2127	2351	2185	504	2228
RPL19	NM_000981.3	Housekeeping	67635	80563	71382	62248	76949	50379	69911	51061	71671	67874	44457	101665	74809	63345	55643	19684	49602	74192	70520	73449	58761	24623	80330	80072	77954	73767	85003	23203	53398	74851	66387	68358	50849	26597	78868	61118	60737	54244	65149	19372	62010	85402	71861	80543	63878	17701	77349
RPLP0	NM_001002.3	Housekeeping	134761	176799	151941	117782	161680	91852	133866	93850	123811	127380	72069	158317	142127	119175	89006	24876	78379	140956	138709	140361	112918	37669	142441	146157	132944	141695	148885	35307	85051	157530	150205	155987	99452	43467	138728	135442	134332	120359	136659	29020	98184	192032	155469	176536	139585	24501	136061
NEG_A	ERCC_00096.1	Negative	8	4	9	4	7	9	7	5	10	12	10	4	2	10	18	8	19	8	5	3	11	8	15	7	7	10	7	11	11	9	3	1	6	10	13	2	3	8	9	10	14	6	8	16	11	17	19
NEG_B	ERCC_00041.1	Negative	5	3	6	8	8	4	3	3	7	8	5	10	3	12	7	5	13	10	4	11	6	7	5	8	1	5	4	8	9	5	4	8	8	6	5	3	4	7	4	8	9	3	3	4	4	8	4
NEG_C	ERCC_00019.1	Negative	18	27	17	10	14	11	14	16	8	12	8	17	11	8	15	3	17	9	15	6	13	6	19	20	8	18	15	15	9	16	14	7	9	4	11	5	6	12	10	4	14	6	12	12	15	8	19
NEG_D	ERCC_00076.1	Negative	16	20	14	15	19	10	23	12	10	21	18	4	15	30	18	6	11	19	15	13	16	12	23	25	16	22	19	15	20	14	17	13	10	9	23	7	20	26	15	11	17	15	16	16	15	6	22
NEG_E	ERCC_00098.1	Negative	14	6	13	16	12	15	13	15	14	11	11	6	15	12	18	17	24	11	10	3	15	6	21	10	13	19	7	19	17	11	12	11	8	11	12	7	8	9	11	11	13	7	8	9	12	12	23
NEG_F	ERCC_00126.1	Negative	14	14	17	13	10	9	19	9	16	19	19	14	16	18	22	16	21	12	13	5	27	18	14	15	11	17	18	14	13	7	16	15	13	14	6	13	8	13	12	21	10	7	10	13	12	19	19
NEG_G	ERCC_00144.1	Negative	9	9	7	10	7	5	3	6	9	6	8	8	10	6	20	7	8	10	14	12	8	9	13	9	8	13	12	12	11	9	10	6	8	9	5	10	10	13	10	9	8	8	12	4	11	4	4
NEG_H	ERCC_00154.1	Negative	5	9	17	8	11	11	13	12	14	10	10	16	24	22	18	6	12	9	18	23	18	9	11	18	23	13	10	4	6	13	14	22	12	10	12	11	21	14	12	6	15	15	25	20	10	2	19
POS_A	ERCC_00117.1	Positive	34610	24852	33315	45842	31778	42514	33279	28214	34950	41937	43510	19114	23443	35904	49287	46766	59632	24826	25079	23851	40562	40045	49325	28680	28011	30963	29950	41370	50065	21966	16760	20877	39692	47984	33013	13170	18776	20385	23491	42437	33476	23313	27307	26181	30730	46554	43421
POS_B	ERCC_00112.1	Positive	11943	8245	11078	14646	10955	13410	10655	9820	11316	14673	14481	6405	7871	12317	15885	15415	18518	8323	8349	8122	13673	13341	15760	9359	9303	10587	9585	13236	15549	7317	5710	6691	12522	15269	10864	4332	6231	6948	7878	13536	10266	7775	8981	8484	10248	15172	14005
POS_C	ERCC_00002.1	Positive	2723	1717	2474	3423	2490	3100	2381	2154	2476	3241	3739	1567	1718	2646	3733	3930	4496	1802	1882	1700	3202	3492	3606	2146	2063	2253	2114	3683	3663	1611	1292	1449	2950	3862	2556	913	1390	1558	1803	3703	2537	1746	1864	1741	2198	4009	3125
POS_D	ERCC_00092.1	Positive	675	476	638	861	657	826	644	559	652	865	941	429	504	771	929	971	1217	520	518	484	843	854	969	629	546	608	556	845	925	478	357	439	830	1023	641	244	370	427	465	854	588	509	511	500	576	960	875
POS_E	ERCC_00035.1	Positive	151	92	124	192	118	176	134	115	140	182	182	92	88	133	212	207	273	88	96	70	175	206	236	109	102	137	108	201	199	77	67	73	190	225	136	45	78	66	89	223	138	86	101	82	133	202	162
POS_F	ERCC_00034.1	Positive	70	56	58	64	59	75	71	60	76	82	65	29	42	78	110	86	124	39	58	54	85	66	90	57	62	70	53	78	92	49	40	47	70	81	72	33	39	38	45	73	55	47	52	63	54	97	93
[truncated: 34 more columns]

## Sheet: Normalized data
S2 File. Raw and normalized circRNA data for non-lesional and lesional skin of psoriasis patients before and during secukinumab treatment.
Normalized data (first, a positive control normalization was performed using the geometric mean of all but the last positive controls, then a second normalization using the geometric mean of the three most stable linear reference genes (RPL0, RPL19, ACTB, or GUSB) was performed)
Probe.Name	NS.Probe.ID	Class.Name	p1_NL	p1_L-0	p1_L-4	p1_L-14	p1_L-42	p2_NL	p2_L-0	p2_L-4	p2_L-14	p2_L-42	p2_L-84	p3_NL	p3_L-4	p3_L-14	p3_L-42	p3_L-84	p4_NL	p4_L-0	p4_L-4	p4_L-14	p4_L-42	p4_L-84	p5_NL	p5_L-0	p5_L-4	p5_L-14	p5_L-42	p5_L-84	p6_NL	p6_L-0	p6_L-4	p6_L-14	p6_L-42	p6_L-84	p7_NL	p7_L-0	p7_L-4	p7_L-14	p7_L-42	p7_L-84	p8_NL	p8_L-0	p8_L-4	p8_L-14	p8_L-42	p8_L-84	p9_NL
circAFF1	Kris_AFF1.1:30	Endogenous	941.41	564.08	776.14	884.28	1083.21	852.75	719.23	810.49	1026.81	1250.64	1029.54	875.97	665.82	964.91	1158.91	1080.46	943.47	607	607.47	595.63	805.29	969.03	715.65	468.93	533.2	751.75	773.46	734.68	1016	518.24	706.81	655.29	1339.26	897.5	1068.97	475.09	541.65	584.47	700.51	928.52	947.69	472.17	536.01	680.26	923.84	901.49	1278.41
circANKRD12	Kris_ANKRD12.1:30	Endogenous	1122.72	615.28	1022.86	1099.07	1067.84	1292.61	994.57	1328.69	1305.52	1765.75	1359.13	969.09	918.3	1038.16	1297.98	1283.79	1094.49	692.79	761	780.1	1091.31	1105.69	991.28	790.71	821.34	907.69	914.33	1063.5	1055.63	677.69	846.52	813.64	1803.87	1077	1491.23	634.14	938.24	1058.4	995.57	1753.88	1364.46	821.13	899.39	938.99	1216.51	1568.94	900.03
circARAP2	Kris_ARAP2.1:30	Endogenous	1421.41	1528.39	1463.88	1562.57	1865.13	922.28	1007.13	883.91	1288.6	1115.28	1304.2	948.4	1141.54	1265.94	1648.96	1933.66	1573.53	1286.74	1349.4	948.97	969.4	1462.87	1286.6	1016.76	991.73	1307	1819.04	1845.58	1808.52	1301.93	1693.04	1225.93	1836.32	1588.58	2026.83	727.71	729.51	886.56	946.39	1072.96	1794.98	1015.45	1024.33	1370.2	1894.59	1135.53	1786.95
circASH1L	Kris_ASH1L.1:30	Endogenous	495.11	411.33	462.6	571.52	510.35	644.18	598.83	706	733.44	687.61	600.71	580.25	508.87	608.93	663.56	781.44	571.6	506.3	517.82	477.24	627.12	630.49	529.6	473.36	463.32	612.04	547.72	622.1	554.76	464.78	639.55	575.62	818.6	616.28	577.82	326.43	415.37	468.45	509.26	557.11	517.17	479.61	524.57	594.9	615.52	684.79	506.52
circCAMSAP1	Kris_CAMSAP1.1:30	Endogenous	1483.01	1580.45	1457.71	1538.7	1577.16	1275.58	1667.73	1990.92	1950.95	1699.87	1137.63	1504.5	1651.39	1578.42	1434.4	1060.52	969.45	1466.69	1539.17	1702.45	1291.75	1152.28	1535.65	1667.41	1808.28	1380.01	1167.19	752.45	1149.15	1585.51	1660.96	1770.68	1361.38	1041.1	1397.89	1478.28	1470.49	1307.95	1667.66	1039.95	1298.43	1528.14	1514.57	1584.05	1223.22	1027.18	908.11
circCCDC66	Kris_CCDC66.1:30	Endogenous	141.79	95.58	150.09	178.36	137.32	253.98	204.15	218.86	216.65	265.94	230.36	186.23	183.27	239.22	211.92	243.2	261.44	209.79	164.98	192.73	219.2	232.94	179.16	175.52	162.74	154.14	132.99	130.35	183.86	141.34	136.6	163.32	253.69	203.43	220.02	163.21	181.59	195.92	229.49	247.61	169.18	157.11	144.97	182.17	159.74	247.04	185.66
circCCDC9	Kris_CCDC9.1:30	Endogenous	87.17	63.15	80.18	106.77	113.75	113.51	65.96	97.43	88.01	109.01	118.72	77.6	61.42	109.88	147.02	179.41	141.28	93.24	88.69	63.33	158.25	173.93	53.16	33.69	31.59	50.48	81.37	85.91	128.39	66.14	67.27	65.73	169.62	122.66	158.9	56.14	61.58	67.86	119.12	165.07	154.05	57.88	59.13	88.88	112.83	147.36	104.94
circCD44	Kris_CD44.1:30	Endogenous	330.07	221.02	304.29	344.17	404.79	346.21	361.19	434.9	590.14	643.29	366.81	458.68	327.55	392.6	454.29	342.88	384.86	202.33	183.1	191.81	227.4	167.72	323.86	323.55	343.66	284.84	280.86	207.37	255.19	266.37	317.7	361.51	469.04	212.41	531.15	364.89	308.92	340.39	378.12	474.58	477.28	282.81	372.92	341.45	430.08	420.41	406.63
ciRRS-7	Kris_CDR1.1:21	Endogenous	17867	5660.44	8561.22	15257.6	15799.3	35665.3	12416.4	14929.1	19375.2	34016.5	36028.6	18315.3	10766.2	21785.4	41690.3	53975.1	20943.1	8760.99	8314.76	9090.43	25158.6	29617.6	23513.1	7124.41	9056.74	13933.5	21225.6	29769.2	30186.9	6042.17	5676.23	6381.61	31432.7	32543.4	29579	4139.61	6711.67	6256.26	11217.9	23539.1	37221.3	6865.06	6880.4	10372	22221.2	35821.3	12662
circCDYL	Kris_CDYL.1:30	Endogenous	733.37	628.08	634.28	805.15	871.08	627.15	719.23	804.84	925.26	918.81	746.02	664.74	720.41	869.91	860.91	1080.46	662.54	636.84	641.8	663.54	685.73	723.67	768.81	653.31	668.17	723.81	732.34	687.28	667.3	521.86	629.2	578.61	805.32	768.86	917.85	649.74	634.54	628.25	667.72	722.19	775.76	621.01	608.5	822.82	903.73	788.81	751.71
circCSNK1G3	Kris_CSNK1G3.1:19	Endogenous	765.91	724.52	957.07	1181.97	911.04	1181.94	992.47	1109.83	1315.68	1353.66	1084.47	1043.24	1265.35	1347.21	1652.94	1479.15	1196.8	1054.56	1113.85	1296.8	1231.97	1394.54	1022.78	1285.35	1290.4	1040.19	1180.32	1010.18	1184.02	796.38	947.94	1152.24	1536.9	1187.69	1202.32	1116.51	1226.28	1223.67	1195.56	1357.71	1122.38	945.16	975.69	1122.91	981.92	923.16	800.14
circCUL5	Kris_CUL5.1:30	Endogenous	251.04	137.39	234.38	207.25	236.73	317.83	174.83	162.38	194.08	355.79	242.77	238.82	163.77	234.65	331.12	235.23	363.75	171.56	162.12	124.82	247.33	223.62	257.91	160.45	167.52	193.8	268.61	222.18	342.37	183.01	165.58	188.22	330.39	260.28	367.81	140.34	164.9	157.61	196.71	264.11	398.88	154.63	163.09	230.57	294.91	277.38	238.13
circDDX21	Kris_DDX21.1:30	Endogenous	101.11	118.62	99.72	144.45	140.4	117.77	162.27	172.26	171.51	204.85	152.39	173.3	161.82	157.96	154.96	123.59	110.42	134.27	166.89	175.29	111.36	149.08	142.74	133.85	149.33	129.8	143.49	115.53	147.41	174.86	172.82	156.35	175.52	134.63	180.01	181.93	160.72	163.08	166.11	127.93	129.29	171.17	158.32	153.12	108.36	164.7	117.04
circDEK	Kris_DEK.1:30	Endogenous	115.06	62.3	86.35	84.16	97.36	127.7	97.36	103.08	143.3	172.5	154.17	111.22	109.18	81.27	116.55	131.57	102.3	83.92	89.64	99.12	104.32	124.23	95.49	83.33	82.33	79.32	89.25	115.53	117.29	58.89	74.51	87.64	112.1	92.74	161.12	99.8	80.36	96.32	92.89	115.55	116.91	75.25	98.24	81.84	97.19	138.69	98.88
circDNAJC3	Kris_DNAJC3.1:30	Endogenous	284.75	238.09	300.18	325.33	333.06	414.32	293.14	303.58	318.2	539.07	329.59	316.42	293.43	311.33	384.1	251.18	357.25	313.29	268.93	283.59	302.42	279.53	312.05	272.14	286.22	246.98	357.86	263.65	402.6	269.99	227.67	259.93	389.39	278.23	404.48	287.96	270.3	226.57	279.77	293	361.75	311.75	241.3	300.97	353	307.72	323.89
circERBIN	Kris_ERBIN.1:30	Endogenous	562.52	424.13	461.57	625.53	750.15	566.14	453.31	475.85	691.69	795.43	645.01	494.03	505.94	636.4	733.76	705.69	626.82	444.76	492.08	504.77	533.34	673.97	717.62	364.33	396.31	512.89	713.97	639.88	551.59	294.45	391.18	411.3	694.7	514.57	721.17	382.57	413.28	424.67	515.82	598.38	774.38	445.71	474.02	610.74	711.59	788.81	729.51
circERC1	Kris_ERC1.1:30	Endogenous	90.65	92.16	119.25	99.23	92.23	102.16	177.98	187.8	173.77	104.22	76.2	111.22	131.6	139.64	100.66	123.59	81.19	113.75	127.79	121.14	89.09	52.8	82.69	131.19	151.25	84.73	60.37	79.98	114.12	135	116.94	144.4	156.35	113.68	87.78	129.95	138.8	142.29	134.42	66.03	118.29	136.44	122.08	139.92	90.48	69.35	86.77
circEXOC6B	Kris_EXOC6B.1:30	Endogenous	965.81	572.61	872.78	1163.13	1011.47	1078.36	723.42	864.15	1033.58	1514.19	1123.46	998.4	798.4	1042.74	1468.84	1208.04	1112.35	674.14	701.88	661.71	1111.23	1158.49	1072.98	554.92	581.06	742.74	1025.45	829.47	947.85	539.98	678.87	750.9	1575.25	1038.11	1317.88	629.99	726.38	882.18	991.2	1411.36	1451.11	625.15	799.25	956.59	1099.22	1213.55	733.55
circFBXW7	Kris_FBXW7_a.1:30	Endogenous	798.45	663.07	760.72	818.97	690.71	766.2	891.97	1010.99	1070.82	1175.17	648.56	747.51	812.05	824.12	774.81	590.07	823.3	749.66	736.21	908.58	843.97	711.25	642.81	768.55	841.44	776.09	582.72	423.62	751.3	653.23	731.65	780.77	969.04	616.28	697.83	748.5	807.78	831.83	841.48	829.48	669.85	641.69	719.13	762.1	720.52	710.79	615.49
circFNDC3B	Kris_FNDC3B.1:30	Endogenous	990.22	558.96	909.78	1041.29	1385.52	1110.99	921.28	1160.67	1282.95	2502.48	1766.7	963.05	787.67	1311.73	1674.13	1814.05	1391.66	938.01	866.86	953.55	1608.24	1652.33	848.54	718.91	731.35	979.8	1209.19	1534.53	984.3	616.09	638.51	664.25	1644.57	1427.03	1057.86	638.3	638.71	669.84	879.73	1398.98	1303.94	750.01	680.98	878.27	1525.95	1742.31	1198.7
circGDI2	Kris_GDI2.1:29	Endogenous	74.38	101.55	120.28	150.73	86.08	89.39	146.57	160.97	137.66	156.93	104.55	122.43	131.6	140.79	162.91	163.46	82.82	150.12	165.93	178.96	159.42	127.34	91.55	156.02	183.8	112.67	88.37	85.91	80.84	144.96	140.74	163.32	193.22	95.73	128.9	165.29	162.81	199.2	177.04	177.45	136.17	154.63	137.34	146.96	117.29	108.35	82.74
circGPATCH1	Kris_GPATCH1.1:30	Endogenous	142.95	79.36	128.5	126.86	146.55	173.1	97.36	131.32	136.53	208.44	177.2	112.95	91.64	114.46	161.59	203.33	162.39	91.38	86.78	71.59	147.7	164.61	164.39	77.12	84.24	97.35	153.99	145.16	198.13	77.01	86.93	110.54	243.37	185.48	193.35	62.37	74.1	107.26	75.41	173.32	198.07	94.27	84.88	116.16	169.8	125.69	125.12
circHIPK3	Kris_HIPK3.1:32	Endogenous	3494.83	3210.4	3729.6	4186.52	4254.95	4180.06	4979.12	5287.95	6112.36	6660.51	3538.71	4060	4566.17	5274.37	4817.09	4002.88	4121.39	4456.02	4678.54	5252.35	4755.56	3950.67	3476.86	4741.63	4746.15	3500.96	3603.08	2734.3	3739.08	3335.92	3565.11	3759.46	4334.89	3048.51	4215.89	4636.53	5038.71	4433.89	4914.47	3495.38	3946.19	3951	4367.25	4350.85	4213.67	4442.45	4900.74
circKRT1	Kris_KRT1.1:11	Endogenous	42399.4	35931.3	45940.5	38502.7	54809.1	16542.9	50379.6	28295.1	84533.9	29411.7	14018.4	14336.3	28733.5	39524.6	36040.1	23897.7	52335.8	33213.6	26472	4816.42	22997.1	56759.8	20430	19540.9	20035.7	47790.3	32124.1	38265.4	45078.2	26764.4	14826.5	34054.2	36919.6	16277.7	56962.3	16665.5	20368.8	38463.5	33741.2	52244.9	23153.1	7608.45	18061.3	41741.4	47494.3	33680.3	84310.5
circMAN1A2_a	Kris_MAN1A2_a.1:47	Endogenous	2577.83	2146.24	2348.99	2473.22	2811.01	2800.89	2870.64	3250.43	3591.59	3986.72	2907.87	2120.1	2402.02	2636.04	2683.37	2436.02	2901.86	2592.12	2641.57	2611.03	3046.51	2639.99	2859.65	2341.12	2455.4	2431.92	2443.76	2399.55	3203.34	2252.34	2503.34	2630.13	3472.04	2755.33	3084.69	2559.45	2283.49	2496.59	2624.98	2719.54	2733.04	2557.65	2598.99	2691.12	2853.06	2695.81	2728.35
circMITD1	Kris_MITD1.1:30	Endogenous	240.58	241.51	266.25	357.98	326.91	309.32	326.64	297.93	486.33	464.8	398.7	214.68	298.3	337.66	435.75	362.81	272.81	309.56	371.92	338.65	375.1	456.56	419.35	310.26	303.45	265.01	352.61	311.05	233	250.06	273.2	329.64	390.86	284.21	330.03	248.46	313.09	298.8	367.19	470.45	404.39	281.15	350.03	375.77	396.57	433.41	198.77
circMORC3	Kris_MORC3.1:30	Endogenous	1477.2	1254.46	1486.49	1941.9	1937.89	1933.95	1522.21	1877.96	2200.32	2706.13	1988.2	1842.48	1741.07	1840.54	2082.07	1937.65	1765.15	1410.75	1437.13	1388.57	1725.46	1556.04	1725.64	1320.81	1452.18	1382.72	1777.92	1330.12	1760.97	1355.39	1542.98	1540.63	2376.15	1507.8	2393.53	1613.43	1894.21	1579.39	2117.91	1980.85	2191.11	1582.72	1863.64	1889.42	2029.76	1781.32	1347.02
circPARD3	Kris_PARD3.1:30	Endogenous	402.13	182.62	261.11	415.76	390.45	398.71	190.54	288.05	365.59	446.83	287.07	256.07	207.64	341.09	382.77	255.16	391.35	145.46	150.67	151.43	287.19	254.68	377.02	149.81	151.25	237.96	300.11	278.47	377.24	131.37	172.82	200.17	433.64	269.25	486.71	178.81	220.21	241.89	273.21	379.66	408.51	184.4	216.5	286.01	323.96	338.06	271.42
circPCMTD1	Kris_PCMTD1.1:30	Endogenous	1849.11	1447.32	1786.67	2450.62	2297.59	2178	1739.97	1687.34	2305.25	3095.46	1936.81	1658.83	2123.21	2490.68	3031.71	2487.85	2560.85	1976.72	2153.31	1829.1	2501.45	2239.34	1802.42	1230.39	1231.05	1308.8	1810.29	1315.31	2154.06	1476.79	1713.74	1822.46	2879.11	2034.34	2046.83	1205.91	1292.03	1501.68	1867.65	1613.57	2507.46	1581.06	1748.24	2333.83	2486.65	1855	2344.93
circPNN	Kris_PNN.1:30	Endogenous	262.66	197.98	225.13	268.8	285.92	306.48	222.99	324.76	345.28	384.54	329.59	331.94	288.55	303.32	304.63	482.42	245.21	232.17	243.18	253.3	263.74	288.85	252.99	250.87	287.18	237.06	251.11	281.43	310.67	220.16	254.58	246.98	387.91	350.03	341.14	268.21	282.83	236.42	281.95	433.31	319.11	267.92	272.77	258.73	269.22	312.06	226.02
circPRKD3	Kris_PRKD3.1:20	Endogenous	474.19	463.38	443.07	584.08	700.96	591.68	592.55	560.57	734.57	827.77	499.71	554.38	507.89	655.86	924.48	697.71	607.33	538	538.8	610.31	615.4	496.94	391.79	523.01	564.79	489.45	755.09	503.61	718.02	559.01	625.06	531.8	831.87	559.44	784.51	483.4	415.37	373.23	403.26	342.52	745.5	452.32	546.5	636.26	769.68	429.08	865.73
circRBM23	Kris_RBM23.1:30	Endogenous	342.86	267.11	375.22	511.23	423.24	542.02	485.77	614.22	581.11	678.03	754.88	526.79	413.33	511.64	609.26	709.67	495.28	510.96	426.28	372.61	630.64	618.07	506.96	450.32	476.72	475.93	458.48	545.08	393.09	382.34	406.7	399.35	812.7	556.45	487.82	379.45	331.88	475.02	479.75	874.88	690.48	457.28	491.18	578.18	613.28	866.82	345.08
circRBM33	Kris_RBM33.1:30	Endogenous	598.55	459.97	572.6	695.87	667.14	825.8	726.56	790.72	1043.74	1114.08	889.55	643.19	747.71	837.86	972.16	913.01	885.01	618.19	716.18	695.66	780.68	931.76	727.46	757.92	700.72	650.8	632.6	628.03	765.57	563.54	649.89	680.19	1007.39	792.79	963.41	580.09	639.75	727.85	693.95	1126.61	790.89	612.74	641.88	724.26	767.44	827.81	741.62
circSCMH1	Kris_SCMH1.1:30	Endogenous	378.89	174.09	306.35	314.02	451.93	479.59	280.57	321.94	401.7	615.74	621.98	303.49	269.06	366.28	552.3	669.8	498.53	301.17	249.85	284.51	452.46	711.25	326.82	176.4	205.81	190.19	335.11	385.11	464.41	169.42	194.55	233.04	564.91	574.4	433.37	184.01	189.94	223.28	263.37	602.51	449.78	207.56	243.21	253.45	417.79	684.79	393.51
circSDF4	Kris_SDF4.1:30	Endogenous	678.74	499.22	590.07	633.07	815.74	405.8	433.42	473.02	638.66	663.66	565.27	638.01	467.93	591.76	797.33	793.4	716.13	475.53	430.09	369.86	588.44	664.66	669.39	491.09	514.05	755.36	850.46	841.32	911.39	559.91	689.22	586.57	983.79	744.93	1037.86	359.69	371.54	410.44	490.68	573.62	863.79	442.4	414.88	557.94	751.8	576.44	910.12
circSLC8A1	Kris_SLC8A1.1:29	Endogenous	1256.37	450.58	402.98	997.33	1151.87	1200.38	954.79	1149.37	990.71	1442.31	1054.35	848.38	1018.71	1085.09	1447.64	1399.41	1365.68	667.61	695.2	888.39	1446.48	1071.53	1174.38	483.12	520.76	693.16	1195.19	793.92	1285.46	428.54	582.63	527.82	731.58	550.47	2713.55	585.28	784.82	534.12	936.56	1138.99	1475.87	539.15	556.99	667.06	954	1174.54	1018.09
circSMAD2	Kris_SMAD2.1:36	Endogenous	123.2	104.97	156.26	123.1	120.93	117.77	123.54	145.44	180.54	131.77	147.08	114.67	111.13	145.37	133.77	191.37	164.01	99.77	122.07	111.05	116.05	186.35	102.38	103.71	124.45	111.77	110.24	130.35	171.18	103.28	87.96	112.53	182.89	188.48	113.34	100.84	104.36	122.59	115.84	173.32	134.8	95.92	117.31	97.68	107.24	177.7	109.98
circSMARCA5	Kris_SMARCA5.1:30	Endogenous	1416.76	897.75	1205.85	1531.16	1548.47	1813.34	1293.99	1570.15	1800.87	2411.44	1676.32	1788.16	1362.83	1576.13	2104.58	2053.27	1977.88	1350.14	1246.4	1315.15	1889.56	1692.7	1552.38	1094.77	1223.39	1423.28	1528.55	1341.97	1753.04	892.42	1122.83	1159.21	2284.7	1639.44	1952.38	947.06	1182.45	1133.92	1516.85	1844.67	1789.47	1116.34	1216.04	1467.88	1646.59	1841.99	1323.82
circTRIM35	Kris_TRIM35.1:9	Endogenous	2152.45	1166.56	1480.33	1522.37	1813.89	1977.94	1363.08	1434.6	2266.89	2276.07	2216.79	1154.46	1222.46	1415.89	1627.77	2121.05	2284.79	1074.14	1249.26	951.72	1380.84	1639.9	1916.61	1073.49	1016.62	1070.84	1735.04	1884.09	1802.18	1097.18	1113.51	1196.05	1862.87	2477.1	3153.59	1201.76	1192.89	1324.37	1443.63	2645.26	2292.89	1062.59	1340.03	1499.57	1540.47	1772.65	3389.25
circTULP4	Kris_TULP4.1:31	Endogenous	742.67	446.32	678.48	942.06	969.46	821.54	547.54	772.37	929.77	1158.4	1006.5	500.06	463.05	760.02	883.42	1008.69	1039.28	441.97	428.18	375.36	809.98	1000.09	789.48	375.86	460.45	648.99	883.71	853.17	1080.99	403.17	495.7	470.06	1207.99	966.31	1111.2	314.99	412.24	465.17	645.86	1097.72	1132	424.21	529.33	630.1	956.23	1048.85	950.48
circVCAN	Kris_VCAN.1:44	Endogenous	775.21	228.7	365.97	413.25	381.22	364.66	196.82	194.86	288.86	586.99	538.69	238.82	245.66	422.36	743.03	649.87	401.1	459.68	612.23	435.02	842.8	891.39	114.19	106.37	94.77	300.16	1014.08	1155.34	784.59	137.71	108.66	134.44	694.7	625.26	214.46	60.3	80.36	87.56	100.54	181.58	425.02	125.69	124.94	213.85	549.61	485.42	511.57
circPTPRA	Kris_VPS16.1:30	Endogenous	1909.55	1091.47	1523.5	1958.23	2677.79	1843.14	1164.17	1238.33	1689.17	2817.54	2337.29	1651.93	1055.76	1609.32	2611.85	2754.97	2388.72	1476.95	1347.49	1075.62	2195.5	2608.93	1821.12	765.89	815.59	1232.19	2300.27	2494.34	2551.9	917.79	1271.85	1046.67	2997.11	2698.49	2671.33	737.06	831.78	894.22	1226.16	1852.92	2555.6	995.61	1061.53	1403.64	2369.35	2128.04	2404.46
circYPEL2	Kris_YPEL2.1:30	Endogenous	341.7	229.56	277.56	337.89	491.9	380.26	244.98	300.76	398.31	634.9	503.25	295.73	282.7	375.43	561.57	677.78	375.11	327.28	299.44	349.67	478.25	565.27	293.35	233.14	289.1	249.68	356.98	462.13	323.35	205.66	213.18	216.11	412.99	421.83	437.81	234.95	302.66	252.83	339.87	532.35	433.27	303.48	291.85	360.81	500.46	645.78	405.62
circYY1AP1	Kris_YY1AP1.1:30	Endogenous	234.77	216.76	246.72	317.79	304.36	197.23	208.34	216.04	232.44	293.49	193.15	240.55	214.47	215.19	288.73	223.27	251.7	221.92	195.5	189.98	246.16	264	298.27	248.21	232.62	250.58	279.99	234.03	269.46	242.81	262.86	304.74	445.44	305.15	364.47	282.77	316.22	275.82	335.5	321.89	339.74	253.04	263.24	312.41	347.42	316.39	292.61
circZC3H6	Kris_ZC3H6.1:30	Endogenous	82.52	53.76	62.71	89.18	111.7	66.69	30.36	64.95	89.14	86.25	83.28	68.11	48.74	54.94	60.93	63.79	87.69	34.5	43.87	37.63	69.16	86.96	59.06	23.93	33.5	59.49	82.25	77.02	103.03	34.43	47.6	39.84	122.42	77.78	95.56	27.03	37.57	47.06	41.53	53.65	63.27	26.46	42.92	53.68	83.78	60.68	87.78
circZKSCAN1	Kris_ZKSCAN1.1:30	Endogenous	813.56	829.48	908.76	860.42	972.53	830.05	1116.01	1436.01	1354.04	1380.02	822.21	1057.03	1164.94	1156.06	948.32	972.81	706.39	737.54	817.27	934.28	798.26	764.05	959.78	1047.78	1073.1	792.31	704.34	548.04	691.07	872.49	971.74	1072.57	1028.04	774.84	1171.2	1211.11	1252.37	1010.24	1139.82	1151.37	1032.97	1029.51	1155.95	1079.79	1027.73	996.84	692.18
circZMYM4	Kris_ZMYM4.1:30	Endogenous	434.67	370.36	464.66	542.63	598.48	571.81	486.82	521.03	604.8	822.98	464.27	496.61	415.28	515.08	674.15	502.35	613.82	419.59	482.54	484.58	640.01	453.46	529.6	431.7	429.81	452.49	548.6	337.71	580.12	326.16	359.1	389.39	628.33	469.69	593.38	396.08	417.46	389.65	474.29	503.47	623.08	417.59	463.53	506.9	607.7	546.1	476.25
circZNF609	Kris_ZNF609.1:30	Endogenous	968.14	694.65	846.05	970.95	1122.15	988.97	859.52	1186.08	1429.64	1471.06	1091.56	869.94	930	1014.13	1096.66	1227.98	1045.78	786.03	743.84	783.77	1112.4	1077.74	958.8	629.38	700.72	891.46	888.96	1081.28	1125.37	672.26	930.34	841.52	1461.68	1026.14	1167.87	707.95	745.16	768.35	883.01	1077.09	1082.49	743.4	907.98	953.07	1059	983.84	1083.67
circZNF91	Kris_ZNF91.1:30	Endogenous	669.45	225.29	321.77	444.65	588.23	1620.38	558.01	522.44	530.33	909.23	696.4	394.02	346.07	421.22	483.43	502.35	669.04	321.68	313.75	385.46	445.43	506.26	4976.09	400.68	415.46	460.61	521.48	497.68	748.13	192.07	305.29	269.88	553.11	433.79	964.52	325.39	369.45	435.62	275.39	363.16	486.91	351.44	385.32	478.73	443.49	377.07	643.75
ADAR	Kris_ADAR.1:9	Endogenous	8227.44	14501.4	12779.1	11763.2	10721.4	8090.52	18838.2	17312.6	18760.2	11959	7681.68	12949.9	18103.8	11237.8	10672.6	7260.21	7266.84	12627.7	17934.1	14760.4	10097.2	6839.13	7882.99	14931.4	16688.1	10936.4	8993.7	5758.91	9045.76	10255.1	12556	12450.5	10140.3	5944.45	9067.39	15434.6	16085.7	17019.8	13202.5	6540.93	7767.22	13725.1	14514.3	10599	9010.47	5747.02	7982.25
DHX9	Kris_DHX9.1:0	Endogenous	3178.7	3228.32	3529.14	3025.9	3073.36	3557.16	4203.36	3500.36	3383.97	3680.05	4197.9	3901.36	3749.25	3520.83	3696.59	3787.59	3239.63	3999.14	4004.32	3536.14	3186	3848.18	3117.56	3594.56	3976.5	2933.09	3295.09	3466.01	3521.94	4041.7	2996.97	3822.2	3283.25	3497.26	4002.54	4443.17	3477.42	3734.49	4071.89	3800.76	3471.66	3791.41	3551.79	3225.3	3221.7	3458.61	3267.16
FUS	NM_001170634.1:617	Endogenous	1242.43	1431.11	1170.9	1061.39	1069.89	1181.94	1667.73	1509.43	1335.99	1266.22	1103.96	1751.09	1615.32	1339.2	1519.17	1235.95	1502.08	1868.56	1905.37	1582.22	1217.9	990.77	1273.8	1825.2	1831.26	1556.68	1351.81	959.82	1256.93	1701.48	1443.64	1605.36	1756.67	1301.38	1430.11	1764.17	1349.43	1869.44	1579.14	1266.92	1251.67	1616.62	1687.2	1511.89	1513.66	1274.23	1474.16
HNRNPL	Kris_HNRNPL.1:37	Endogenous	1988.58	2212.8	2321.23	1977.07	1920.47	2041.79	2693.71	2839.54	2668.59	2404.25	1961.62	1521.75	2290.89	2478.09	2382.72	1937.65	1964.89	2035.47	2247.72	2165.92	2060.7	1643.01	1717.76	1982.1	1961.45	2267.87	1689.55	1362.71	2150.89	2058.45	2031.44	2320.41	2141.63	1645.42	1994.6	2169.6	1922.39	2296.3	2115.72	1782.77	1767.47	2357.54	2522.69	2071.58	1713.62	1794.32	1974.62
QKI	Kris_QKI.1:36	Endogenous	4385.1	4050.97	4616.77	4619.87	4920.04	4746.2	4766.6	5422.09	6290.65	6214.88	5002.39	4954.08	5640.45	6057.29	6583.94	5517.92	5129.82	4572.57	5331.78	4987.12	5287.73	4472.46	4377.58	4215.07	4515.45	4862.04	5325	4698.37	5257.54	3907.61	5017.02	4419.73	6390.98	4478.53	5079.3	3876.6	4541.94	4547.72	4947.25	4902.61	4913.14	3817.87	4297.63	4141.41	4692.91	4173.74	5179.23
ACTB	NM_001101.2:1010	Housekeeping	50758.2	60246.6	54522.3	54024.1	47829.3	67079.6	60924.1	65408.2	55312.6	50368.3	62116.2	52231.7	61848.1	63184.9	71930.6	80288.9	60957	68733.1	70249.7	71967.2	68545.9	69844.9	56361.2	67954.4	65803.8	73585.9	64501.1	86922.8	54770.7	64565.8	58518.5	59092.7	56803.4	60395.9	46257	69853.6	70321.8	79900.9	58772.5	65273.2	54253.6	55726.7	61491.5	56751.2	56164.1	76709.2	58324.6
ALAS1	NM_000688.4:395	Housekeeping	534.63	925.91	588.02	575.29	598.48	952.08	1013.41	1059	952.34	651.68	636.15	673.36	956.32	705.08	455.62	398.69	425.46	1024.73	1199.68	1154.54	532.17	468.99	1618.34	1077.92	1272.21	671.53	580.1	465.1	518.3	906.01	868.25	767.83	516.23	347.03	471.15	1171.61	1660.44	1175.51	1038.19	445.69	484.16	1111.37	1557.48	738.34	595.41	563.43	502.48
B2M	NM_004048.2:25	Housekeeping	146391	257720	227696	246566	193165	176381	308923	339454	350552	224433	188473	248932	402855	282400	276719	209796	153023	229682	344580	380981	216374	174923	174008	237507	309444	245800	212978	162814	184694	246480	366543	304691	265757	155483	244806	283140	363778	351180	296493	194928	187184	246791	310180	228416	183219	148772	132719
GAPDH	NM_001256799.1:1298	Housekeeping	54796.9	89123.1	78530.3	54890.8	54752.8	49779	92567.1	63853.6	51565.2	54821	65477.7	68929.5	78788.9	67389	58206.4	62535.1	65919.6	100933	101324	97637	76955.2	78783.6	48689.9	111189	113095	67189.8	56743.7	63179.2	58868	106037	92820.1	90794.6	61297.6	64437.6	52519.8	119082	79832.5	79258.4	83284.8	59751.5	58424	112468	92843.4	60817.8	75812.6	59975.3	62634.1
GUSB	NM_000181.3:1899	Housekeeping	2183.83	1920.95	2130.02	2422.98	2552.77	2569.61	2479.09	2688.45	3122.19	4106.52	3255.19	2621.89	2222.65	2844.36	3262.17	2647.32	2283.17	2194.91	2437.5	2514.67	3013.69	2537.5	2171.56	2295.02	2366.37	2440.94	3026.48	2713.56	2621.64	1889.93	2286.02	2114.26	2946.96	2219.82	2030.16	1826.54	1845.16	1680.08	2186.76	2211.95	2306.65	2088.79	2028.64	2068.94	2440.85	2184.39	2248.07
RPL19	NM_000981.3:315	Housekeeping	78607.6	68750.4	73381	78188.6	78857	71482.4	73190.8	72098.3	80871.2	81308.5	78778.4	87653.4	72927.2	72505.4	73697.4	78478.8	80547.4	69177.9	67250.5	67408.7	68878.8	76475.9	79076	70979.9	74623.1	66492.1	74374.1	68736.7	84637.4	67815.6	68701.6	68076.5	74999.9	79569.5	87638.1	63537.1	63387.8	59371	71196.9	79943.8	85292.3	70620.3	68537.9	70880	71357.7	76717.9	78045.6
RPLP0	NM_001002.3:250	Housekeeping	156624	150876	156196	147944	165689	130328	140146	132516	139704	152593	127707	136498	138552	136409	117886	99179	127278	131430	132278	128818	132361	116995	140217	129561	127263	127721	130268	104594	134808	142723	155442	155345	146687	130039	154155	140803	140195	131735	149345	119759	135048	158794	148280	155356	155929	106190	137286
NEG_A	ERCC_00096.1:230	Negative	8	4	9	4	7	9	7	5	10	12	10	4	2	10	18	8	19	8	5	3	11	8	15	7	7	10	7	11	11	9	3	1	6	10	13	2	3	8	9	10	14	6	8	16	11	17	19
NEG_B	ERCC_00041.1:440	Negative	5	3	6	8	8	4	3	3	7	8	5	10	3	12	7	5	13	10	4	11	6	7	5	8	1	5	4	8	9	5	4	8	8	6	5	3	4	7	4	8	9	3	3	4	4	8	4
NEG_C	ERCC_00019.1:140	Negative	18	27	17	10	14	11	14	16	8	12	8	17	11	8	15	3	17	9	15	6	13	6	19	20	8	18	15	15	9	16	14	7	9	4	11	5	6	12	10	4	14	6	12	12	15	8	19
NEG_D	ERCC_00076.1:355	Negative	16	20	14	15	19	10	23	12	10	21	18	4	15	30	18	6	11	19	15	13	16	12	23	25	16	22	19	15	20	14	17	13	10	9	23	7	20	26	15	11	17	15	16	16	15	6	22
NEG_E	ERCC_00098.1:785	Negative	14	6	13	16	12	15	13	15	14	11	11	6	15	12	18	17	24	11	10	3	15	6	21	10	13	19	7	19	17	11	12	11	8	11	12	7	8	9	11	11	13	7	8	9	12	12	23
NEG_F	ERCC_00126.1:220	Negative	14	14	17	13	10	9	19	9	16	19	19	14	16	18	22	16	21	12	13	5	27	18	14	15	11	17	18	14	13	7	16	15	13	14	6	13	8	13	12	21	10	7	10	13	12	19	19
NEG_G	ERCC_00144.1:15	Negative	9	9	7	10	7	5	3	6	9	6	8	8	10	6	20	7	8	10	14	12	8	9	13	9	8	13	12	12	11	9	10	6	8	9	5	10	10	13	10	9	8	8	12	4	11	4	4
NEG_H	ERCC_00154.1:115	Negative	5	9	17	8	11	11	13	12	14	10	10	16	24	22	18	6	12	9	18	23	18	9	11	18	23	13	10	4	6	13	14	22	12	10	12	11	21	14	12	6	15	15	25	20	10	2	19
POS_A	ERCC_00117.1:385	Positive	34610	24852	33315	45842	31778	42514	33279	28214	34950	41937	43510	19114	23443	35904	49287	46766	59632	24826	25079	23851	40562	40045	49325	28680	28011	30963	29950	41370	50065	21966	16760	20877	39692	47984	33013	13170	18776	20385	23491	42437	33476	23313	27307	26181	30730	46554	43421
POS_B	ERCC_00112.1:695	Positive	11943	8245	11078	14646	10955	13410	10655	9820	11316	14673	14481	6405	7871	12317	15885	15415	18518	8323	8349	8122	13673	13341	15760	9359	9303	10587	9585	13236	15549	7317	5710	6691	12522	15269	10864	4332	6231	6948	7878	13536	10266	7775	8981	8484	10248	15172	14005
POS_C	ERCC_00002.1:850	Positive	2723	1717	2474	3423	2490	3100	2381	2154	2476	3241	3739	1567	1718	2646	3733	3930	4496	1802	1882	1700	3202	3492	3606	2146	2063	2253	2114	3683	3663	1611	1292	1449	2950	3862	2556	913	1390	1558	1803	3703	2537	1746	1864	1741	2198	4009	3125
POS_D	ERCC_00092.1:540	Positive	675	476	638	861	657	826	644	559	652	865	941	429	504	771	929	971	1217	520	518	484	843	854	969	629	546	608	556	845	925	478	357	439	830	1023	641	244	370	427	465	854	588	509	511	500	576	960	875
POS_E	ERCC_00035.1:485	Positive	151	92	124	192	118	176	134	115	140	182	182	92	88	133	212	207	273	88	96	70	175	206	236	109	102	137	108	201	199	77	67	73	190	225	136	45	78	66	89	223	138	86	101	82	133	202	162
POS_F	ERCC_00034.1:195	Positive	70	56	58	64	59	75	71	60	76	82	65	29	42	78	110	86	124	39	58	54	85	66	90	57	62	70	53	78	92	49	40	47	70	81	72	33	39	38	45	73	55	47	52	63	54	97	93
[truncated: 34 more columns]

## Sheet: DE circRNAs
S2 File. Raw and normalized circRNA data for non-lesional and lesional skin of psoriasis patients before and during secukinumab treatment.
Multiple paired t-test with correction for multiple testing (FDR-Benjamini-Hochberg)
Probe.Name	AVG_NL	AVG_L0	AVG_L4	AVG_L14	AVG_L42	AVG_L84	AVG_all	FC_L84/NL	Log2FC_L84/NL	qvalue_L84/NL	pvalue_L84/NL	FC_L0/NL	Log2FC_L0/NL	qvalue_L0/NL	pvalue_L0/NL	FC_L4/L0	Log2FC_L4/L0	qvalue_L4/L0	pvalue__L4/L0	FC_L14/L0	Log2FC_L14/L0	qvalue_L14/L0	pvalue_L14/L0	FC_L42/L0	Log2FC_L42/L0	qvalue_L42/L0	pvalue_L42/L0	FC_L84/L0	Log2FC_L84/L0	qvalue_L84/L0	pvalue_L84/L0
circAFF1	973.683	537.787	679.084	785.712	1053.64	945.668	829.263	0.971227	-0.0421189	0.992985	0.992985	0.552322	-0.856417	4.31e-05	8.3e-06	1.26274	0.336556	0.0112951	0.0027192	1.46101	0.546966	0.0001459	3e-06	1.95922	0.970277	3.5e-06	9e-07	1.75844	0.814298	2e-06	2e-07
circANKRD12	1169.96	728.032	965.362	1035.57	1377.35	1340.02	1102.72	1.14536	0.195797	0.0641677	0.0108302	0.62227	-0.684387	4.91e-05	1.27e-05	1.32599	0.407068	0.0216337	0.0099886	1.42242	0.508348	0.0002283	3.37e-05	1.89188	0.919818	4.34e-05	1.85e-05	1.84061	0.880184	7.17e-05	2.65e-05
circARAP2	1538.28	1078.79	1190.38	1267.13	1479.03	1381.91	1322.59	0.898351	-0.154648	0.645144	0.513726	0.701298	-0.5119	0.002283	0.0015643	1.10344	0.14201	0.0803213	0.0699093	1.17458	0.232146	0.0258968	0.0206215	1.371	0.455233	0.0077676	0.0061853	1.28098	0.357252	0.0302326	0.0257537
circASH1L	564.542	460.252	552.485	594.444	644.379	636.617	575.453	1.12767	0.173344	0.0641677	0.0101251	0.815267	-0.294656	0.0001644	5.83e-05	1.2004	0.26351	0.0172218	0.0060595	1.29156	0.369115	0.0002283	3.16e-05	1.40006	0.485484	7.55e-05	3.91e-05	1.38319	0.468	0.0003678	0.0001635
circCAMSAP1	1346.63	1562.6	1682.03	1697.42	1416.47	1083.46	1464.77	0.804573	-0.313705	0.065743	0.014525	1.16038	0.214597	0.0028925	0.0021426	1.07643	0.106253	0.0172019	0.005734	1.08628	0.11939	0.0393866	0.0335515	0.906478	-0.141656	0.0144352	0.0125639	0.69337	-0.528302	2.12e-05	6.5e-06
circCCDC66	191.31	155.81	171.911	184.509	209.093	223.747	189.397	1.16955	0.225959	0.125159	0.0509907	0.814437	-0.296124	0.0003039	0.0001465	1.10334	0.141878	0.120568	0.109404	1.18419	0.2439	0.0113662	0.0082771	1.34197	0.424356	0.008589	0.0071575	1.43603	0.522084	0.0029712	0.0017607
circCCDC9	116.804	57.3685	68.4743	84.7164	129.988	146.079	100.572	1.25063	0.322657	0.122737	0.0475823	0.49115	-1.02576	0.0001346	4.49e-05	1.19359	0.255304	0.0584466	0.0476232	1.47671	0.562384	0.0052807	0.0028359	2.26584	1.18005	3.5e-06	8e-07	2.54633	1.34842	6.7e-06	1e-06
circCD44	362.399	287.015	331.261	357.616	434.767	327.372	350.072	0.903345	-0.146651	0.205501	0.128689	0.791984	-0.336456	0.0121487	0.009674	1.15416	0.206846	0.0344542	0.0191412	1.24599	0.317289	0.0093055	0.006376	1.51479	0.599119	0.0021823	0.0015761	1.14061	0.189805	0.280566	0.264979
ciRS-7	25799.9	6659.28	8659.5	12333.9	26335.6	34722.2	19085.1	1.34583	0.428493	0.0845362	0.0234823	0.258113	-1.95393	0.0003039	0.0001468	1.30036	0.378916	0.0456365	0.0346499	1.85213	0.889187	0.0005892	0.0001527	3.95472	1.98358	1.8e-06	2e-07	5.21411	2.38242	1.03e-05	2.1e-06
circCDYL	752.18	610.845	687.479	769.417	823.684	789.37	738.829	1.04944	0.0696237	0.627754	0.488253	0.812099	-0.300273	0.0024381	0.0017157	1.12546	0.170511	0.0216337	0.0092387	1.2596	0.332961	0.0012026	0.0005122	1.34843	0.431285	0.0002297	0.0001276	1.29226	0.369896	0.0070924	0.0047283
circCSNK1G3	1085.42	994.168	1177.77	1234.88	1290.53	1184.97	1161.29	1.09172	0.126602	0.412789	0.313414	0.915932	-0.126688	0.187222	0.173353	1.18468	0.244491	0.0378738	0.0220449	1.24213	0.312815	0.0032978	0.0016489	1.2981	0.376407	0.0052432	0.0040781	1.19192	0.253289	0.176075	0.163032
circCUL5	293.873	150.467	170.956	193.102	284.253	234.733	221.231	0.798758	-0.324169	0.0727347	0.0175102	0.512014	-0.965746	2.41e-05	2.7e-06	1.13617	0.184176	0.0497935	0.0387283	1.28335	0.359918	0.0044768	0.0023213	1.88914	0.917728	1.3e-06	<0.0000001	1.56003	0.641576	1.52e-05	3.7e-06
circDDX21	132.934	145.782	154.615	156.989	144.216	129.676	144.035	0.975493	-0.0357959	0.78726	0.670629	1.09666	0.13311	0.0053054	0.0040282	1.06059	0.0848646	0.173427	0.167004	1.07687	0.106844	0.152922	0.141677	0.989254	-0.0155873	0.833827	0.818386	0.889517	-0.168906	0.119696	0.106397
circDEK	114.156	77.9831	88.175	93.7193	107.256	115.27	99.4266	1.00976	0.014014	0.916977	0.869406	0.683129	-0.54977	0.0001644	6.39e-05	1.13069	0.177209	0.0411298	0.0266582	1.20179	0.265185	0.0060468	0.0035833	1.37538	0.459831	0.0030662	0.0023217	1.47814	0.563784	0.0013427	0.0007165
circDNAJC3	364.397	267.204	277.464	280.098	379.594	278.298	307.843	0.763723	-0.388879	0.0106303	0.001378	0.733276	-0.447571	0.0004713	0.0002598	1.0384	0.0543576	0.557339	0.557339	1.04826	0.0679902	0.434162	0.426122	1.42062	0.506518	0.0004374	0.0002915	1.04152	0.0586915	0.337953	0.325436
circERBIN	640.533	381.364	457.172	531.766	671.967	643.698	554.417	1.00494	0.00711029	0.935522	0.918197	0.595385	-0.748104	4.38e-05	1.05e-05	1.19878	0.261569	0.0058721	0.0004288	1.39438	0.479623	0.0001459	9.7e-06	1.76201	0.817223	2.7e-06	4e-07	1.68788	0.755215	1.2e-05	2.7e-06
circERC1	101.568	134.743	146.319	149.609	110.274	88.7833	121.883	0.874128	-0.194083	0.118976	0.041862	1.32663	0.407767	0.0028925	0.0021271	1.08591	0.118902	0.0439096	0.0300862	1.11032	0.150982	0.152922	0.141176	0.818404	-0.289115	0.0234738	0.0208656	0.658908	-0.60185	0.0006168	0.000297
circEXOC6B	1085.8	594.413	775.451	904.938	1260.96	1185.15	967.785	1.0915	0.126312	0.331101	0.239408	0.547443	-0.869219	2.41e-05	2.2e-06	1.30457	0.383569	0.0153647	0.0045525	1.52241	0.606353	0.0001459	1.08e-05	2.12135	1.08498	3.8e-06	1.1e-06	1.99381	0.995531	3.21e-05	1.13e-05
circFBXW7	737.275	701.586	815.299	848.346	825.301	654.733	763.757	0.888045	-0.171295	0.209347	0.135688	0.951594	-0.0715826	0.322172	0.316206	1.16208	0.216709	0.0150802	0.0039097	1.20918	0.274032	0.0003519	7.82e-05	1.17634	0.234301	0.0458093	0.0415677	0.933219	-0.0997128	0.385356	0.37822
circFNDC3B	1151.62	701.067	799.544	973.639	1604.66	1661.37	1148.65	1.44264	0.528711	0.0009281	1.72e-05	0.608767	-0.716039	0.0003039	0.000152	1.14047	0.189624	0.16493	0.155767	1.3888	0.473835	0.0011006	0.0004076	2.28888	1.19464	1.33e-05	4.9e-06	2.36977	1.24475	2.12e-05	6.7e-06
circGDI2	111.228	148.333	161.848	160.635	148.644	128.18	143.145	1.15241	0.204653	0.214213	0.142808	1.3336	0.415322	0.0004713	0.0002618	1.09111	0.125798	0.0456365	0.0335861	1.08293	0.114946	0.152922	0.144427	1.00209	0.00301673	0.931639	0.931639	0.864136	-0.210669	0.0077725	0.0057301
circGPATCH1	157.314	81.5285	95.7843	110.624	166.348	156.182	127.963	0.9928	-0.0104246	0.85997	0.764418	0.518252	-0.948274	4.31e-05	9.1e-06	1.17486	0.232485	0.0740629	0.0630907	1.35687	0.440283	0.0003519	7.17e-05	2.04037	1.02883	8.8e-06	2.9e-06	1.91567	0.937849	3.07e-05	1.02e-05
circHIPK3	4168.93	4067.56	4500.13	4636.85	4576.51	3633.56	4263.92	0.871581	-0.198294	0.0641677	0.0118829	0.975683	-0.0355161	0.64566	0.64566	1.10635	0.145804	0.0081772	0.0013162	1.13996	0.188984	0.0327992	0.0267253	1.12512	0.170085	0.0527556	0.0488477	0.893304	-0.162778	0.0358772	0.0312265
circKRT1	32812.8	24054.7	28567.3	38094.9	31820.4	48967.2	34052.9	1.49232	0.577556	0.136242	0.0655982	0.733088	-0.447942	0.215999	0.203999	1.1876	0.248048	0.262141	0.257286	1.58368	0.663281	0.0237737	0.0184907	1.32284	0.403636	0.168164	0.158821	2.03566	1.0255	0.0182122	0.0151768
circMAN1A2_a	2807.16	2354.72	2509.25	2665.99	2960.1	2605.05	2650.38	0.928001	-0.107801	0.199253	0.118076	0.838826	-0.253557	0.0010771	0.0006383	1.06563	0.0917039	0.0442713	0.0311539	1.13219	0.179121	0.000991	0.0002936	1.25709	0.330092	0.0002596	0.0001491	1.10631	0.145756	0.006266	0.0039452
circMITD1	311.461	278.846	320.676	349.117	390.938	392.578	340.603	1.26044	0.333924	0.122737	0.047731	0.895283	-0.159584	0.0482869	0.0415533	1.15001	0.201649	0.0112951	0.0027071	1.25201	0.324242	0.0082607	0.0055071	1.40198	0.48747	6.31e-05	2.92e-05	1.40786	0.493508	0.0073275	0.0050207
circMORC3	1823.78	1392.14	1685.04	1757.96	2102.81	1711.22	1745.49	0.938278	-0.0919129	0.205501	0.129389	0.763327	-0.389627	0.0001332	3.99e-05	1.21039	0.275477	0.0058721	0.0006525	1.26277	0.336593	0.0011006	0.0003946	1.51048	0.595011	3.8e-06	1.1e-06	1.2292	0.297714	0.0131019	0.0101904
circPARD3	359.427	150.709	209.129	263.084	361.459	295.301	273.185	0.821587	-0.283514	0.18556	0.103089	0.419304	-1.25393	1.25e-05	3e-07	1.38763	0.472627	0.0058721	0.0004423	1.74564	0.803757	0.0002283	3.38e-05	2.39838	1.26206	1.3e-06	<0.0000001	1.95941	0.970418	6.7e-06	1.1e-06
circPCMTD1	2163.3	1483.84	1815.21	2027.97	2497.62	1969.69	1992.94	0.910501	-0.135267	0.277188	0.192943	0.685916	-0.543895	4.31e-05	9.6e-06	1.22332	0.290797	0.0216337	0.0090409	1.3667	0.450696	0.0006529	0.0001814	1.68321	0.751213	3.5e-06	8e-07	1.32742	0.408628	0.001636	0.0009392
circPNN	281.971	240.032	268.811	273.378	314.409	328.437	284.506	1.16479	0.22007	0.0990002	0.0311667	0.851264	-0.232321	0.0216398	0.0176324	1.1199	0.16337	0.0378738	0.0224437	1.13892	0.187672	0.0393866	0.0332671	1.30986	0.389417	0.0081785	0.006664	1.36831	0.452391	0.0182122	0.014759
circPRKD3	661.374	508.568	557.211	574.889	729.286	512.784	590.685	0.775332	-0.367114	0.0926043	0.0274383	0.768957	-0.379026	0.0076982	0.0059875	1.09565	0.131785	0.0340512	0.0182868	1.13041	0.176843	0.0987333	0.087763	1.434	0.520046	0.0003418	0.0002102	1.00829	0.0119119	0.549366	0.549366
circRBM23	491.956	421.594	471.24	526.781	639.646	711.634	543.808	1.44654	0.532607	0.0022492	0.0001571	0.856975	-0.222675	0.0482869	0.0420275	1.11776	0.160608	0.104814	0.0931681	1.2495	0.321349	0.0076967	0.0049886	1.51721	0.601419	0.0004374	0.0002916	1.68796	0.755282	0.0014835	0.0008242
circRBM33	793.718	612.204	725.797	779.933	871.844	882.211	777.618	1.11149	0.152497	0.133793	0.0605816	0.771312	-0.374614	0.0007596	0.0004361	1.18555	0.245554	0.0216337	0.0100156	1.27398	0.349338	0.0005639	0.0001358	1.42411	0.510057	0.0016644	0.0011713	1.44104	0.527111	0.0077725	0.0057574
circSCMH1	417.125	195.304	253.631	275.999	441.842	559.957	357.31	1.34242	0.424838	0.0022492	0.0001666	0.468214	-1.09476	1.25e-05	5e-07	1.29865	0.377013	0.0208099	0.0080927	1.41318	0.49894	0.0010626	0.0003345	2.26233	1.17781	3.5e-06	7e-07	2.86711	1.5196	2e-06	2e-07
circSDF4	761.156	463.596	523.898	583.052	769.768	669.403	628.479	0.879456	-0.185317	0.277188	0.195058	0.609068	-0.715324	0.0002973	0.0001321	1.13007	0.176417	0.0331941	0.0170747	1.25767	0.330756	0.0032978	0.0016042	1.66043	0.731555	1.33e-05	4.9e-06	1.44394	0.530007	0.0009905	0.0004953
circSLC8A1	1422.14	565.426	699.893	781.372	1185.25	970.645	937.453	0.682526	-0.551045	0.133793	0.061941	0.397589	-1.33065	0.0002589	0.0001103	1.23781	0.307795	0.0153647	0.0042738	1.38192	0.466671	0.002662	0.0012324	2.0962	1.06778	3.5e-06	8e-07	1.71666	0.779605	0.0013427	0.0007211
circSMAD2	122.459	108.925	126.088	126.907	134.884	161.341	130.101	1.31751	0.397809	0.0061143	0.0006794	0.889476	-0.168972	0.106282	0.096441	1.15757	0.211099	0.0169098	0.0053234	1.16509	0.220443	0.016158	0.0122681	1.23832	0.308385	0.0030662	0.002328	1.48122	0.566782	0.0006168	0.0002929
circSMARCA5	1686.67	1027.32	1259.64	1412.03	1881.3	1677.6	1490.76	0.994624	-0.00777735	0.916977	0.883015	0.609084	-0.715286	1.55e-05	9e-07	1.22614	0.294128	0.0317335	0.0152791	1.37447	0.458878	0.0002128	1.97e-05	1.83127	0.872844	3.72e-05	1.51e-05	1.63298	0.707508	0.0002749	0.000112
circTRIM35	2181.05	1152.86	1229.99	1377.06	1746.86	2203.06	1648.48	1.01009	0.0144889	0.893003	0.826855	0.528582	-0.9198	6.69e-05	1.86e-05	1.0669	0.0934247	0.0456365	0.0342937	1.19447	0.256368	0.0113662	0.0084194	1.51523	0.599541	4.6e-06	1.4e-06	1.91095	0.934289	9.2e-06	1.7e-06
circTULP4	845.985	392.428	517.249	625.945	936.509	987.723	717.64	1.16754	0.223474	0.143222	0.0723678	0.463872	-1.1082	3.97e-05	5.1e-06	1.31807	0.398428	0.0112951	0.0025113	1.59506	0.673606	0.0003519	7.82e-05	2.38644	1.25486	1e-07	<0.0000001	2.51695	1.33168	2e-07	<0.0000001
circVCAN	439.779	154.678	199.114	241.451	559.384	585.742	363.358	1.3319	0.413487	0.165679	0.0889756	0.351717	-1.50751	0.001144	0.0006991	1.28729	0.364332	0.0684532	0.0570443	1.561	0.642468	0.0065352	0.0039937	3.61645	1.85457	6.37e-05	3.07e-05	3.78685	1.921	0.0002904	0.0001237
circPTPRA	2204.74	928.754	1149.73	1356.88	2390.3	2268.28	1716.45	1.02882	0.0409873	0.766447	0.638705	0.421253	-1.24724	1.91e-05	1.4e-06	1.23793	0.307927	0.0208099	0.0078344	1.46097	0.546929	0.0021133	0.0009393	2.57366	1.36382	1.8e-06	1e-07	2.44228	1.28823	1.2e-06	<0.0000001
circYPEL2	384.956	250.763	278.504	333.085	475.39	547.873	378.429	1.42321	0.509147	0.0028302	0.0002621	0.651406	-0.61837	0.000198	8.07e-05	1.11062	0.151371	0.0584466	0.0469883	1.32829	0.409565	0.0057173	0.0031763	1.89577	0.922787	2.32e-05	9e-06	2.18482	1.12752	6.7e-06	1e-06
circYY1AP1	278.201	230.016	257.006	270.804	329.104	278.493	273.938	1.00105	0.00151667	0.85997	0.757949	0.826799	-0.274391	0.0016514	0.0010703	1.11734	0.160069	0.0384513	0.023498	1.17733	0.235515	0.0060468	0.0034875	1.43079	0.51681	6.53e-05	3.26e-05	1.21076	0.275908	0.0182122	0.0149204
circZC3H6	76.8479	31.6246	48.6386	55.1907	88.0564	73.4858	62.3073	0.956251	-0.0645389	0.766447	0.628055	0.411522	-1.28096	4.31e-05	7e-06	1.538	0.621053	0.0058721	0.0004935	1.74518	0.803378	0.001121	0.0004359	2.78443	1.47738	2.2e-06	2e-07	2.32369	1.21642	2e-07	<0.0000001
circZKSCAN1	918.989	968.72	1103.42	1072.31	999.934	832.303	982.613	0.905673	-0.142938	0.199253	0.117788	1.05412	0.0760328	0.254778	0.245341	1.13905	0.187836	0.0058721	0.0006006	1.10693	0.146566	0.0900285	0.0783581	1.03222	0.0457536	0.561562	0.540764	0.859178	-0.21897	0.0075968	0.0053459
circZMYM4	537.401	390.628	444.808	488.69	609.391	443.154	485.679	0.824625	-0.27819	0.065743	0.0146096	0.726883	-0.460204	0.0001332	4.19e-05	1.1387	0.187388	0.0081772	0.0013629	1.25104	0.323125	0.0011006	0.0003759	1.56003	0.641575	2.2e-06	3e-07	1.13447	0.182014	0.175699	0.159431
circZNF609	999.53	698.238	888.437	967.444	1167.04	1096.13	969.47	1.09664	0.133092	0.133793	0.0604489	0.698566	-0.517532	4.31e-05	7.8e-06	1.2724	0.347551	0.0059014	0.000765	1.38555	0.47046	0.0003474	5.79e-05	1.67141	0.741069	3.5e-06	8e-07	1.56985	0.650623	1.79e-05	4.6e-06
circZNF91	1203.26	306.745	371.159	403.681	511.001	458.83	542.445	0.381324	-1.39091	0.143222	0.0742634	0.254929	-1.97183	0.0220445	0.0183704	1.20999	0.274998	0.0112765	0.0020882	1.31602	0.396179	0.0011955	0.0004871	1.66589	0.736289	0.0003025	0.0001793	1.4958	0.580922	0.0070851	0.0045922
ADAR	8937.96	14392.6	15850	13802.8	10136.1	6461.86	11596.9	0.722968	-0.467996	0.0022492	0.0001611	1.61028	0.687309	0.0001644	6.21e-05	1.10126	0.139153	0.0411298	0.0265375	0.95902	-0.0603671	0.563263	0.563263	0.704257	-0.505827	0.0003418	0.0002152	0.448971	-1.15531	2.08e-05	5.8e-06
DHX9	3570.15	3873.29	3515.29	3482.97	3427.39	3568.34	3572.9	0.999494	-0.000730451	0.891632	0.809074	1.08491	0.117577	0.0578028	0.0513802	0.90757	-0.139919	0.0331941	0.0172118	0.899227	-0.153242	0.00932	0.0065585	0.884877	-0.176452	0.000201	0.0001079	0.921268	-0.118308	0.0078218	0.0059387
FUS	1381.28	1676.39	1575.88	1481.67	1409.24	1186.55	1451.83	0.859018	-0.219239	0.076244	0.019767	1.21364	0.279345	0.0003097	0.0001606	0.940045	-0.0891988	0.0415933	0.0277288	0.883844	-0.178136	0.006725	0.0042342	0.84064	-0.25044	0.0014415	0.0009877	0.707801	-0.498584	0.0001859	7.23e-05
HNRNPL	1929.85	2238.15	2307.35	2320.75	2050.62	1712.28	2093.17	0.887259	-0.172572	0.112813	0.0376045	1.15975	0.213819	0.0014037	0.0008838	1.03092	0.0439263	0.14217	0.131638	1.0369	0.0522805	0.42437	0.408653	0.916212	-0.126247	0.0119567	0.0101854	0.765041	-0.386391	1.2e-06	<0.0000001
QKI	5031.29	4107.07	4810.2	4936.67	5632.96	4678.89	4866.18	0.929957	-0.104764	0.331101	0.24526	0.816306	-0.292818	0.001689	0.001126	1.1712	0.227987	0.0046437	8.6e-05	1.20199	0.265426	0.0001459	8.2e-06	1.37153	0.455782	4.46e-05	1.98e-05	1.13923	0.188054	0.0061072	0.0037322
