# Supplementary material for: Global circRNA expression changes predate clinical and histological improvements of psoriasis patients upon secukinumab treatment
Source: PLoS One. 2022 Sep 29;17(9):e0275219. doi: 10.1371/journal.pone.0275219 (PMC9522259; doi:10.1371/journal.pone.0275219)
Supplement: S3 File — (XLSX) [file pone.0275219.s007.xlsx]

## Sheet: Raw data
S3 File. Raw and normalized circRNA data for paired non-lesional and lesional skin of psoriasis patients before secukinumab treatment and healthy control skin.
Raw data (RNA input: 70 ng)
Probe Name	Accession #	Class Name	p2_L	p7_L	p3_L	p8_L	p12_L	p9_L	p13_L	p11_L	c2_NL	p7_NL	p3_NL	p8_NL	p12_NL	p9_NL	p13_NL	p11_NL	c2_NN	c6_NN	c3_NN	c9_NN	c4_NN	c10_NN	c5_NN	c11_NN
AFF1	Kris_AFF1.1	Endogenous	154	110	180	182	173	153	174	126	272	346	306	237	152	292	279	194	185	261	313	265	273	333	263	209
ANKRD12	Kris_ANKRD12.1	Endogenous	245	159	193	287	217	218	213	124	394	344	317	244	225	186	352	243	160	245	335	275	267	327	229	248
ARAP2	Kris_ARAP2.1	Endogenous	189	113	189	255	117	204	226	159	261	445	307	263	118	274	292	239	192	185	234	278	218	366	218	123
ASH1L	Kris_ASH1L.1	Endogenous	176	96	144	172	125	134	141	101	177	174	125	116	116	86	160	146	129	144	157	128	131	148	137	112
ASXL1	ASXL1_circ2.1	Endogenous	197	170	210	246	161	205	222	175	235	252	223	168	196	116	227	188	149	196	272	181	180	254	187	156
CAMSAP1	Kris_CAMSAP1.1	Endogenous	287	188	337	288	296	321	299	231	277	253	233	195	280	130	289	265	272	316	293	145	235	259	302	274
CCDC66	Kris_CCDC66.1	Endogenous	30	18	30	35	37	29	36	18	42	36	32	29	28	13	36	29	41	27	31	30	29	40	43	45
CCDC9	Kris_CCDC9.1	Endogenous	19	27	20	45	28	31	28	31	49	56	40	45	20	39	57	40	40	48	55	48	40	55	44	46
CD44	Kris_CD44.1	Endogenous	110	221	163	169	127	197	138	121	159	196	173	158	131	101	131	117	94	151	179	112	140	160	159	131
CDR1	Kris_CDR1.1	Endogenous	3463	1217	3372	2596	3036	1612	2486	1478	11458	8846	9935	8148	2175	3221	9319	6377	7570	8686	12811	11181	9088	9675	9377	11930
CDYL	Kris_CDYL.1	Endogenous	122	100	161	163	123	126	170	128	169	190	173	148	119	147	200	147	121	159	174	154	174	167	186	150
CSNK1G3	Kris_CSNK1G3.1	Endogenous	220	213	257	277	232	262	247	190	281	306	300	192	253	121	292	206	168	196	248	162	242	268	250	229
CUL5	Kris_CUL5.1	Endogenous	49	47	61	76	64	61	60	50	89	123	87	108	52	80	77	83	71	97	95	84	84	118	84	87
DDX21	Kris_DDX21.1	Endogenous	35	45	44	40	36	53	48	35	51	52	47	32	33	13	36	33	21	44	41	50	40	46	41	28
DEK	Kris_DEK.1	Endogenous	21	20	13	28	20	18	28	16	42	48	35	39	24	29	42	42	18	33	29	32	35	46	31	35
DNAJC3	Kris_DNAJC3.1	Endogenous	82	78	75	98	99	127	100	86	127	127	103	98	93	61	114	120	73	106	98	118	107	97	102	103
DOCK1	DOCK1_circ1.1	Endogenous	205	216	444	530	423	192	475	134	297	301	309	446	397	303	357	349	253	303	511	246	246	326	475	200
ERBIN	Kris_ERBIN.1	Endogenous	53	42	76	102	74	67	87	40	120	145	104	105	56	83	158	103	83	83	148	118	103	98	133	69
ERC1	Kris_ERC1.1	Endogenous	56	29	47	55	46	62	38	35	35	29	40	39	50	23	44	36	32	33	41	24	27	25	30	34
EXOC6B	Kris_EXOC6B.1	Endogenous	102	84	117	107	87	103	108	72	212	260	234	201	93	123	203	188	170	216	228	196	194	279	241	204
FAT1	FAT1_circ1.1	Endogenous	142	96	123	133	136	128	100	98	106	87	117	94	117	87	105	97	55	92	78	85	74	88	78	61
FBXW7	Kris_FBXW7_a.1	Endogenous	110	87	98	102	108	101	111	69	130	84	95	76	80	83	100	107	90	124	108	91	91	92	90	97
FNDC3B	Kris_FNDC3B.1	Endogenous	225	127	188	197	137	175	187	147	308	224	359	257	125	239	372	292	220	264	370	395	327	297	232	237
GDI2	Kris_GDI2.1	Endogenous	43	42	50	88	56	96	47	56	49	52	40	39	54	20	64	55	31	47	41	42	41	50	43	48
GPATCH1	Kris_GPATCH1.1	Endogenous	34	37	39	40	30	19	26	32	67	56	57	43	31	22	40	36	35	65	54	50	45	86	45	56
HIPK3	Kris_HIPK3.1	Endogenous	901	655	761	909	785	915	665	548	920	861	751	555	776	684	930	742	614	706	756	738	766	860	826	739
MAN1A2_a	Kris_MAN1A2_a.1	Endogenous	387	255	333	409	298	333	338	185	522	447	363	367	317	302	513	369	292	448	458	322	445	402	405	326
MITD1	Kris_MITD1.1	Endogenous	59	54	85	105	74	72	89	69	116	93	78	91	65	37	99	109	67	108	117	85	93	84	98	80
MORC3	Kris_MORC3.1	Endogenous	316	297	359	441	373	368	357	206	521	545	494	379	349	233	437	335	276	412	490	331	382	378	448	471
PARD3	Kris_PARD3.1	Endogenous	61	62	38	57	52	66	55	29	103	157	113	99	51	55	98	76	98	139	108	97	141	135	98	101
PCMTD1	Kris_PCMTD1.1	Endogenous	423	237	456	478	314	449	499	353	646	633	690	553	298	419	681	568	484	659	686	590	618	722	565	510
PNN	Kris_PNN.1	Endogenous	51	87	67	102	79	100	77	53	114	108	110	63	79	41	88	70	45	69	90	66	65	94	84	93
PRKD3	Kris_PRKD3.1	Endogenous	121	75	116	141	120	136	130	102	185	212	220	148	118	186	200	144	99	143	134	174	147	200	135	68
RAPGEF5	RAPGEF5_circ1.1	Endogenous	42	81	55	122	76	78	73	55	45	52	33	39	54	26	45	61	27	35	60	26	36	36	47	24
RBM23	Kris_RBM23.1	Endogenous	91	89	124	147	138	168	129	102	151	150	138	101	130	85	168	132	89	133	159	109	105	124	113	115
RBM33	Kris_RBM33.1	Endogenous	150	124	119	168	132	203	156	114	224	252	199	155	141	131	184	171	143	177	190	129	159	166	150	159
RHOBTB3	RHOBTB3_circ1.1	Endogenous	40	34	68	56	24	27	52	26	92	111	113	99	53	45	136	128	111	111	139	134	124	108	111	119
SCMH1	Kris_SCMH1.1	Endogenous	92	63	95	99	75	87	83	58	175	122	159	121	80	80	148	108	107	140	143	131	146	159	139	133
SDF4	Kris_SDF4.1	Endogenous	93	124	187	135	109	158	150	134	174	249	195	178	132	202	226	180	154	206	246	180	164	238	188	134
SLC8A1	Kris_SLC8A1.1	Endogenous	201	93	179	146	100	135	158	79	321	494	196	243	104	173	479	286	262	253	257	277	316	367	357	240
SMAD2	Kris_SMAD2.1	Endogenous	43	31	44	61	40	36	52	30	46	42	36	48	40	34	44	24	22	48	24	35	29	46	19	27
SMARCA5	Kris_SMARCA5.1	Endogenous	296	268	286	358	245	332	297	197	530	482	517	352	301	240	453	379	273	493	522	376	456	490	477	418
TNFRSF21	TNFRSF21_circ1.1	Endogenous	78	54	86	63	68	108	63	66	31	34	30	28	60	24	31	35	15	42	39	33	12	21	26	29
TRIM35	Kris_TRIM35.1	Endogenous	208	201	216	251	232	211	283	152	457	632	404	318	251	476	425	270	454	471	460	329	469	356	519	335
TULP4	Kris_TULP4.1	Endogenous	121	78	122	124	125	101	127	80	209	254	236	201	125	179	200	198	130	219	233	148	203	219	242	154
VCAN	Kris_VCAN.1	Endogenous	57	33	52	70	47	45	76	46	172	78	189	125	33	139	116	210	156	144	125	258	251	180	85	49
VPS16	Kris_VPS16.1	Endogenous	143	111	153	185	84	139	180	90	348	384	420	314	116	261	362	286	284	345	470	403	384	499	372	240
YPEL2	Kris_YPEL2.1	Endogenous	68	55	73	88	66	76	80	53	102	118	94	110	50	77	152	88	90	82	134	108	88	110	108	104
YY1AP1	Kris_YY1AP1.1	Endogenous	36	60	47	66	57	74	46	30	43	87	49	67	47	48	74	52	48	77	75	67	51	89	43	90
ZC3H6	Kris_ZC3H6.1	Endogenous	14	22	17	23	17	21	25	16	41	55	42	36	13	36	42	32	33	48	42	44	47	52	43	30
ZKSCAN1	Kris_ZKSCAN1.1	Endogenous	193	175	192	248	212	217	175	148	202	221	186	179	216	137	159	190	130	191	210	114	148	180	211	177
ZMYM4	Kris_ZMYM4.1	Endogenous	99	54	86	118	73	83	94	78	139	159	163	106	75	83	142	136	99	142	162	123	152	159	136	122
ZNF609	Kris_ZNF609.1	Endogenous	134	86	165	145	122	119	161	87	213	192	195	166	123	150	217	158	142	169	203	162	191	194	193	132
ZNF91	Kris_ZNF91.1	Endogenous	79	41	47	61	51	65	48	25	283	113	67	53	55	64	85	276	148	125	404	83	119	117	217	135
ZRANB1	ZRANB1_circ1.1	Endogenous	72	48	83	99	49	80	79	66	51	85	62	57	60	63	78	53	36	43	67	57	64	78	63	45
ACTB	NM_001101.2	Housekeeping	14258	15117	18146	14913	17944	18982	18764	11445	18879	11445	12864	10544	16169	11168	16981	10938	11322	13129	14768	14425	14256	11188	13522	9689
ALAS1	NM_000688.4	Housekeeping	241	195	332	305	440	435	312	245	343	136	138	108	348	101	164	169	130	112	209	101	135	100	185	131
B2M	NM_004048.2	Housekeeping	34465	27717	38587	39177	35043	54990	29112	29922	25786	32219	26035	18243	32406	12047	23494	23995	17241	21309	18135	21492	21988	21286	28485	24652
GAPDH	NM_001256799.1	Housekeeping	17893	23736	24910	30140	27437	24135	25559	20343	12556	11691	12388	11347	26825	10660	10159	14360	9116	13358	11795	11102	14906	10166	10140	8629
GUSB	NM_000181.3	Housekeeping	475	288	439	486	364	400	453	295	629	463	561	400	313	405	509	533	403	458	636	626	452	507	511	478
RPL19	NM_000981.3	Housekeeping	17079	15347	21043	23115	21751	20533	21526	14067	21008	21753	20499	18623	20828	14317	16764	18324	16679	19046	23257	18222	20222	18961	20693	16279
RPLP0	NM_001002.3	Housekeeping	24338	21654	30966	35325	33162	29950	35653	18365	28851	30567	24485	23798	30572	19920	23533	28126	26347	26249	32896	23706	30706	22881	20863	21688
NEG_A	ERCC_00096.1	Negative	15	16	18	22	18	28	22	25	19	21	24	22	20	23	24	22	12	13	20	17	18	17	21	17
NEG_B	ERCC_00041.1	Negative	14	17	18	32	10	26	18	26	16	17	21	19	17	10	18	18	14	19	27	15	17	21	17	29
NEG_C	ERCC_00019.1	Negative	12	10	11	18	5	19	12	14	13	12	11	18	7	9	12	9	12	8	7	10	12	18	13	11
NEG_D	ERCC_00076.1	Negative	6	17	18	28	10	22	6	20	15	20	16	26	17	17	15	21	16	23	24	21	19	11	12	21
NEG_E	ERCC_00098.1	Negative	9	20	17	29	23	27	26	22	25	26	18	32	19	15	17	20	12	24	23	18	28	32	21	27
NEG_F	ERCC_00126.1	Negative	38	46	38	54	38	48	50	43	53	57	39	47	41	50	33	31	46	39	41	55	37	45	35	43
NEG_G	ERCC_00144.1	Negative	4	20	16	19	12	23	3	19	11	13	15	13	14	11	12	10	7	17	8	15	10	15	11	12
NEG_H	ERCC_00154.1	Negative	12	25	22	18	17	36	11	29	14	25	13	19	20	6	7	15	11	13	15	19	15	17	22	9
POS_A	ERCC_00117.1	Positive	44138	34224	46720	49142	48444	42131	45289	38909	53993	45050	48652	38764	44270	31287	46435	36422	40594	36931	52237	34028	48784	38756	47771	38251
POS_B	ERCC_00112.1	Positive	15107	13018	15427	17857	16043	15328	15038	12550	17648	15718	15837	13530	14661	11542	16512	12836	13927	13348	18093	12798	16415	14666	15865	13903
POS_C	ERCC_00002.1	Positive	4944	4505	5237	6000	5200	5116	5237	4528	5752	5633	5365	4972	4755	4029	5354	4479	4836	4937	5975	4583	5225	5216	5135	4823
POS_D	ERCC_00092.1	Positive	1114	1008	1140	1357	1172	1151	1132	1033	1311	1136	1199	998	1089	900	1140	991	1037	1064	1273	979	1190	1129	1205	1037
POS_E	ERCC_00035.1	Positive	273	231	306	359	286	287	295	276	321	295	304	287	273	246	304	248	245	292	342	231	273	290	297	300
POS_F	ERCC_00034.1	Positive	93	98	110	147	120	122	107	120	132	131	124	103	103	102	107	105	106	111	117	97	117	130	122	105

## Sheet: Normalized data
S3 File. Raw and normalized circRNA data for paired non-lesional and lesional skin of psoriasis patients before secukinumab treatment and healthy control skin.
Normalized data (first, a positive control normalization was performed using the geometric mean of all but the last positive controls, then a second normalization using the geometric mean of the three most stable linear reference genes (RPL0, RPL19, ACTB, or GUSB) was performed)
Probe Name	Accession #	Class Name	p2_L	p7_L	p3_L	p8_L	p12_L	p9_L	p13_L	p11_L	c2_NL	p7_NL	p3_NL	p8_NL	p12_NL	p9_NL	p13_NL	p11_NL	c2_NN	c6_NN	c3_NN	c9_NN	c4_NN	c10_NN	c5_NN	c11_NN
circAFF1	Kris_AFF1.1	Endogenous	164.47	124.13	152.71	152.9	142.41	130.36	138.23	169.67	233.29	339.98	317.61	273.98	135.04	383.57	286.05	210.68	209.44	269.42	269.59	278.33	255.07	380.12	282.3	268.09
circANKRD12	Kris_ANKRD12.1	Endogenous	261.66	179.43	163.73	241.11	178.63	185.74	169.21	166.98	337.93	338.01	329.03	282.07	199.9	244.33	360.89	263.89	181.14	252.9	288.54	288.83	249.46	373.27	245.81	318.11
circARAP2	Kris_ARAP2.1	Endogenous	201.85	127.52	160.34	214.22	96.31	173.81	179.54	214.11	223.86	437.26	318.65	304.04	104.83	359.93	299.38	259.55	217.37	190.97	201.55	291.99	203.68	417.79	234	157.77
circASH1L	Kris_ASH1L.1	Endogenous	187.97	108.33	122.16	144.5	102.9	114.17	112.01	136.01	151.81	170.97	129.74	134.1	103.06	112.97	164.04	158.55	146.05	148.65	135.23	134.44	122.39	168.94	147.06	143.66
circASXL1	ASXL1_circ2.1	Endogenous	210.4	191.84	178.16	206.66	132.53	174.66	176.36	235.65	201.56	247.62	231.46	194.22	174.13	152.38	232.73	204.16	168.69	202.32	234.28	190.11	168.18	289.94	200.72	200.1
circCAMSAP1	Kris_CAMSAP1.1	Endogenous	306.52	212.16	285.9	241.95	243.66	273.49	237.53	311.06	237.58	248.6	241.84	225.43	248.76	170.77	296.3	287.78	307.94	326.2	252.37	152.29	219.56	295.65	324.17	351.46
circCCDC66	Kris_CCDC66.1	Endogenous	32.04	20.31	25.45	29.4	30.46	24.71	28.6	24.24	36.02	35.37	33.21	33.53	24.88	17.08	36.91	31.49	46.42	27.87	26.7	31.51	27.1	45.66	46.16	57.72
circCCDC9	Kris_CCDC9.1	Endogenous	20.29	30.47	16.97	37.8	23.05	26.41	22.24	41.74	42.03	55.03	41.52	52.02	17.77	51.23	58.44	43.44	45.29	49.55	47.37	50.41	37.37	62.78	47.23	59
circCD44	Kris_CD44.1	Endogenous	117.48	249.4	138.28	141.98	104.54	167.85	109.63	162.94	136.37	192.59	179.56	182.65	116.38	132.67	134.31	127.06	106.42	155.87	154.18	117.63	130.8	182.64	170.67	168.04
ciRS-7	Kris_CDR1.1	Endogenous	3698.48	1373.37	2860.68	2180.87	2499.17	1373.43	1974.9	1990.27	9827.44	8692.09	10311.9	9419.45	1932.33	4231.15	9554.39	6925.23	8570.26	8966.24	11034.4	11743.5	8491.02	11044	10065.2	15302.8
circCDYL	Kris_CDYL.1	Endogenous	130.3	112.85	136.59	136.93	101.25	107.35	135.05	172.36	144.95	186.69	179.56	171.09	105.72	193.1	205.05	159.64	136.99	164.13	149.87	161.75	162.57	190.63	199.65	192.41
circCSNK1G3	Kris_CSNK1G3.1	Endogenous	234.96	240.37	218.03	232.71	190.98	223.23	196.22	255.85	241.01	300.68	311.38	221.96	224.77	158.95	299.38	223.71	190.2	202.32	213.61	170.15	226.1	305.92	268.35	293.74
circCUL5	Kris_CUL5.1	Endogenous	52.33	53.04	51.75	63.85	52.68	51.97	47.66	67.33	76.33	120.86	90.3	124.85	46.2	105.09	78.94	90.14	80.38	100.13	81.83	88.23	78.48	134.7	90.17	111.6
circDDX21	Kris_DDX21.1	Endogenous	37.38	50.78	37.33	33.6	29.63	45.16	38.13	47.13	43.74	51.1	48.78	36.99	29.32	17.08	36.91	35.84	23.77	45.42	35.31	52.52	37.37	52.51	44.01	35.92
circDEK	Kris_DEK.1	Endogenous	22.43	22.57	11.03	23.52	16.46	15.34	22.24	21.55	36.02	47.16	36.33	45.09	21.32	38.09	43.06	45.61	20.38	34.06	24.98	33.61	32.7	52.51	33.28	44.9
circDNAJC3	Kris_DNAJC3.1	Endogenous	87.58	88.02	63.63	82.33	81.49	108.2	79.44	115.81	108.93	124.79	106.91	113.29	82.62	80.13	116.88	130.32	82.65	109.42	84.41	123.94	99.97	110.73	109.49	132.12
circDOCK1	DOCK1_circ1.1	Endogenous	218.94	243.75	376.67	445.25	348.2	163.59	377.34	180.44	254.73	295.76	320.72	515.6	352.71	398.02	366.02	379	286.43	312.78	440.14	258.38	229.84	372.13	509.86	256.54
circERBIN	Kris_ERBIN.1	Endogenous	56.6	47.4	64.48	85.69	60.92	57.08	69.11	53.86	102.92	142.48	107.95	121.38	49.75	109.03	161.99	111.85	93.97	85.68	127.48	123.94	96.23	111.87	142.76	88.51
circERC1	Kris_ERC1.1	Endogenous	59.81	32.73	39.87	46.2	37.87	52.82	30.19	47.13	30.02	28.5	41.52	45.09	44.42	30.21	45.11	39.09	36.23	34.06	35.31	25.21	25.23	28.54	32.2	43.61
circEXOC6B	Kris_EXOC6B.1	Endogenous	108.94	94.79	99.26	89.89	71.62	87.76	85.8	96.95	181.83	255.48	242.88	232.36	82.62	161.57	208.13	204.16	192.46	222.97	196.38	205.86	181.26	318.48	258.69	261.67
circFAT1	FAT1_circ1.1	Endogenous	151.66	108.33	104.35	111.73	111.95	109.06	79.44	131.97	90.92	85.49	121.44	108.67	103.95	114.28	107.65	105.34	62.27	94.97	67.18	89.28	69.14	100.45	83.72	78.25
circFBXW7	Kris_FBXW7_a.1	Endogenous	117.48	98.18	83.14	85.69	88.9	86.05	88.18	92.92	111.5	82.54	98.6	87.86	71.07	109.03	102.53	116.2	101.89	128	93.02	95.58	85.02	105.02	96.61	124.42
circFNDC3B	Kris_FNDC3B.1	Endogenous	240.3	143.32	159.49	165.5	112.78	149.1	148.55	197.95	264.17	220.1	372.62	297.1	111.05	313.95	381.4	317.1	249.07	272.52	318.69	414.87	305.52	339.03	249.03	304
circGDI2	Kris_GDI2.1	Endogenous	45.92	47.4	42.42	73.93	46.1	81.79	37.34	75.41	42.03	51.1	41.52	45.09	47.98	26.27	65.62	59.73	35.1	48.52	35.31	44.11	38.31	57.08	46.16	61.57
circGPATCH1	Kris_GPATCH1.1	Endogenous	36.31	41.75	33.09	33.6	24.7	16.19	20.65	43.09	57.47	55.03	59.16	49.71	27.54	28.9	41.01	39.09	39.62	67.1	46.51	52.52	42.04	98.17	48.3	71.83
circHIPK3	Kris_HIPK3.1	Endogenous	962.27	739.16	645.6	763.64	646.19	779.59	528.28	737.93	789.08	846.02	779.49	641.6	689.42	898.51	953.49	805.79	695.13	728.78	651.16	775.13	715.68	981.69	886.62	947.93
circMAN1A2_a	Kris_MAN1A2_a.1	Endogenous	413.32	287.76	282.5	343.6	245.31	283.72	268.51	249.12	447.72	439.22	376.77	424.27	281.63	396.71	525.96	400.72	330.58	462.45	394.49	338.2	415.77	458.88	434.72	418.17
circMITD1	Kris_MITD1.1	Endogenous	63.01	60.94	72.11	88.21	60.92	61.34	70.7	92.92	99.49	91.38	80.96	105.2	57.75	48.6	101.5	118.37	75.85	111.48	100.77	89.28	86.89	95.89	105.19	102.62
circMORC3	Kris_MORC3.1	Endogenous	337.49	335.16	304.56	370.48	307.05	313.54	283.6	277.4	446.86	535.52	512.74	438.14	310.06	306.07	448.04	363.8	312.47	425.29	422.05	347.65	356.91	431.49	480.88	604.16
circPARD3	Kris_PARD3.1	Endogenous	65.15	69.97	32.24	47.89	42.81	56.23	43.69	39.05	88.34	154.27	117.29	114.45	45.31	72.25	100.48	82.53	110.95	143.48	93.02	101.88	131.74	154.1	105.19	129.55
circPCMTD1	Kris_PCMTD1.1	Endogenous	451.76	267.45	386.85	401.56	258.48	382.55	396.41	475.35	554.07	621.99	716.18	639.29	264.75	550.4	698.2	616.83	547.95	680.26	590.87	619.68	577.4	824.16	606.47	654.19
circPNN	Kris_PNN.1	Endogenous	54.47	98.18	56.84	85.69	65.03	85.2	61.17	71.37	97.78	106.12	114.17	72.83	70.19	53.86	90.22	76.02	50.95	71.23	77.52	69.32	60.73	107.3	90.17	119.29
circPRKD3	Kris_PRKD3.1	Endogenous	129.23	84.64	98.41	118.45	98.78	115.87	103.27	137.35	158.67	208.31	228.35	171.09	104.83	244.33	205.05	156.38	112.08	147.61	115.42	182.75	137.34	228.3	144.91	87.22
circRAPGEF5	RAPGEF5_circ1.1	Endogenous	44.86	91.41	46.66	102.49	62.56	66.46	57.99	74.06	38.6	51.1	34.25	45.09	47.98	34.15	46.14	66.24	30.57	36.13	51.68	27.31	33.64	41.09	50.45	30.79
circRBM23	Kris_RBM23.1	Endogenous	97.19	100.44	105.2	123.49	113.6	143.14	102.48	137.35	129.51	147.39	143.24	116.76	115.5	111.66	172.24	143.35	100.76	137.29	136.95	114.48	98.1	141.55	121.29	147.51
circRBM33	Kris_RBM33.1	Endogenous	160.2	139.93	100.96	141.14	108.66	172.96	123.93	153.51	192.12	247.62	206.55	179.19	125.27	172.08	188.65	185.7	161.9	182.71	163.65	135.49	148.56	189.49	161.01	203.95
circRHOBTB3	RHOBTB3_circ1.1	Endogenous	42.72	38.37	57.69	47.05	19.76	23	41.31	35.01	78.91	109.07	117.29	114.45	47.09	59.11	139.44	139	125.67	114.58	119.72	140.74	115.85	123.28	119.15	152.64
circSCMH1	Kris_SCMH1.1	Endogenous	98.26	71.09	80.59	83.17	61.74	74.12	65.94	78.1	150.1	119.88	165.03	139.88	71.07	105.09	151.74	117.28	121.14	144.52	123.17	137.59	136.41	181.5	149.2	170.6
circSDF4	Kris_SDF4.1	Endogenous	99.32	139.93	158.64	113.41	89.73	134.62	119.16	180.44	149.24	244.67	202.4	205.78	117.27	265.35	231.71	195.47	174.35	212.65	211.89	189.06	153.23	271.68	201.8	171.88
circSLC8A1	Kris_SLC8A1.1	Endogenous	214.67	104.95	151.86	122.65	82.32	115.02	125.52	106.38	275.32	485.4	203.44	280.92	92.4	227.26	491.1	310.59	296.62	261.16	221.36	290.94	295.24	418.93	383.2	307.85
circSMAD2	Kris_SMAD2.1	Endogenous	45.92	34.98	37.33	51.25	32.93	30.67	41.31	40.4	39.45	41.27	37.37	55.49	35.54	44.66	45.11	26.06	24.91	49.55	20.67	36.76	27.1	52.51	20.39	34.63
circSMARCA5	Kris_SMARCA5.1	Endogenous	316.13	302.44	242.63	300.75	201.68	282.87	235.94	265.28	454.58	473.61	536.61	406.93	267.42	315.27	464.44	411.58	309.07	508.91	449.61	394.92	426.05	559.34	512.01	536.18
circTNFRSF21	TNFRSF21_circ1.1	Endogenous	83.3	60.94	72.96	52.93	55.98	92.02	50.05	88.88	26.59	33.41	31.14	32.37	53.31	31.53	31.78	38.01	16.98	43.36	33.59	34.66	11.21	23.97	27.91	37.2
circTRIM35	Kris_TRIM35.1	Endogenous	222.14	226.83	183.25	210.86	190.98	179.77	224.82	204.68	391.97	621	419.33	367.62	223	625.28	435.74	293.21	513.99	486.2	396.21	345.55	438.19	406.37	557.09	429.71
circTULP4	Kris_TULP4.1	Endogenous	129.23	88.02	103.5	104.17	102.9	86.05	100.89	107.73	179.26	249.58	244.95	232.36	111.05	235.14	205.05	215.02	147.18	226.07	200.69	155.45	189.67	249.99	259.76	197.54
circVCAN	Kris_VCAN.1	Endogenous	60.88	37.24	44.11	58.81	38.69	38.34	60.38	61.94	147.52	76.64	196.17	144.51	29.32	182.59	118.93	228.05	176.61	148.65	107.67	270.98	234.51	205.47	91.24	62.85
circPTPRA	Kris_VPS16.1	Endogenous	152.72	125.26	129.8	155.42	69.15	118.43	142.99	121.19	298.48	377.32	435.93	363	103.06	342.85	371.14	310.59	321.53	356.13	404.82	423.27	358.78	569.61	399.3	307.85
circYPEL2	Kris_YPEL2.1	Endogenous	72.62	62.07	61.93	73.93	54.33	64.75	63.55	71.37	87.48	115.95	97.57	127.16	44.42	101.15	155.84	95.57	101.89	84.65	115.42	113.43	82.22	125.57	115.93	133.4
circYY1AP1	Kris_YY1AP1.1	Endogenous	38.45	67.71	39.87	55.45	46.92	63.05	36.54	40.4	36.88	85.49	50.86	77.45	41.76	63.05	75.87	56.47	54.34	79.48	64.6	70.37	47.65	101.59	46.16	115.44
circZC3H6	Kris_ZC3H6.1	Endogenous	14.95	24.83	14.42	19.32	13.99	17.89	19.86	21.55	35.17	54.04	43.59	41.62	11.55	47.29	43.06	34.75	37.36	49.55	36.18	46.21	43.91	59.36	46.16	38.48
circZKSCAN1	Kris_ZKSCAN1.1	Endogenous	206.12	197.49	162.89	208.34	174.51	184.89	139.02	199.3	173.25	217.15	193.06	206.93	191.9	179.96	163.02	206.33	147.18	197.16	180.88	119.74	138.28	205.47	226.49	227.04
circZMYM4	Kris_ZMYM4.1	Endogenous	105.73	60.94	72.96	99.13	60.09	70.72	74.67	105.03	119.22	156.23	169.18	122.54	66.63	109.03	145.59	147.69	112.08	146.58	139.53	129.19	142.02	181.5	145.98	156.49
circZNF609	Kris_ZNF609.1	Endogenous	143.11	97.05	139.98	121.81	100.43	101.39	127.9	117.15	182.69	188.66	202.4	191.9	109.28	197.04	222.48	171.58	160.76	174.45	174.85	170.15	178.45	221.45	207.17	169.32
circZNF91	Kris_ZNF91.1	Endogenous	84.37	46.27	39.87	51.25	41.98	55.38	38.13	33.66	242.73	111.03	69.54	61.27	48.86	84.07	87.15	299.73	167.56	129.03	347.98	87.18	111.18	133.56	232.93	173.17
circZRANB1	ZRANB1_circ1.1	Endogenous	76.9	54.17	70.41	83.17	40.34	68.16	62.76	88.88	43.74	83.52	64.35	65.89	53.31	82.76	79.97	57.56	40.76	44.39	57.71	59.87	59.8	89.04	67.62	57.72
ACTB	NM_001101.2	Housekeeping	15227.5	17059.4	15394.4	12528.3	14771.1	16172.8	14906.3	15411.8	16192.4	11245.9	13352	12189.3	14365	14670.4	17409.9	11878.3	12818	13552.6	12720	15150.7	13319.5	12771.1	14514.4	12428.2
ALAS1	NM_000688.4	Housekeeping	257.39	220.06	281.66	256.23	362.2	370.62	247.86	329.92	294.19	133.63	143.24	124.85	309.17	132.67	168.14	183.53	147.18	115.61	180.02	106.08	126.13	114.15	198.58	168.04
B2M	NM_004048.2	Housekeeping	36808.6	31278.3	32735.8	32912.2	28846.6	46851.8	23126.9	40292.8	22116.5	31658.4	27022.6	21089.7	28790.3	15825.1	24087.4	26057.8	19519.1	21996.5	15620.1	22573.2	20543.6	24298	30575.6	31621.5
GAPDH	NM_001256799.1	Housekeeping	19109.7	26785.8	21132.7	25320.3	22585.5	20563.2	20304.3	27393.8	10769.2	11487.6	12857.9	13117.6	23832	14003.1	10415.6	15594.5	10320.5	13789	10159.3	11660.5	13926.8	11604.5	10884.2	11068.6
GUSB	NM_000181.3	Housekeeping	507.3	325	372.43	408.28	299.64	340.8	359.87	397.25	539.49	454.94	582.28	462.42	278.08	532.01	521.86	578.82	456.25	472.78	547.8	657.49	422.31	578.74	548.5	613.14
RPL19	NM_000981.3	Housekeeping	18240.4	17318.9	17852.1	19418.7	17904.9	17494.2	17100.5	18942.5	18018.4	21374.5	21276.6	21529	18504.2	18807	17187.4	19899.3	18882.9	19660.5	20031.8	19138.7	18893.6	21644	22211.8	20881.4
RPLP0	NM_001002.3	Housekeeping	25993	24436.3	26270.4	29676.2	27298.2	25517.6	28323.1	24730.2	24745.3	30035.2	25413.8	27511.5	27161	26167.2	24127.4	30544	29828.4	27095.9	28334.1	24898.6	28689	26118.7	22394.2	27819.6
NEG_A	ERCC_00096.1	Negative	15	16	18	22	18	28	22	25	19	21	24	22	20	23	24	22	12	13	20	17	18	17	21	17
NEG_B	ERCC_00041.1	Negative	14	17	18	32	10	26	18	26	16	17	21	19	17	10	18	18	14	19	27	15	17	21	17	29
NEG_C	ERCC_00019.1	Negative	12	10	11	18	5	19	12	14	13	12	11	18	7	9	12	9	12	8	7	10	12	18	13	11
NEG_D	ERCC_00076.1	Negative	6	17	18	28	10	22	6	20	15	20	16	26	17	17	15	21	16	23	24	21	19	11	12	21
NEG_E	ERCC_00098.1	Negative	9	20	17	29	23	27	26	22	25	26	18	32	19	15	17	20	12	24	23	18	28	32	21	27
NEG_F	ERCC_00126.1	Negative	38	46	38	54	38	48	50	43	53	57	39	47	41	50	33	31	46	39	41	55	37	45	35	43
NEG_G	ERCC_00144.1	Negative	4	20	16	19	12	23	3	19	11	13	15	13	14	11	12	10	7	17	8	15	10	15	11	12
NEG_H	ERCC_00154.1	Negative	12	25	22	18	17	36	11	29	14	25	13	19	20	6	7	15	11	13	15	19	15	17	22	9
POS_A	ERCC_00117.1	Positive	44138	34224	46720	49142	48444	42131	45289	38909	53993	45050	48652	38764	44270	31287	46435	36422	40594	36931	52237	34028	48784	38756	47771	38251
POS_B	ERCC_00112.1	Positive	15107	13018	15427	17857	16043	15328	15038	12550	17648	15718	15837	13530	14661	11542	16512	12836	13927	13348	18093	12798	16415	14666	15865	13903
POS_C	ERCC_00002.1	Positive	4944	4505	5237	6000	5200	5116	5237	4528	5752	5633	5365	4972	4755	4029	5354	4479	4836	4937	5975	4583	5225	5216	5135	4823
POS_D	ERCC_00092.1	Positive	1114	1008	1140	1357	1172	1151	1132	1033	1311	1136	1199	998	1089	900	1140	991	1037	1064	1273	979	1190	1129	1205	1037
POS_E	ERCC_00035.1	Positive	273	231	306	359	286	287	295	276	321	295	304	287	273	246	304	248	245	292	342	231	273	290	297	300
POS_F	ERCC_00034.1	Positive	93	98	110	147	120	122	107	120	132	131	124	103	103	102	107	105	106	111	117	97	117	130	122	105

## Sheet: DE circRNA
S3 File. Raw and normalized circRNA data for paired non-lesional and lesional skin of psoriasis patients before secukinumab treatment and healthy control skin.
Multiple unpaired t-test with correction for multiple testing (FDR-Benjamini-Hochberg)
Probe.Name	Accession	Class.Name	FC (NL/NN)	log2FC	pvalue (NL/NN)	padj (NL/NN)	FC (L/NN)	log2FC	pvalue (L/NN)	padj (L/NN)
circAFF1	Kris_AFF1.1	Endogenous	0.985463	-0.0211257	0.90341	0.963402	0.531053	-0.913073	3.9e-06	2.4e-05
circANKRD12	Kris_ANKRD12.1	Endogenous	1.07188	0.100139	0.495662	0.87685	0.70357	-0.507233	0.0043715	0.0075135
circARAP2	Kris_ARAP2.1	Endogenous	1.20489	0.268896	0.295514	0.763041	0.714159	-0.485683	0.0538086	0.075884
circASH1L	Kris_ASH1L.1	Endogenous	0.981525	-0.0269029	0.794002	0.963402	0.896748	-0.157225	0.198138	0.253432
circASXL1	ASXL1_circ2.1	Endogenous	0.99028	-0.0140914	0.912633	0.963402	0.91049	-0.135285	0.314311	0.36781
circCAMSAP1	Kris_CAMSAP1.1	Endogenous	0.877747	-0.188123	0.230556	0.763041	0.947359	-0.0780165	0.590818	0.637157
circCCDC66	Kris_CCDC66.1	Endogenous	0.803811	-0.315073	0.137215	0.763041	0.696157	-0.522515	0.0181103	0.029296
circCCDC9	Kris_CCDC9.1	Endogenous	0.905965	-0.142473	0.391404	0.79684	0.548797	-0.865656	9.24e-05	0.000242
circCD44	Kris_CD44.1	Endogenous	1.01293	0.0185366	0.894564	0.963402	1.00493	0.00709717	0.970035	0.970035
ciRS-7	Kris_CDR1.1	Endogenous	0.714571	-0.484851	0.0390367	0.763041	0.210651	-2.24707	<0.0000001	2.5e-06
circCDYL	Kris_CDYL.1	Endogenous	0.991016	-0.0130195	0.912629	0.963402	0.760442	-0.39509	0.0026889	0.0049296
circCSNK1G3	Kris_CSNK1G3.1	Endogenous	1.05959	0.0835014	0.594454	0.908194	0.958276	-0.0614867	0.620408	0.656201
circCUL5	Kris_CUL5.1	Endogenous	0.95714	-0.0631978	0.723081	0.963402	0.57557	-0.796938	6.31e-05	0.0001826
circDDX21	Kris_DDX21.1	Endogenous	0.917174	-0.124733	0.523865	0.87685	0.976471	-0.034351	0.825172	0.840453
circDEK	Kris_DEK.1	Endogenous	1.13118	0.177825	0.348264	0.789538	0.561247	-0.833291	0.0017986	0.003533
circDNAJC3	Kris_DNAJC3.1	Endogenous	1.01306	0.0187252	0.877483	0.963402	0.828515	-0.271399	0.0487864	0.0706119
circDOCK1	DOCK1_circ1.1	Endogenous	1.08119	0.11262	0.554461	0.87685	0.883005	-0.179506	0.458647	0.504512
circERBIN	Kris_ERBIN.1	Endogenous	1.0424	0.0599143	0.741722	0.963402	0.568839	-0.813908	7.29e-05	0.0002006
circERC1	Kris_ERC1.1	Endogenous	1.16733	0.223207	0.129388	0.763041	1.33116	0.412681	0.0219845	0.0335874
circEXOC6B	Kris_EXOC6B.1	Endogenous	0.853768	-0.228083	0.21064	0.763041	0.399947	-1.32212	1.1e-06	9.4e-06
circFAT1	FAT1_circ1.1	Endogenous	1.2983	0.376622	0.0021176	0.116468	1.40794	0.49359	0.002383	0.0045195
circFBXW7	Kris_FBXW7_a.1	Endogenous	0.93945	-0.090112	0.428768	0.813181	0.89269	-0.163769	0.115859	0.155421
circFNDC3B	Kris_FNDC3B.1	Endogenous	0.928553	-0.106944	0.557996	0.87685	0.536949	-0.897144	3.18e-05	0.0001095
circGDI2	Kris_GDI2.1	Endogenous	1.036	0.0510173	0.768007	0.963402	1.22982	0.298444	0.16151	0.211502
circGPATCH1	Kris_GPATCH1.1	Endogenous	0.767899	-0.381012	0.124254	0.763041	0.535047	-0.902263	0.0037148	0.0065907
circHIPK3	Kris_HIPK3.1	Endogenous	1.00333	0.0048024	0.963402	0.963402	0.909206	-0.137321	0.267863	0.327388
circMAN1A2_a	Kris_MAN1A2_a.1	Endogenous	1.01222	0.0175164	0.871876	0.963402	0.72968	-0.454663	0.000994	0.0022915
circMITD1	Kris_MITD1.1	Endogenous	0.915726	-0.127012	0.405664	0.79684	0.742412	-0.429708	0.0011368	0.0024047
circMORC3	Kris_MORC3.1	Endogenous	0.994182	-0.00841808	0.956644	0.963402	0.748108	-0.418681	0.007481	0.0124684
circPARD3	Kris_PARD3.1	Endogenous	0.798961	-0.323804	0.102022	0.763041	0.409347	-1.2886	1.4e-06	9.4e-06
circPCMTD1	Kris_PCMTD1.1	Endogenous	0.913885	-0.129915	0.364343	0.789538	0.592123	-0.75603	1.85e-05	6.89e-05
circPNN	Kris_PNN.1	Endogenous	1.05364	0.0753846	0.697942	0.963402	0.893954	-0.161728	0.4038	0.453245
circPRKD3	Kris_PRKD3.1	Endogenous	1.2781	0.354	0.0950716	0.763041	0.766681	-0.383301	0.0652049	0.0896568
circRAPGEF5	RAPGEF5_circ1.1	Endogenous	1.20516	0.26923	0.139601	0.763041	1.81161	0.857272	0.00168	0.0034221
circRBM23	Kris_RBM23.1	Endogenous	1.08189	0.113553	0.31909	0.763041	0.924804	-0.11278	0.321059	0.367881
circRBM33	Kris_RBM33.1	Endogenous	1.11169	0.152755	0.21416	0.763041	0.817733	-0.290298	0.0217249	0.0335874
circRHOBTB3	RHOBTB3_circ1.1	Endogenous	0.795113	-0.330768	0.0708197	0.763041	0.301405	-1.73023	<0.0000001	<0.0000001
circSCMH1	Kris_SCMH1.1	Endogenous	0.876251	-0.190584	0.192518	0.763041	0.526582	-0.92527	1.2e-06	9.4e-06
circSDF4	Kris_SDF4.1	Endogenous	1.01598	0.0228694	0.884984	0.963402	0.652521	-0.615905	0.0010265	0.0022915
circSLC8A1	Kris_SLC8A1.1	Endogenous	0.956017	-0.0648911	0.801384	0.963402	0.413433	-1.27428	8.3e-06	4.54e-05
circSMAD2	Kris_SMAD2.1	Endogenous	1.21923	0.285974	0.191993	0.763041	1.18111	0.240146	0.249335	0.311669
circSMARCA5	Kris_SMARCA5.1	Endogenous	0.901071	-0.150287	0.30466	0.763041	0.581079	-0.783194	3.75e-05	0.0001212
circTNFRSF21	TNFRSF21_circ1.1	Endogenous	1.21522	0.28122	0.217654	0.763041	2.43385	1.28324	4.65e-05	0.000142
circTRIM35	Kris_TRIM35.1	Endogenous	0.945104	-0.0814548	0.666921	0.963402	0.45989	-1.12064	2e-07	2.9e-06
circTULP4	Kris_TULP4.1	Endogenous	1.02832	0.0402908	0.79417	0.963402	0.505728	-0.983568	1.09e-05	5.46e-05
circVCAN	Kris_VCAN.1	Endogenous	0.865753	-0.207973	0.538158	0.87685	0.308472	-1.69679	0.0007324	0.001831
circPTPRA	Kris_VPS16.1	Endogenous	0.82844	-0.271531	0.161454	0.763041	0.323103	-1.62993	5e-07	5.7e-06
circYPEL2	Kris_YPEL2.1	Endogenous	0.945708	-0.0805327	0.658737	0.963402	0.601197	-0.734091	1.88e-05	6.89e-05
circYY1AP1	Kris_YY1AP1.1	Endogenous	0.841623	-0.248754	0.309038	0.763041	0.670065	-0.577626	0.0296846	0.0441257
circZC3H6	Kris_ZC3H6.1	Endogenous	0.870832	-0.199533	0.289072	0.763041	0.410991	-1.28282	5e-07	5.7e-06
circZKSCAN1	Kris_ZKSCAN1.1	Endogenous	1.06196	0.0867283	0.493947	0.87685	1.02102	0.0300152	0.824876	0.840453
circZMYM4	Kris_ZMYM4.1	Endogenous	0.898333	-0.154678	0.296691	0.763041	0.562933	-0.828965	1.61e-05	6.82e-05
circZNF609	Kris_ZNF609.1	Endogenous	1.00647	0.00930988	0.933775	0.963402	0.651394	-0.618398	1.36e-05	6.24e-05
circZNF91	Kris_ZNF91.1	Endogenous	0.726448	-0.461068	0.303186	0.763041	0.282737	-1.82246	0.0010416	0.0022915
circZRANB1	ZRANB1_circ1.1	Endogenous	1.11363	0.155266	0.373236	0.789538	1.14233	0.191983	0.284794	0.340514
