# Supplementary material for: Global circRNA expression changes predate clinical and histological improvements of psoriasis patients upon secukinumab treatment
Source: PLoS One. 2022 Sep 29;17(9):e0275219. doi: 10.1371/journal.pone.0275219 (PMC9522259; doi:10.1371/journal.pone.0275219)
Supplement: S4 File — (XLSX) [file pone.0275219.s008.xlsx]

## Sheet: Raw data
S4 File. Raw and normalized circRNA data for PBMCs isolated from psoriasis patients before and during secukinumab treatment.
Raw data (RNA input: 100 ng)
Name	Accession	Code Class	p1_0	p1_4	p1_14	p1_42	p1_84	p2_0	p2_4	p2_14	p2_42	p2_84	p3_0	p3_4	p3_14	p3_42	p3_84	p4_0	p4_4	p4_14	p4_42	p4_84	p5_0	p5_4	p5_14	p5_42	p5_84	p7_0	p7_4	p7_14	p7_42	p7_84	p8_0	p8_4	p8_14	p8_42	p8_84	p9_0	p9_4	p9_14	p9_42	p9_84	p10_0	p10_4	p10_14	p10_84	p11_0	p11_4	p11_14
AFF1	Kris_AFF1.1	Endogenous	222	205	195	212	180	222	197	137	195	203	159	148	137	186	160	233	45	349	69	226	138	141	55	163	162	213	120	165	245	332	208	293	232	151	140	256	239	99	123	145	227	193	141	217	136	114	111
ANKRD12	Kris_ANKRD12.1	Endogenous	423	444	338	359	428	473	397	426	412	488	466	445	390	420	339	312	85	490	71	269	301	317	93	316	329	543	271	392	591	805	494	611	659	410	314	779	777	285	442	368	718	522	357	702	408	280	296
ARAP2	Kris_ARAP2.1	Endogenous	195	160	161	196	183	197	143	136	173	150	150	143	145	132	114	108	16	214	20	83	100	83	19	68	99	166	115	151	218	266	187	192	189	189	142	242	248	75	132	102	176	160	134	201	89	129	145
ASH1L	Kris_ASH1L.1	Endogenous	127	97	123	83	88	138	93	83	82	87	85	78	82	90	85	68	12	93	10	67	55	68	31	62	56	70	36	53	77	134	76	107	99	73	56	96	65	53	55	48	70	99	83	88	52	52	57
ASXL1	ASXL1_circ2.1	Endogenous	228	148	172	99	95	226	234	157	232	172	155	158	124	133	152	335	27	308	27	218	151	224	114	181	140	210	129	171	287	421	199	169	177	200	163	263	213	47	144	50	120	180	91	147	97	53	68
CAMSAP1	Kris_CAMSAP1.1	Endogenous	180	150	165	163	152	213	198	112	180	183	153	147	106	152	121	122	65	136	55	105	100	112	35	93	80	137	75	112	167	290	215	193	206	180	175	158	128	74	119	91	129	133	121	154	66	83	103
CCDC66	Kris_CCDC66.1	Endogenous	51	40	40	53	42	81	52	51	54	60	73	74	62	73	44	51	4	84	3	69	33	29	16	35	29	53	39	46	66	121	87	74	77	56	49	62	40	19	64	44	38	59	37	71	30	42	41
CCDC9	Kris_CCDC9.1	Endogenous	26	30	28	20	21	30	32	26	27	39	29	34	41	27	34	30	20	29	19	28	22	21	8	28	16	9	10	10	26	37	21	26	35	31	35	24	11	17	15	20	16	16	10	19	7	18	22
CD44	Kris_CD44.1	Endogenous	9	9	14	9	13	15	14	10	8	6	12	11	13	7	8	7	4	10	4	5	4	7	3	4	9	6	6	5	9	16	7	12	14	11	6	10	5	9	4	8	3	11	7	6	4	6	2
CDR1	Kris_CDR1.1	Endogenous	6	10	4	10	13	8	15	12	15	10	32	31	17	15	26	28	19	27	5	22	15	27	3	24	22	3	2	7	5	13	95	147	163	130	99	5	10	3	7	7	6	13	5	15	7	6	5
CDYL	Kris_CDYL.1	Endogenous	253	150	217	184	152	213	190	138	178	182	125	131	120	132	119	192	33	353	75	153	92	78	37	120	139	128	84	135	172	289	147	183	178	130	123	178	166	102	97	97	120	182	102	157	126	107	119
CSNK1G3	Kris_CSNK1G3.1	Endogenous	421	369	279	277	284	605	531	322	530	436	497	474	407	463	338	423	7	464	5	361	319	301	162	271	257	455	313	410	610	945	659	569	607	496	377	388	273	167	305	200	335	426	206	350	136	194	218
CUL5	Kris_CUL5.1	Endogenous	32	29	19	34	30	50	45	37	39	43	26	34	41	36	58	34	10	38	15	35	24	19	20	18	21	26	16	31	49	71	41	39	52	35	34	41	35	16	31	17	22	19	17	30	17	19	20
DDX21	Kris_DDX21.1	Endogenous	38	38	34	44	33	33	37	23	44	38	51	40	32	37	33	29	12	48	5	40	27	33	19	39	31	35	18	42	53	76	46	47	35	32	28	39	49	21	29	9	30	31	21	30	18	28	23
DEK	Kris_DEK.1	Endogenous	44	28	40	29	27	56	37	30	22	36	34	27	23	28	44	30	18	36	16	23	9	20	8	19	19	22	15	20	31	55	19	38	29	18	19	35	24	22	23	19	27	26	26	22	15	19	21
DNAJC3	Kris_DNAJC3.1	Endogenous	135	85	90	66	82	156	123	98	93	91	121	97	105	92	133	123	28	71	17	64	72	71	33	82	96	91	52	73	137	196	106	136	140	91	77	124	127	37	81	42	101	67	48	91	69	52	56
DOCK1	DOCK1_circ1.1	Endogenous	2	3	1	3	5	7	6	2	8	6	6	4	4	7	5	5	4	5	4	3	2	2	2	1	1	1	1	1	1	4	3	6	10	5	6	3	1	3	1	4	1	2	5	1	2	6	4
ERBIN	Kris_ERBIN.1	Endogenous	102	85	73	75	100	97	69	60	82	65	86	84	70	97	52	40	4	55	4	55	64	65	19	61	63	90	44	74	72	127	90	109	95	60	50	164	139	40	88	65	103	87	78	96	76	57	80
ERC1	Kris_ERC1.1	Endogenous	45	29	32	19	27	44	34	32	31	39	24	20	30	25	26	20	6	22	7	20	22	22	9	16	25	15	16	23	31	41	27	36	30	17	26	36	26	14	18	10	23	29	14	20	18	15	19
EXOC6B	Kris_EXOC6B.1	Endogenous	37	41	37	24	26	42	36	45	34	47	38	39	20	40	38	42	3	49	2	32	34	25	9	19	23	34	31	32	44	74	32	39	49	31	30	36	32	14	30	12	24	28	15	25	10	18	14
FAT1	FAT1_circ1.1	Endogenous	3	4	1	4	11	10	8	11	11	9	11	16	9	17	12	10	7	19	11	8	1	1	3	1	1	6	6	7	9	5	10	7	10	11	11	1	2	9	12	11	3	3	11	4	3	14	13
FBXW7	Kris_FBXW7_a.1	Endogenous	218	238	198	204	232	241	186	143	209	213	225	242	218	227	172	224	7	326	6	205	193	215	69	189	183	309	166	231	321	439	257	273	262	198	176	228	221	109	136	123	208	186	146	242	109	122	128
FNDC3B	Kris_FNDC3B.1	Endogenous	412	294	339	273	241	526	403	320	390	443	301	320	259	318	296	185	27	258	28	170	191	187	76	200	193	270	160	225	351	558	371	320	301	216	259	295	261	118	215	156	208	323	250	256	95	149	179
GDI2	Kris_GDI2.1	Endogenous	93	78	82	62	57	93	83	74	77	81	86	80	60	61	56	69	18	68	9	62	44	49	28	50	41	88	44	67	100	127	106	90	96	84	61	93	79	30	52	33	50	59	37	73	43	40	32
GPATCH1	Kris_GPATCH1.1	Endogenous	52	65	38	34	42	75	69	39	54	63	51	56	51	62	39	71	5	92	5	57	62	60	24	57	50	59	23	61	99	140	55	56	60	64	65	63	66	32	42	30	38	39	25	43	26	19	20
HIPK3	Kris_HIPK3.1	Endogenous	718	585	477	498	437	644	518	461	609	615	553	539	500	548	456	349	87	409	24	285	331	296	123	340	354	485	282	392	488	643	554	655	616	414	292	985	848	186	441	362	840	698	590	658	587	354	384
MAN1A2_a	Kris_MAN1A2_a.1	Endogenous	421	529	386	366	363	401	348	386	406	466	398	426	345	310	273	297	56	504	42	309	375	292	120	280	278	404	191	309	412	656	451	528	518	391	280	486	443	218	381	305	501	437	332	443	238	226	268
MITD1	Kris_MITD1.1	Endogenous	108	86	93	69	71	152	142	89	130	108	100	111	88	81	91	116	24	96	14	72	84	70	43	69	64	93	69	93	142	192	129	105	94	105	89	146	152	33	76	38	91	114	25	109	63	37	45
MORC3	Kris_MORC3.1	Endogenous	593	410	386	362	380	705	644	421	587	584	520	470	472	466	447	800	36	1064	31	736	294	267	182	307	316	387	225	357	566	1007	725	735	632	565	511	479	409	271	310	216	330	338	197	389	148	238	204
PARD3	Kris_PARD3.1	Endogenous	16	15	10	7	9	17	21	17	12	18	18	11	17	16	25	15	5	28	5	13	9	7	22	11	19	16	9	4	10	34	13	26	23	10	10	13	8	4	11	7	10	5	10	6	4	7	8
PCMTD1	Kris_PCMTD1.1	Endogenous	592	526	452	429	415	948	831	506	755	722	797	724	714	671	654	870	75	803	14	530	624	590	224	585	501	586	362	600	838	1242	691	684	679	655	447	909	813	268	475	388	588	675	256	619	362	273	317
PNN	Kris_PNN.1	Endogenous	89	111	107	101	100	126	99	141	124	127	138	106	105	111	123	101	58	162	47	125	100	97	57	99	87	133	94	125	151	229	155	133	138	120	87	167	122	44	126	72	138	140	80	127	74	48	55
PRKD3	Kris_PRKD3.1	Endogenous	84	73	62	57	57	113	104	81	85	84	114	93	104	86	97	59	10	62	8	47	58	44	31	44	52	64	40	59	97	140	101	80	111	76	84	73	61	50	53	47	57	37	54	55	40	52	70
RAPGEF5	RAPGEF5_circ1.1	Endogenous	2	1	1	1	5	3	2	4	3	3	2	6	1	3	5	1	2	3	4	2	1	1	1	1	1	2	1	2	5	4	6	1	3	2	3	3	1	2	1	2	2	1	1	4	1	2	2
RBM23	Kris_RBM23.1	Endogenous	242	184	182	131	155	338	328	248	255	260	257	267	197	204	200	324	52	349	82	269	140	143	85	170	169	232	121	188	342	623	313	287	307	306	272	235	186	180	261	141	121	193	126	216	80	129	135
RBM33	Kris_RBM33.1	Endogenous	322	257	197	197	203	379	405	227	303	281	267	274	234	283	301	344	65	444	84	303	168	189	98	213	193	250	93	209	313	542	320	352	316	227	222	284	225	125	188	129	189	195	124	256	102	129	125
RHOBTB3	RHOBTB3_circ1.1	Endogenous	23	39	26	18	25	37	19	20	43	36	54	48	35	51	42	57	2	62	3	51	20	19	33	24	17	23	24	34	57	83	75	64	67	21	25	42	33	10	49	19	17	27	21	8	9	12	19
SCMH1	Kris_SCMH1.1	Endogenous	178	155	131	172	162	203	190	142	166	140	145	149	143	163	151	123	25	147	24	137	113	113	62	100	104	141	96	137	148	270	188	168	252	192	138	188	176	99	138	122	188	178	127	159	70	89	101
SDF4	Kris_SDF4.1	Endogenous	214	199	173	155	124	245	220	139	178	206	151	171	154	147	156	131	82	211	65	131	115	131	49	139	120	181	118	155	235	359	222	181	186	224	205	224	169	79	101	90	187	153	112	209	102	110	92
SLC8A1	Kris_SLC8A1.1	Endogenous	625	311	417	335	268	626	388	285	299	336	199	221	224	283	223	102	40	103	35	99	159	174	42	209	242	262	120	151	251	398	225	237	206	204	226	277	235	80	99	99	405	456	303	249	211	162	191
SMAD2	Kris_SMAD2.1	Endogenous	46	52	31	43	65	47	31	50	50	41	53	42	52	50	36	34	30	56	12	21	28	14	14	33	20	24	17	38	42	55	61	57	34	42	35	42	26	30	35	14	37	31	33	29	18	25	37
SMARCA5	Kris_SMARCA5.1	Endogenous	668	913	680	611	600	904	856	770	979	996	1034	943	824	831	925	830	102	1175	116	971	801	758	430	711	651	1093	570	766	1111	1651	1028	987	965	770	770	990	906	342	618	428	812	795	317	846	379	307	316
TNFRSF21	TNFRSF21_circ1.1	Endogenous	19	9	22	14	16	16	16	8	13	9	14	16	13	15	18	9	4	11	3	6	8	8	6	9	12	9	10	11	21	37	11	32	19	17	10	14	10	15	13	9	7	11	25	7	2	8	11
TRIM35	Kris_TRIM35.1	Endogenous	267	288	251	239	200	202	203	188	221	212	163	193	186	195	179	181	138	172	139	117	127	134	44	152	125	189	121	200	232	375	232	309	365	246	185	212	204	167	171	169	225	236	150	239	110	104	118
TULP4	Kris_TULP4.1	Endogenous	63	67	52	71	81	61	50	43	40	36	49	47	49	60	62	50	11	57	10	39	51	44	9	32	45	65	25	52	75	131	63	71	79	69	53	57	56	36	33	52	51	44	56	79	17	30	27
VCAN	Kris_VCAN.1	Endogenous	181	157	162	154	123	175	98	105	96	74	63	98	71	77	73	14	3	17	4	8	56	50	13	48	81	85	49	71	89	105	73	87	49	44	29	88	74	40	47	40	262	185	182	145	90	50	73
VPS16	Kris_VPS16.1	Endogenous	269	234	185	190	166	314	277	209	264	293	285	246	192	222	242	342	45	513	42	293	164	195	123	207	212	242	159	216	342	614	328	284	248	268	251	306	292	103	180	128	213	213	119	244	125	108	125
YPEL2	Kris_YPEL2.1	Endogenous	139	96	70	84	74	165	168	151	160	178	91	115	91	95	86	68	5	109	7	80	62	68	37	60	48	105	66	102	108	187	147	104	119	103	84	130	105	55	108	75	75	126	86	110	49	61	68
YY1AP1	Kris_YY1AP1.1	Endogenous	85	54	74	48	49	97	86	72	79	83	62	57	60	59	63	47	8	37	14	38	51	56	22	66	44	48	40	65	94	129	95	69	79	64	59	79	67	18	49	24	44	48	21	50	35	32	37
ZC3H6	Kris_ZC3H6.1	Endogenous	13	7	13	6	13	12	10	9	11	5	12	13	14	8	11	5	1	12	1	12	6	10	4	4	3	7	5	6	7	18	5	16	14	15	9	14	10	11	7	7	7	7	8	8	5	7	8
ZKSCAN1	Kris_ZKSCAN1.1	Endogenous	215	156	166	164	137	187	156	128	140	144	116	126	122	119	109	118	9	178	13	107	125	110	40	88	97	170	89	132	193	263	181	178	196	156	112	185	141	68	89	66	138	156	71	134	62	67	71
ZMYM4	Kris_ZMYM4.1	Endogenous	80	83	79	90	86	105	74	77	120	99	110	119	88	103	94	68	10	97	12	56	70	56	31	45	59	94	62	98	86	150	104	127	110	76	44	102	88	63	66	52	83	86	58	76	33	50	63
ZNF609	Kris_ZNF609.1	Endogenous	230	274	197	320	302	298	208	265	330	282	337	367	278	290	235	171	64	250	60	177	158	205	69	180	176	225	131	207	304	433	339	390	396	253	200	285	254	175	299	298	252	278	300	359	153	201	244
ZNF91	Kris_ZNF91.1	Endogenous	82	133	86	104	96	114	123	180	140	141	117	122	83	108	106	62	19	133	20	80	120	76	14	90	91	156	95	126	188	274	125	174	182	150	99	136	119	87	90	98	104	89	95	146	99	90	114
ZRANB1	ZRANB1_circ1.1	Endogenous	34	38	21	35	35	40	45	22	46	41	42	45	45	45	27	56	17	88	29	41	21	21	6	14	18	33	12	29	39	79	59	64	63	36	43	41	46	29	42	37	24	46	27	29	22	33	42
ACTB	NM_001101.2	Housekeeping	36789	24169	25192	26268	25073	50094	39460	30444	34257	38107	24554	26812	25135	29919	25677	19696	3943	19369	3255	14620	11569	12269	5413	13387	14342	16203	10188	18546	24705	41424	28483	38588	35396	27451	27065	17456	13367	13903	19836	21561	16158	17404	31191	19192	10267	18980	20157
ALAS1	NM_000688.4	Housekeeping	145	179	95	90	108	109	73	125	131	140	116	135	120	122	87	48	40	93	63	90	39	48	27	31	39	38	29	60	82	144	93	136	157	84	76	49	61	65	80	86	76	82	114	71	53	73	82
B2M	NM_004048.2	Housekeeping	71128	61941	55191	50954	54254	65426	46317	48751	50649	49258	52561	53812	50640	52953	44581	35739	24563	41923	20233	33683	33802	27358	10996	28110	29205	50044	31087	48079	62246	89909	55813	67307	75834	49662	34988	58077	48669	25646	41736	37381	62352	68585	51760	60270	32960	36095	38988
GAPDH	NM_001256799.1	Housekeeping	17125	10496	12477	11286	9503	21195	18810	12453	13385	16118	10666	11114	10942	12110	11937	6648	2927	8759	2798	6225	6574	5850	2292	7742	7788	8462	4706	8183	11869	17770	11607	13990	15873	11667	11824	9933	8344	4873	5897	6838	10400	10225	12071	9021	6320	7167	8070
GUSB	NM_000181.3	Housekeeping	851	579	781	505	454	721	611	546	564	527	350	452	460	508	344	267	43	285	66	210	323	353	96	396	386	392	249	377	530	745	374	541	585	417	383	557	435	262	293	282	636	650	452	512	383	278	309
RPL19	NM_000981.3	Housekeeping	18445	16143	14287	15543	14246	18184	17939	15624	14975	17187	18684	20776	17823	19092	18744	10483	6193	13571	5609	9689	15677	14545	3967	15595	16335	20212	11397	15718	21873	29245	18387	21411	26093	18737	15481	19602	18767	9318	12267	12553	18546	16300	12025	20743	11008	9793	10776
RPLP0	NM_001002.3	Housekeeping	9453	8384	6392	8624	9068	10332	10904	8555	8572	9880	11375	12217	10561	10854	8902	5581	2315	9131	1607	6131	6562	6420	2100	6781	6771	8010	4503	7485	10470	15673	10680	12831	17574	12346	10397	9193	7833	5437	6930	7184	8624	8016	9057	12359	5405	6914	7745
NEG_A	ERCC_00096.1	Negative	8	7	3	6	13	15	9	14	11	13	21	20	14	15	16	12	11	18	14	10	4	2	5	6	2	3	4	6	6	5	14	17	20	15	14	6	2	15	13	20	2	3	18	4	1	20	13
NEG_B	ERCC_00041.1	Negative	4	3	8	4	9	8	10	11	14	6	11	9	6	14	11	11	9	11	13	10	1	3	5	3	3	1	3	6	8	8	9	11	10	10	9	4	1	8	7	10	3	3	10	3	1	15	12
NEG_C	ERCC_00019.1	Negative	3	6	1	4	4	4	4	6	3	4	6	7	10	3	5	4	3	4	2	3	1	1	1	1	1	1	1	1	4	1	10	4	2	4	3	4	1	4	3	1	2	2	3	4	1	2	4
NEG_D	ERCC_00076.1	Negative	5	5	3	8	11	8	9	8	7	12	6	12	6	9	11	5	6	6	7	3	4	4	1	7	4	3	1	2	3	4	8	7	12	13	11	1	2	9	4	7	2	1	1	5	1	5	3
NEG_E	ERCC_00098.1	Negative	3	11	4	8	9	12	13	20	13	6	12	22	12	18	12	15	19	15	12	12	1	6	6	4	3	3	2	5	10	6	15	15	11	16	11	6	1	12	18	9	1	6	21	8	2	13	9
NEG_F	ERCC_00126.1	Negative	10	14	7	23	31	12	8	20	19	16	27	29	31	28	25	8	14	17	22	18	6	8	8	6	11	9	7	14	22	16	14	40	29	26	15	9	4	26	20	12	3	4	19	13	2	17	21
NEG_G	ERCC_00144.1	Negative	8	4	3	5	6	9	9	4	8	4	9	11	8	8	7	10	5	10	6	3	2	1	2	4	3	3	1	5	10	20	12	10	10	5	4	4	3	6	4	7	1	6	5	7	3	4	5
NEG_H	ERCC_00154.1	Negative	5	7	7	11	5	10	6	4	4	8	4	9	13	8	12	4	6	10	2	8	4	2	3	5	3	10	5	6	15	14	8	11	15	15	7	7	7	5	7	5	10	8	13	10	6	12	4
POS_A	ERCC_00117.1	Positive	19602	17622	8840	22199	42789	39414	31807	42696	42802	44113	44408	53204	53163	52569	36048	32332	38981	53563	51416	40287	8162	9966	16539	7772	7730	11929	10787	20879	20412	30551	43056	56791	53128	46219	36691	8328	5527	43108	56166	57019	6263	9905	67298	18442	5474	50672	49374
POS_B	ERCC_00112.1	Positive	6963	5687	3040	7214	13899	12057	9406	13551	13456	14447	13831	17032	16331	16229	11119	9900	11495	16238	15298	12253	3722	4537	5464	3524	3463	5452	4588	8578	7845	10406	14772	18442	15887	14404	11746	3977	2793	14030	16335	16486	3156	4747	19703	8073	2536	14732	14745
POS_C	ERCC_00002.1	Positive	2678	2241	1363	2973	5247	4658	3893	4642	4475	5009	4560	5451	5487	5624	4275	4068	4533	5639	5281	4425	1188	1499	2127	1314	1323	1682	1380	2646	2643	3912	4771	5884	5344	5084	4637	1004	799	5338	4311	4899	860	1260	5470	2280	804	4838	4602
POS_D	ERCC_00092.1	Positive	659	472	304	634	1103	1087	916	1051	1021	1067	1000	1241	1265	1317	968	819	1016	1128	1221	973	315	388	450	321	336	459	364	645	632	879	1063	1260	1221	1162	991	331	247	1100	1023	1097	231	379	1324	507	200	994	1030
POS_E	ERCC_00035.1	Positive	188	130	91	166	313	342	269	287	260	332	284	308	329	325	299	271	267	347	324	276	52	81	116	75	84	74	59	147	194	272	316	384	336	352	311	64	45	275	274	292	46	57	344	136	33	292	284
POS_F	ERCC_00034.1	Positive	63	33	21	41	86	80	64	95	83	101	98	107	103	123	76	79	68	113	100	77	16	25	36	16	13	29	40	45	43	86	74	89	81	101	84	12	18	102	100	87	19	33	102	52	15	104	85
[truncated: 15 more columns]

## Sheet: Normalized data
S4 File. Raw and normalized circRNA data for PBMCs isolated from psoriasis patients before and during secukinumab treatment.
Normalized data (first, a positive control normalization was performed using the geometric mean of all but the last positive controls, then a second normalization using the geometric mean of the three most stable linear reference genes (RPL0, RPL19, ACTB, or GUSB) was performed)
Name	Accession	Code Class	p1_0	p1_4	p1_14	p1_42	p1_84	p2_0	p2_4	p2_14	p2_42	p2_84	p3_0	p3_4	p3_14	p3_42	p3_84	p4_0	p4_4	p4_14	p4_42	p4_84	p5_0	p5_4	p5_14	p5_42	p5_84	p7_0	p7_4	p7_14	p7_42	p7_84	p8_0	p8_4	p8_14	p8_42	p8_84	p9_0	p9_4	p9_14	p9_42	p9_84	p10_0	p10_4	p10_14	p10_84	p11_0	p11_4	p11_14
circAFF1	Kris_AFF1.1	Endogenous	210.64	240.64	236.19	261.3	232.72	217.13	200.9	164.68	235.02	227.97	189.91	153	155.56	197.87	208.35	468.2	265.59	534.33	412.11	489.49	215.62	220.9	297.64	235.78	232.83	268.23	257.83	234.15	248.56	238.6	249.49	277.85	180.7	165.39	178.02	276.7	300.22	210.03	211.56	247.68	244.27	220.55	193.25	214.48	240.96	215.27	188.72
circANKRD12	Kris_ANKRD12.1	Endogenous	401.35	521.18	409.4	442.48	553.35	462.63	404.85	512.06	496.55	548.04	556.59	460.03	442.82	446.81	441.44	626.95	501.68	750.21	424.05	582.62	470.3	496.63	503.28	457.1	472.85	683.81	582.26	556.27	599.59	578.52	592.54	579.41	513.27	449.06	399.28	842	976.03	604.64	760.25	628.6	772.62	596.53	489.3	693.86	722.89	528.74	503.26
circARAP2	Kris_ARAP2.1	Endogenous	185.02	187.81	195.01	241.58	236.6	192.68	145.83	163.47	208.5	168.45	179.16	147.83	164.64	140.43	148.45	217.02	94.43	327.64	119.45	179.77	156.25	130.03	102.82	98.36	142.29	209.05	247.08	214.28	221.17	191.16	224.3	182.07	147.21	207.01	180.56	261.57	311.52	159.12	227.04	174.23	189.39	182.84	183.66	198.67	157.69	243.6	246.53
circASH1L	Kris_ASH1L.1	Endogenous	120.5	113.86	148.98	102.3	113.77	134.98	94.84	99.77	98.83	97.7	101.52	80.63	93.11	95.75	110.69	136.64	70.82	142.39	59.73	145.11	85.94	106.53	167.76	89.68	80.48	88.15	77.35	75.21	78.12	96.3	91.16	101.47	77.11	79.96	71.21	103.76	81.65	112.44	94.6	81.99	75.32	113.13	113.76	86.98	92.13	98.19	96.91
circASXL1	ASXL1_circ2.1	Endogenous	216.33	173.73	208.34	122.02	122.82	221.05	238.63	188.72	279.61	193.16	185.13	163.34	140.79	141.49	197.93	673.16	159.36	471.56	161.26	472.16	235.93	350.93	616.92	261.82	201.21	264.46	277.16	242.66	291.17	302.56	238.7	160.26	137.86	219.06	207.27	284.27	267.56	99.71	247.68	85.41	129.13	205.7	124.72	145.3	171.86	100.08	115.61
circCAMSAP1	Kris_CAMSAP1.1	Endogenous	170.79	176.08	199.86	200.9	196.52	208.33	201.91	134.63	216.94	205.51	182.74	151.96	120.36	161.7	157.57	245.15	383.63	208.22	328.49	227.42	156.25	175.46	189.41	134.53	114.98	172.53	161.14	158.93	169.43	208.41	257.89	183.02	160.45	197.15	222.53	170.78	160.79	156.99	204.68	155.44	138.81	151.99	165.84	152.21	116.94	156.73	175.12
circCCDC66	Kris_CCDC66.1	Endogenous	48.39	46.95	48.45	65.32	54.3	79.22	53.03	61.3	65.08	67.38	87.19	76.5	70.4	77.66	57.3	102.48	23.61	128.61	17.92	149.45	51.56	45.43	86.59	50.63	41.68	66.74	83.79	65.28	66.96	86.96	104.35	70.17	59.97	61.34	62.31	67.01	50.25	40.31	110.08	75.16	40.89	67.42	50.71	70.18	53.15	79.31	69.71
circCCDC9	Kris_CCDC9.1	Endogenous	24.67	35.22	33.92	24.65	27.15	29.34	32.63	31.25	32.54	43.8	34.64	35.15	46.55	28.72	44.27	60.28	118.04	44.4	113.48	60.64	34.37	32.9	43.29	40.5	23	11.33	21.49	14.19	26.38	26.59	25.19	24.66	27.26	33.95	44.51	25.94	13.82	36.07	25.8	34.16	17.22	18.28	13.71	18.78	12.4	33.99	37.4
circCD44	Kris_CD44.1	Endogenous	8.54	10.56	16.96	11.09	16.81	14.67	14.28	12.02	9.64	6.74	14.33	11.37	14.76	7.45	10.42	14.07	23.61	15.31	23.89	10.83	6.25	10.97	16.23	5.79	12.94	7.56	12.89	7.1	9.13	11.5	8.4	11.38	10.9	12.05	7.63	10.81	6.28	19.09	6.88	13.67	3.23	12.57	9.59	5.93	7.09	11.33	3.4
ciRS-7	Kris_CDR1.1	Endogenous	5.69	11.74	4.85	12.33	16.81	7.82	15.3	14.42	18.08	11.23	38.22	32.05	19.3	15.96	33.86	56.26	112.14	41.34	29.86	47.65	23.44	42.3	16.23	34.72	31.62	3.78	4.3	9.93	5.07	9.34	113.95	139.4	126.95	142.39	125.89	5.4	12.56	6.36	12.04	11.96	6.46	14.86	6.85	14.83	12.4	11.33	8.5
circCDYL	Kris_CDYL.1	Endogenous	240.05	176.08	262.84	226.79	196.52	208.33	193.76	165.88	214.53	204.39	149.3	135.42	136.25	140.43	154.96	385.81	194.77	540.46	447.94	331.38	143.75	122.2	200.23	173.58	199.77	161.19	180.48	191.57	174.5	207.69	176.32	173.54	138.64	142.39	156.4	192.4	208.52	216.4	166.84	165.69	129.13	207.98	139.8	155.18	223.24	202.05	202.32
circCSNK1G3	Kris_CSNK1G3.1	Endogenous	399.45	433.14	337.94	341.41	367.18	591.74	541.5	387.05	638.77	489.64	593.62	490.01	462.12	492.56	440.14	849.99	41.31	710.4	29.86	781.88	498.43	471.56	876.68	392	369.37	572.99	672.5	581.82	618.87	679.14	790.46	539.58	472.77	543.26	479.38	419.38	342.93	354.3	524.6	341.63	360.48	486.82	282.34	345.94	240.96	366.34	370.64
circCUL5	Kris_CUL5.1	Endogenous	30.36	34.04	23.01	41.91	38.79	48.9	45.89	44.47	47	48.29	31.05	35.15	46.55	38.3	75.53	68.32	59.02	58.18	89.59	75.81	37.5	29.77	108.23	26.04	30.18	32.74	34.38	43.99	49.71	51.03	49.18	36.98	40.5	38.33	43.23	44.32	43.97	33.94	53.32	29.04	23.67	21.71	23.3	29.65	30.12	35.88	34
circDDX21	Kris_DDX21.1	Endogenous	36.06	44.61	41.18	54.23	42.67	32.28	37.73	27.65	53.03	42.67	60.91	41.35	36.33	39.36	42.97	58.27	70.82	73.49	29.86	86.64	42.19	51.7	102.82	56.41	44.55	44.08	38.67	59.6	53.77	54.62	55.18	44.57	27.26	35.05	35.6	42.15	61.55	44.55	49.88	15.37	32.28	35.43	28.78	29.65	31.89	52.87	39.1
circDEK	Kris_DEK.1	Endogenous	41.75	32.87	48.45	35.74	34.91	54.77	37.73	36.06	26.51	40.43	40.61	27.91	26.12	29.79	57.3	60.28	106.24	55.12	95.56	49.82	14.06	31.33	43.29	27.48	27.31	27.71	32.23	28.38	31.45	39.53	22.79	36.04	22.59	19.71	24.16	37.83	30.15	46.67	39.56	32.45	29.05	29.71	35.64	21.74	26.58	35.88	35.7
circDNAJC3	Kris_DNAJC3.1	Endogenous	128.09	99.78	109.01	81.35	106.02	152.58	125.43	117.8	112.09	102.2	144.52	100.28	119.22	97.87	173.19	247.16	165.26	108.7	101.53	138.62	112.5	111.23	178.58	118.61	137.97	114.6	111.73	103.59	138.99	140.86	127.15	128.97	109.04	99.67	97.91	134.03	159.53	78.5	139.32	71.74	108.68	76.57	65.79	89.95	122.25	98.19	95.21
circDOCK1	DOCK1_circ1.1	Endogenous	1.9	3.52	1.21	3.7	6.46	6.85	6.12	2.4	9.64	6.74	7.17	4.14	4.54	7.45	6.51	10.05	23.61	7.66	23.89	6.5	3.12	3.13	10.82	1.45	1.44	1.26	2.15	1.42	1.01	2.87	3.6	5.69	7.79	5.48	7.63	3.24	1.26	6.36	1.72	6.83	1.08	2.29	6.85	1	3.54	11.33	6.8
circERBIN	Kris_ERBIN.1	Endogenous	96.78	99.78	88.42	92.44	129.29	94.87	70.36	72.12	98.83	73	102.72	86.84	79.48	103.19	67.71	80.38	23.61	84.21	23.89	119.12	100	101.83	102.82	88.24	90.55	113.34	94.54	105.01	73.05	91.27	107.95	103.36	73.99	65.72	63.58	177.26	174.6	84.86	151.36	111.03	110.83	99.42	106.91	94.89	134.66	107.64	136.02
circERC1	Kris_ERC1.1	Endogenous	42.7	34.04	38.76	23.42	34.91	43.04	34.67	38.46	37.36	43.8	28.67	20.68	34.06	26.6	33.86	40.19	35.41	33.68	41.81	43.32	34.37	34.47	48.7	23.14	35.93	18.89	34.38	32.64	31.45	29.47	32.39	34.14	23.37	18.62	33.06	38.91	32.66	29.7	30.96	17.08	24.75	33.14	19.19	19.77	31.89	28.33	32.3
circEXOC6B	Kris_EXOC6B.1	Endogenous	35.11	48.13	44.82	29.58	33.61	41.08	36.71	54.09	40.98	52.78	45.39	40.32	22.71	42.55	49.48	84.4	17.71	75.02	11.95	69.31	53.12	39.17	48.7	27.48	33.06	42.82	66.61	45.41	44.64	53.18	38.38	36.98	38.16	33.95	38.15	38.91	40.2	29.7	51.6	20.5	25.83	32	20.56	24.71	17.72	33.99	23.8
circFAT1	FAT1_circ1.1	Endogenous	2.85	4.7	1.21	4.93	14.22	9.78	8.16	13.22	13.26	10.11	13.14	16.54	10.22	18.09	15.63	20.09	41.31	29.09	65.7	17.33	1.56	1.57	16.23	1.45	1.44	7.56	12.89	9.93	9.13	3.59	11.99	6.64	7.79	12.05	13.99	1.08	2.51	19.09	20.64	18.79	3.23	3.43	15.08	3.95	5.32	26.44	22.1
circFBXW7	Kris_FBXW7_a.1	Endogenous	206.84	279.37	239.83	251.44	299.95	235.72	189.68	171.89	251.89	239.2	268.74	250.17	247.53	241.49	223.98	450.11	41.31	499.12	35.84	444.01	301.56	336.83	373.4	273.39	263.01	389.13	356.66	327.8	325.67	315.49	308.27	258.89	204.06	216.86	223.8	246.44	277.61	231.25	233.92	210.1	223.82	212.56	200.11	239.19	193.12	230.38	217.63
circFNDC3B	Kris_FNDC3B.1	Endogenous	390.92	345.11	410.62	336.48	311.58	514.47	410.97	384.64	470.04	497.5	359.51	330.81	294.08	338.3	385.45	371.75	159.36	395.01	167.23	368.2	298.43	292.96	411.28	289.3	277.38	340.02	343.77	319.29	356.1	401.01	445.01	303.46	234.44	236.58	329.34	318.86	327.85	250.34	369.8	266.47	223.82	369.11	342.65	253.03	168.32	281.36	304.34
circGDI2	Kris_GDI2.1	Endogenous	88.24	91.56	99.32	76.42	73.69	90.96	84.64	88.95	92.8	90.96	102.72	82.7	68.13	64.89	72.92	138.65	106.24	104.11	53.75	134.28	68.75	76.77	151.53	72.33	58.93	110.82	94.54	95.08	101.45	91.27	127.15	85.35	74.77	92	77.57	100.52	99.24	63.65	89.44	56.37	53.8	67.42	50.71	72.15	76.19	75.53	54.41
circGPATCH1	Kris_GPATCH1.1	Endogenous	49.34	76.3	46.03	41.91	54.3	73.36	70.36	46.88	65.08	70.75	60.91	57.89	57.91	65.96	50.79	142.67	29.51	140.86	29.86	123.46	96.87	94	129.88	82.45	71.86	74.3	49.42	86.56	100.44	100.61	65.97	53.1	46.73	70.1	82.65	68.09	82.91	67.89	72.24	51.24	40.89	44.57	34.26	42.5	46.07	35.88	34
circHIPK3	Kris_HIPK3.1	Endogenous	681.26	686.69	577.77	613.8	564.99	629.88	528.24	554.13	733.98	690.66	660.5	557.2	567.72	582.98	593.8	701.29	513.48	626.2	143.34	617.28	517.18	463.73	665.63	491.81	508.78	610.77	605.89	556.27	495.09	462.1	664.51	621.14	479.78	453.44	371.3	1064.66	1065.21	394.61	758.53	618.35	903.9	797.65	808.65	650.37	1040.04	668.47	652.88
circMAN1A2_a	Kris_MAN1A2_a.1	Endogenous	399.45	620.96	467.54	451.11	469.32	392.21	354.88	463.98	489.32	523.33	475.37	440.39	391.73	329.79	355.5	596.8	330.52	771.64	250.85	669.26	585.93	457.46	649.39	405.02	399.55	508.76	410.38	438.49	417.99	471.44	540.97	500.7	403.45	428.25	356.04	525.3	556.47	462.49	655.33	520.98	539.11	499.39	455.04	437.87	421.68	426.77	455.65
circMITD1	Kris_MITD1.1	Endogenous	102.47	100.95	112.65	85.05	91.79	148.67	144.81	106.98	156.68	121.29	119.44	114.75	99.92	86.17	118.5	233.1	141.65	146.98	83.62	155.94	131.25	109.67	232.7	99.81	91.98	117.12	148.25	131.97	144.06	137.98	154.73	99.57	73.21	115	113.17	157.81	190.93	70.01	130.72	64.91	97.92	130.28	34.26	107.74	111.62	69.87	76.51
circMORC3	Kris_MORC3.1	Endogenous	562.65	481.27	467.54	446.18	491.29	689.55	656.73	506.05	707.47	655.85	621.09	485.87	535.93	495.75	582.08	1607.55	212.47	1629.03	185.15	1594.09	459.37	418.29	984.91	444.08	454.16	487.36	483.43	506.61	574.23	723.69	869.62	697	492.24	618.83	649.78	517.74	513.76	574.94	533.2	368.96	355.1	386.26	270.01	384.49	262.22	449.43	346.84
circPARD3	Kris_PARD3.1	Endogenous	15.18	17.61	12.11	8.63	11.64	16.63	21.42	20.43	14.46	20.21	21.5	11.37	19.3	17.02	32.55	30.14	29.51	42.87	29.86	28.16	14.06	10.97	119.06	15.91	27.31	20.15	19.34	5.68	10.15	24.43	15.59	24.66	17.91	10.95	12.72	14.05	10.05	8.49	18.92	11.96	10.76	5.71	13.71	5.93	7.09	13.22	13.6
circPCMTD1	Kris_PCMTD1.1	Endogenous	561.7	617.44	547.49	528.76	536.55	927.22	847.43	608.22	909.95	810.82	951.93	748.45	810.7	713.84	851.63	1748.21	442.66	1229.43	83.62	1147.92	974.98	924.32	1212.2	846.21	720.05	737.96	777.78	851.44	850.18	892.58	828.84	648.64	528.85	717.41	568.4	982.51	1021.25	568.57	817.01	662.76	632.73	771.37	350.87	611.83	641.39	515.52	538.96
circPNN	Kris_PNN.1	Endogenous	84.45	130.3	129.6	124.49	129.29	123.24	100.96	169.48	149.45	142.62	164.83	109.58	119.22	118.09	160.17	202.95	342.32	248.03	280.71	270.74	156.25	151.96	308.46	143.2	125.04	167.49	201.96	177.38	153.2	164.57	185.92	126.12	107.48	131.43	110.63	180.51	153.25	93.35	216.72	122.99	148.5	159.99	109.65	125.53	131.11	90.64	93.51
circPRKD3	Kris_PRKD3.1	Endogenous	79.7	85.69	75.1	70.25	73.69	110.52	106.06	97.36	102.44	94.33	136.16	96.14	118.09	91.49	126.31	118.56	59.02	94.92	47.78	101.8	90.62	68.93	167.76	63.65	74.74	80.6	85.94	83.72	98.41	100.61	121.15	75.86	86.45	83.24	106.81	78.9	76.63	106.08	91.16	80.28	61.34	42.28	74.01	54.36	70.87	98.19	119.01
circRAPGEF5	RAPGEF5_circ1.1	Endogenous	1.9	1.17	1.21	1.23	6.46	2.93	2.04	4.81	3.62	3.37	2.39	6.2	1.14	3.19	6.51	2.01	11.8	4.59	23.89	4.33	1.56	1.57	5.41	1.45	1.44	2.52	2.15	2.84	5.07	2.87	7.2	1	2.34	2.19	3.81	3.24	1.26	4.24	1.72	3.42	2.15	1.14	1.37	3.95	1.77	3.78	3.4
circRBM23	Kris_RBM23.1	Endogenous	229.62	215.99	220.45	161.46	200.4	330.59	334.49	298.1	307.33	291.99	306.96	276.02	223.68	217.02	260.44	651.06	306.91	534.33	489.75	582.62	218.75	224.03	459.99	245.91	242.89	292.16	259.98	266.78	346.97	447.73	375.44	272.16	239.11	335.15	345.87	254	233.64	381.88	448.92	240.85	130.2	220.55	172.69	213.5	141.74	243.6	229.53
circRBM33	Kris_RBM33.1	Endogenous	305.52	301.68	238.62	242.81	262.45	370.69	413.01	272.86	365.18	315.57	318.9	283.25	265.69	301.07	391.96	691.25	383.63	679.78	501.7	656.26	262.49	296.1	530.34	308.11	277.38	314.83	199.82	296.58	317.55	389.52	383.83	333.8	246.12	248.63	282.29	306.97	282.63	265.19	323.36	220.35	203.38	222.84	169.95	253.03	180.72	243.6	212.52
circRHOBTB3	RHOBTB3_circ1.1	Endogenous	21.82	45.78	31.49	22.19	32.32	36.19	19.38	24.04	51.82	40.43	64.5	49.62	39.74	54.26	54.69	114.54	11.8	94.92	17.92	110.46	31.25	29.77	178.58	34.72	24.43	28.96	51.57	48.25	57.83	59.65	89.96	60.69	52.18	23	31.79	45.4	41.45	21.22	84.28	32.45	18.29	30.85	28.78	7.91	15.95	22.66	32.3
circSCMH1	Kris_SCMH1.1	Endogenous	168.89	181.94	158.67	212	209.45	198.55	193.76	170.69	200.07	157.22	173.19	154.03	162.37	173.41	196.63	247.16	147.55	225.06	143.34	296.73	176.56	177.03	335.52	144.65	149.47	177.56	206.26	194.41	150.15	194.04	225.5	159.31	196.27	210.29	175.48	203.2	221.08	210.03	237.36	208.39	202.3	203.41	174.07	157.16	124.02	168.06	171.72
circSDF4	Kris_SDF4.1	Endogenous	203.05	233.59	209.55	191.04	160.32	239.63	224.35	167.08	214.53	231.34	180.35	176.77	174.86	156.38	203.14	263.24	483.97	323.05	388.22	283.73	179.68	205.23	265.17	201.06	172.47	227.94	253.53	219.95	238.42	258	266.28	171.64	144.87	245.34	260.67	242.12	212.29	167.6	173.72	153.73	201.22	174.84	153.51	206.58	180.72	207.72	156.42
circSLC8A1	Kris_SLC8A1.1	Endogenous	593.01	365.06	505.09	412.9	346.49	612.28	395.67	342.57	360.36	377.34	237.68	228.46	254.34	301.07	290.39	204.96	236.08	157.7	209.04	214.42	248.43	272.6	227.29	302.32	347.81	329.94	257.83	214.28	254.65	286.03	269.88	224.75	160.45	223.44	287.38	299.4	295.19	169.72	170.28	169.11	435.81	521.1	415.29	246.11	373.85	305.91	324.74
circSMAD2	Kris_SMAD2.1	Endogenous	43.65	61.04	37.55	53	84.04	45.97	31.61	60.1	60.26	46.04	63.3	43.42	59.04	53.19	46.88	68.32	177.06	85.74	71.67	45.48	43.75	21.93	75.76	47.73	28.74	30.22	36.53	53.92	42.61	39.53	73.17	54.05	26.48	46	44.51	45.4	32.66	63.65	60.2	23.91	39.81	35.43	45.23	28.66	31.89	47.21	62.91
circSMARCA5	Kris_SMARCA5.1	Endogenous	633.81	1071.71	823.65	753.08	775.73	884.19	872.92	925.55	1179.92	1118.53	1235.01	974.84	935.6	884.05	1204.53	1667.84	602.01	1798.97	692.82	2103.07	1251.54	1187.52	2327	1028.47	935.63	1376.44	1224.68	1087	1127.15	1186.51	1233.07	935.97	751.6	843.36	979.11	1070.06	1138.07	725.57	1062.97	731.08	873.77	908.5	434.48	836.19	671.51	579.72	537.26
circTNFRSF21	TNFRSF21_circ1.1	Endogenous	18.03	10.56	26.65	17.26	20.69	15.65	16.32	9.62	15.67	10.11	16.72	16.54	14.76	15.96	23.44	18.08	23.61	16.84	17.92	13	12.5	12.53	32.47	13.02	17.25	11.33	21.49	15.61	21.31	26.59	13.19	30.35	14.8	18.62	12.72	15.13	12.56	31.82	22.36	15.37	7.53	12.57	34.26	6.92	3.54	15.11	18.7
circTRIM35	Kris_TRIM35.1	Endogenous	253.34	338.06	304.02	294.58	258.58	197.57	207.01	225.98	266.36	238.08	194.69	199.52	211.19	207.45	233.09	363.71	814.49	263.34	830.19	253.41	198.43	209.93	238.11	219.87	179.65	238.01	259.98	283.81	235.37	269.5	278.28	293.03	284.29	269.44	235.24	229.14	256.25	354.3	294.12	288.68	242.12	269.69	205.59	236.23	194.9	196.39	200.62
circTULP4	Kris_TULP4.1	Endogenous	59.78	78.65	62.99	87.51	104.72	59.66	50.99	51.69	48.21	40.43	58.53	48.59	55.64	63.83	80.74	100.47	64.92	87.27	59.73	84.47	79.69	68.93	48.7	46.29	64.68	81.86	53.71	73.79	76.09	94.14	75.57	67.33	61.53	75.57	67.39	61.61	70.34	76.38	56.76	88.82	54.88	50.28	76.75	78.08	30.12	56.65	45.91
circVCAN	Kris_VCAN.1	Endogenous	171.74	184.29	196.22	189.81	159.02	171.16	99.94	126.21	115.7	83.1	75.25	101.31	80.62	81.92	95.06	28.13	17.71	26.03	23.89	17.33	87.5	78.33	70.35	69.43	116.42	107.04	105.28	100.75	90.29	75.46	87.56	82.5	38.16	48.19	36.88	95.12	92.95	84.86	80.84	68.33	281.93	211.41	249.45	143.32	159.46	94.42	124.11
circPTPRA	Kris_VPS16.1	Endogenous	255.23	274.68	224.08	234.18	214.62	307.12	282.48	251.22	318.18	329.05	340.4	254.31	218	236.17	315.13	687.23	265.59	785.42	250.85	634.6	256.24	305.5	665.63	299.43	304.69	304.76	341.62	306.52	346.97	441.26	393.43	269.32	193.16	293.53	319.17	330.75	366.8	218.52	309.6	218.64	229.2	243.41	163.1	241.17	221.47	203.94	212.52
circYPEL2	Kris_YPEL2.1	Endogenous	131.89	112.69	84.79	103.53	95.67	161.38	171.32	181.5	192.84	199.9	108.69	118.88	103.32	101.06	111.99	136.64	29.51	166.88	41.81	173.27	96.87	106.53	200.23	86.79	68.99	132.23	141.81	144.74	109.57	134.39	176.32	98.62	92.68	112.81	106.81	140.51	131.9	116.68	185.76	128.11	80.71	143.99	117.87	108.72	86.82	115.19	115.61
circYY1AP1	Kris_YY1AP1.1	Endogenous	80.65	63.39	89.63	59.16	63.35	94.87	87.7	86.55	95.21	93.21	74.05	58.92	68.13	62.77	82.04	94.44	47.22	56.65	83.62	82.3	79.69	87.73	119.06	95.47	63.24	60.45	85.94	92.24	95.37	92.71	113.95	65.43	61.53	70.1	75.02	85.39	84.16	38.19	84.28	41	47.35	54.85	28.78	49.42	62.01	60.43	62.91
circZC3H6	Kris_ZC3H6.1	Endogenous	12.33	8.22	15.75	7.4	16.81	11.74	10.2	10.82	13.26	5.62	14.33	13.44	15.9	8.51	14.32	10.05	5.9	18.37	5.97	25.99	9.37	15.67	21.65	5.79	4.31	8.82	10.74	8.51	7.1	12.94	6	15.17	10.9	16.43	11.44	15.13	12.56	23.34	12.04	11.96	7.53	8	10.96	7.91	8.86	13.22	13.6
circZKSCAN1	Kris_ZKSCAN1.1	Endogenous	204	183.12	201.07	202.14	177.12	182.9	159.08	153.86	168.73	161.72	138.55	130.25	138.52	126.6	141.94	237.11	53.12	272.53	77.64	231.75	195.31	172.33	216.46	127.29	139.41	214.08	191.22	187.32	195.81	189.01	217.11	168.8	152.66	170.86	142.42	199.96	177.12	144.26	153.08	112.74	148.5	178.27	97.31	132.45	109.85	126.52	120.71
circZMYM4	Kris_ZMYM4.1	Endogenous	75.91	97.43	95.69	110.93	111.19	102.7	75.46	92.56	144.63	111.18	131.38	123.02	99.92	109.58	122.41	136.64	59.02	148.51	71.67	121.29	109.37	87.73	167.76	65.09	84.8	118.38	133.21	139.07	87.25	107.8	124.75	120.43	85.67	83.24	55.95	110.25	110.54	133.66	113.52	88.82	89.31	98.28	79.49	75.12	58.47	94.42	107.11
circZNF609	Kris_ZNF609.1	Endogenous	218.23	321.63	238.62	394.41	390.45	291.47	212.11	318.53	397.72	316.69	402.51	379.39	315.65	308.51	306.02	343.61	377.73	382.76	358.36	383.36	246.87	321.16	373.4	260.37	252.95	283.35	281.46	293.75	308.42	311.18	406.62	369.84	308.43	277.11	254.32	308.05	319.06	371.27	514.28	509.03	271.17	317.69	411.18	354.84	271.08	379.56	414.85
circZNF91	Kris_ZNF91.1	Endogenous	77.8	156.12	104.17	128.18	124.12	111.5	125.43	216.36	168.73	158.35	139.74	126.12	94.24	114.89	138.03	124.59	112.14	203.63	119.45	173.27	187.5	119.06	75.76	130.19	130.79	196.45	204.11	178.8	190.73	196.91	149.94	165	141.75	164.29	125.89	147	149.48	184.57	154.8	167.4	111.91	101.71	130.21	144.31	175.41	169.95	193.82
circZRANB1	ZRANB1_circ1.1	Endogenous	32.26	44.61	25.44	43.14	45.25	39.12	45.89	26.44	55.44	46.04	50.16	46.52	51.09	47.87	35.16	112.53	100.34	134.73	173.21	88.8	32.81	32.9	32.47	20.25	25.87	41.56	25.78	41.15	39.57	56.77	70.77	60.69	49.07	39.43	54.68	44.32	57.78	61.52	72.24	63.2	25.83	52.57	37.01	28.66	38.98	62.32	71.41
ACTB	NM_001101.2	Housekeeping	34906.3	28370.4	30513.9	32376.3	32416.4	48996	40240.2	36594.2	41287.5	42795.1	29327.2	27717.4	28539.2	31829	33436.4	39577.9	23271.9	29654.7	19440.8	31665.2	18076.2	19221.2	29293.1	19364.4	20612.7	20404.7	21889.5	26317.9	25064.1	29769.9	34164.8	36593.1	27568.7	30066.5	34415.3	18867.7	16790.9	29495.7	34118.2	36829.2	17387.1	19888.8	42750.2	18969.5	18190.9	35840.8	34270.9
ALAS1	NM_000688.4	Housekeeping	137.58	210.12	115.07	110.93	139.63	106.61	74.44	150.25	157.88	157.22	138.55	139.56	136.25	129.79	113.29	96.45	236.08	142.39	376.27	194.93	60.94	75.2	146.11	44.84	56.05	47.85	62.31	85.14	83.19	103.49	111.55	128.97	122.28	92	96.64	52.96	76.63	137.9	137.6	146.9	81.78	93.71	156.25	70.18	93.9	137.85	139.42
B2M	NM_004048.2	Housekeeping	67487.9	72708.5	66850.3	62802.7	70143.9	63992	47232.8	58599.4	61043.6	55317.9	62778.7	55629.1	57498.6	56333.6	58053.1	71815.4	144973	64185.8	120844	72953.4	52814.5	42860.3	59506.2	40661.3	41974.2	63021.3	66792.3	68227.1	63150.9	64614.2	66946.7	63827.4	59064.3	54393.7	44490	62773.8	61135.5	54408.9	71786.5	63852.1	67095	78376.9	70942	59571.4	58398	68159.9	66287.3
GAPDH	NM_001256799.1	Housekeeping	16248.6	12320.6	15112.8	13910.4	12286.2	20730.5	19181.9	14968.7	16132	18100.9	12739.4	11489.3	12424	12883.1	15544.3	13358.8	17275.4	13410.4	16711.3	13482.6	10271.7	9164.87	12403.4	11198.9	11193.1	10656.4	10111.1	11612.2	12041.5	12770.6	13922.4	13266.7	12362.9	12778.6	15035.1	10736.3	10481.3	10338.2	10142.9	11680.3	11191.1	11684.8	16544.5	8916.44	11197.7	13533.8	13720.6
GUSB	NM_000181.3	Housekeeping	807.45	679.65	945.99	622.43	586.97	705.2	623.08	656.3	679.75	591.83	418.04	467.26	522.3	540.43	447.95	536.52	253.79	436.35	394.19	454.84	504.68	553.03	519.52	572.82	554.77	493.65	534.99	534.99	537.7	535.4	448.61	513.03	455.64	456.73	487.01	602.05	546.42	555.84	503.96	481.7	684.38	742.8	619.51	506.07	678.59	524.96	525.36
RPL19	NM_000981.3	Housekeeping	17501.1	18949.2	17305.2	19157.3	18418.4	17785.4	18293.7	18780.3	18048.3	19301.4	22316.1	21477.6	20236.9	20310.8	24408.3	21065	36551.6	20777.8	33500.3	20985.2	24494.8	22786.8	21467.9	22558.3	23477.1	25453.3	24487.1	22304.8	22191	21017.3	22054.9	20304.1	20322.9	20522.2	19685.3	21187.2	23574.1	19768.5	21099.4	21442.3	19956.8	18627.1	16481.4	20502.6	19503.8	18492.6	18321.3
RPLP0	NM_001002.3	Housekeeping	8969.23	9841.43	7742.34	10629.4	11723.8	10105.5	11119.6	10283.2	10331.2	11095.5	13586.3	12629.5	11991.4	11546.9	11592.1	11214.7	13663.3	13979.9	9597.96	13279	10252.9	10057.9	11364.4	9808.75	9731.46	10087.1	9674.97	10621.7	10622.2	11263.6	12810.5	12167.7	13687.8	13522.3	13220.6	9936.45	9839.41	11534.8	11919.7	12271.3	9280.01	9160.44	12413.5	12215.8	9576.49	13056	13168
NEG_A	ERCC_00096.1	Negative	8	7	3	6	13	15	9	14	11	13	21	20	14	15	16	12	11	18	14	10	4	2	5	6	2	3	4	6	6	5	14	17	20	15	14	6	2	15	13	20	2	3	18	4	1	20	13
NEG_B	ERCC_00041.1	Negative	4	3	8	4	9	8	10	11	14	6	11	9	6	14	11	11	9	11	13	10	1	3	5	3	3	1	3	6	8	8	9	11	10	10	9	4	1	8	7	10	3	3	10	3	1	15	12
NEG_C	ERCC_00019.1	Negative	3	6	1	4	4	4	4	6	3	4	6	7	10	3	5	4	3	4	2	3	1	1	1	1	1	1	1	1	4	1	10	4	2	4	3	4	1	4	3	1	2	2	3	4	1	2	4
NEG_D	ERCC_00076.1	Negative	5	5	3	8	11	8	9	8	7	12	6	12	6	9	11	5	6	6	7	3	4	4	1	7	4	3	1	2	3	4	8	7	12	13	11	1	2	9	4	7	2	1	1	5	1	5	3
NEG_E	ERCC_00098.1	Negative	3	11	4	8	9	12	13	20	13	6	12	22	12	18	12	15	19	15	12	12	1	6	6	4	3	3	2	5	10	6	15	15	11	16	11	6	1	12	18	9	1	6	21	8	2	13	9
NEG_F	ERCC_00126.1	Negative	10	14	7	23	31	12	8	20	19	16	27	29	31	28	25	8	14	17	22	18	6	8	8	6	11	9	7	14	22	16	14	40	29	26	15	9	4	26	20	12	3	4	19	13	2	17	21
NEG_G	ERCC_00144.1	Negative	8	4	3	5	6	9	9	4	8	4	9	11	8	8	7	10	5	10	6	3	2	1	2	4	3	3	1	5	10	20	12	10	10	5	4	4	3	6	4	7	1	6	5	7	3	4	5
NEG_H	ERCC_00154.1	Negative	5	7	7	11	5	10	6	4	4	8	4	9	13	8	12	4	6	10	2	8	4	2	3	5	3	10	5	6	15	14	8	11	15	15	7	7	7	5	7	5	10	8	13	10	6	12	4
POS_A	ERCC_00117.1	Positive	19602	17622	8840	22199	42789	39414	31807	42696	42802	44113	44408	53204	53163	52569	36048	32332	38981	53563	51416	40287	8162	9966	16539	7772	7730	11929	10787	20879	20412	30551	43056	56791	53128	46219	36691	8328	5527	43108	56166	57019	6263	9905	67298	18442	5474	50672	49374
POS_B	ERCC_00112.1	Positive	6963	5687	3040	7214	13899	12057	9406	13551	13456	14447	13831	17032	16331	16229	11119	9900	11495	16238	15298	12253	3722	4537	5464	3524	3463	5452	4588	8578	7845	10406	14772	18442	15887	14404	11746	3977	2793	14030	16335	16486	3156	4747	19703	8073	2536	14732	14745
POS_C	ERCC_00002.1	Positive	2678	2241	1363	2973	5247	4658	3893	4642	4475	5009	4560	5451	5487	5624	4275	4068	4533	5639	5281	4425	1188	1499	2127	1314	1323	1682	1380	2646	2643	3912	4771	5884	5344	5084	4637	1004	799	5338	4311	4899	860	1260	5470	2280	804	4838	4602
POS_D	ERCC_00092.1	Positive	659	472	304	634	1103	1087	916	1051	1021	1067	1000	1241	1265	1317	968	819	1016	1128	1221	973	315	388	450	321	336	459	364	645	632	879	1063	1260	1221	1162	991	331	247	1100	1023	1097	231	379	1324	507	200	994	1030
POS_E	ERCC_00035.1	Positive	188	130	91	166	313	342	269	287	260	332	284	308	329	325	299	271	267	347	324	276	52	81	116	75	84	74	59	147	194	272	316	384	336	352	311	64	45	275	274	292	46	57	344	136	33	292	284
POS_F	ERCC_00034.1	Positive	63	33	21	41	86	80	64	95	83	101	98	107	103	123	76	79	68	113	100	77	16	25	36	16	13	29	40	45	43	86	74	89	81	101	84	12	18	102	100	87	19	33	102	52	15	104	85
[truncated: 15 more columns]

## Sheet: DE circRNA
S4 File. Raw and normalized circRNA data for PBMCs isolated from psoriasis patients before and during secukinumab treatment.
Multiple paired t-test with correction for multiple testing (FDR-Benjamini-Hochberg)
Name	Accession	Code Class	AVG_D0	AVG_D4	AVG_D14	AVG_D42	AVG_D84	AVG_all	FC (D4/D0)	Log2FC	pvalue (D4/D0)	padj (D4/D0)	FC (D14/D0)	Log2FC	pvalue (D14/D0)	padj (D14/D0)	FC (D42/D0)	Log2FC	pvalue (D42/D0)	padj (D42/D0)	FC (D84/D0)	Log2FC	pvalue (D84/D0)	padj (D84/D0)
circAFF1	Kris_AFF1.1	Endogenous	247.469	230.417	225.481	241.11	251.746	239.245	0.93	-0.1	0.279996	0.596821	0.91	-0.13	0.178734	0.772057	0.97	-0.04	0.479462	0.765222	1.02	0.02	0.896644	0.999406
circANKRD12	Kris_ANKRD12.1	Endogenous	567.969	534.788	493.911	530.497	540.098	533.453	0.94	-0.09	0.318692	0.596821	0.87	-0.2	0.0668847	0.448603	0.93	-0.1	0.453163	0.765222	0.95	-0.07	0.490566	0.975189
circARAP2	Kris_ARAP2.1	Endogenous	184.425	181.877	184.506	184.406	176.323	182.307	0.99	-0.02	0.779576	0.838974	1	0	0.996584	0.996584	1	0	0.922114	0.922114	0.96	-0.06	0.338588	0.861861
circASH1L	Kris_ASH1L.1	Endogenous	100.406	93.1262	106.832	92.7958	99.6538	98.5628	0.93	-0.11	0.367499	0.596821	1.06	0.09	0.487704	0.856597	0.92	-0.11	0.277326	0.765222	0.99	-0.01	0.566412	0.999406
circASXL1	ASXL1_circ2.1	Endogenous	239.999	195.092	219.684	208.104	202.257	213.027	0.81	-0.3	0.383671	0.596821	0.92	-0.13	0.637705	0.871012	0.87	-0.21	0.363798	0.765222	0.84	-0.25	0.096116	0.522674
circCAMSAP1	Kris_CAMSAP1.1	Endogenous	177.033	186.051	161.636	189.279	175.318	177.863	1.05	0.07	0.55006	0.669639	0.91	-0.13	0.281799	0.820781	1.07	0.1	0.410701	0.765222	0.99	-0.01	0.407325	0.975189
circCCDC66	Kris_CCDC66.1	Endogenous	64.275	55.5769	65.1825	66.5608	70.5046	64.42	0.86	-0.21	0.432764	0.601958	1.01	0.02	0.895571	0.953231	1.04	0.05	0.873946	0.889836	1.1	0.13	0.432882	0.975189
circCCDC9	Kris_CCDC9.1	Endogenous	28.98	37.2338	32.7617	36.7683	32.8692	33.7226	1.28	0.36	0.355351	0.596821	1.13	0.18	0.242258	0.798025	1.27	0.34	0.256184	0.765222	1.13	0.18	0.482577	0.975189
circCD44	Kris_CD44.1	Endogenous	9.955	12.0646	11.6475	10.3125	9.75077	10.7461	1.21	0.28	0.293921	0.596821	1.17	0.23	0.342326	0.820781	1.04	0.05	0.795837	0.889836	0.98	-0.03	0.966167	0.999938
ciRS-7	Kris_CDR1.1	Endogenous	26.545	36.3285	25.375	30.3117	31.3731	29.9866	1.37	0.45	0.0614257	0.596821	0.96	-0.07	0.664002	0.885336	1.14	0.19	0.737686	0.889836	1.18	0.24	0.0386584	0.522674
circCDYL	Kris_CDYL.1	Endogenous	191.817	175.538	210.543	195.283	190.861	192.809	0.92	-0.13	0.379186	0.596821	1.1	0.13	0.239872	0.798025	1.02	0.03	0.865912	0.889836	1	-0.01	0.999938	0.999938
circCSNK1G3	Kris_CSNK1G3.1	Endogenous	506.364	426.819	456.733	471.395	477.152	467.693	0.84	-0.25	0.292988	0.596821	0.9	-0.15	0.343862	0.820781	0.93	-0.1	0.391317	0.765222	0.94	-0.09	0.0998135	0.522674
circCUL5	Kris_CUL5.1	Endogenous	38.4917	37.7308	41.7733	44.4142	45.6169	41.6054	0.98	-0.03	0.320272	0.596821	1.09	0.12	0.632174	0.871012	1.15	0.21	0.201538	0.765222	1.19	0.25	0.190166	0.709952
circDDX21	Kris_DDX21.1	Endogenous	41.3517	45.0308	45.7858	47.3558	41.9462	44.2941	1.09	0.12	0.163594	0.596821	1.11	0.15	0.509286	0.856597	1.15	0.2	0.33875	0.765222	1.01	0.02	0.845312	0.999406
circDEK	Kris_DEK.1	Endogenous	35.2117	37.6408	35.105	37.2517	34.3808	35.918	1.07	0.1	0.724577	0.811526	1	0	0.978656	0.99645	1.06	0.08	0.743312	0.889836	0.98	-0.03	0.677214	0.999406
circDNAJC3	Kris_DNAJC3.1	Endogenous	131.978	111.425	104.285	109.499	115.966	114.631	0.84	-0.24	0.0296041	0.596821	0.79	-0.34	0.0598195	0.448603	0.83	-0.27	0.115786	0.765222	0.88	-0.19	0.214723	0.736064
circDOCK1	DOCK1_circ1.1	Endogenous	4.11417	7.31615	5.3875	6.73	5.85308	5.88018	1.78	0.83	0.17152	0.596821	1.31	0.39	0.292187	0.820781	1.64	0.71	0.0930294	0.765222	1.42	0.51	0.232941	0.736064
circERBIN	Kris_ERBIN.1	Endogenous	101.498	92.77	89.1867	94.9825	96.3023	94.9478	0.91	-0.13	0.212173	0.596821	0.88	-0.19	0.181226	0.772057	0.94	-0.1	0.581743	0.81444	0.95	-0.08	0.634135	0.999406
circERC1	Kris_ERC1.1	Endogenous	33.2325	30.4846	30.7067	32.1608	32.4908	31.8151	0.92	-0.12	0.218749	0.596821	0.92	-0.11	0.36641	0.820781	0.97	-0.05	0.508633	0.765222	0.98	-0.03	0.867327	0.999406
circEXOC6B	Kris_EXOC6B.1	Endogenous	38.9708	37.6492	37.5708	34.33	43.0631	38.3168	0.97	-0.05	0.823993	0.838974	0.96	-0.05	0.632617	0.871012	0.88	-0.18	0.318809	0.765222	1.11	0.14	0.806638	0.999406
circFAT1	FAT1_circ1.1	Endogenous	8.99833	13.4846	14.43	16.4208	13.3138	13.3295	1.5	0.58	0.372928	0.596821	1.6	0.68	0.0428356	0.448603	1.82	0.87	0.111017	0.765222	1.48	0.57	0.327086	0.861861
circFBXW7	Kris_FBXW7_a.1	Endogenous	269.556	234.809	256.198	246.135	262.558	253.851	0.87	-0.2	0.345761	0.596821	0.95	-0.07	0.381077	0.820781	0.91	-0.13	0.432047	0.765222	0.97	-0.04	0.701651	0.999406
circFNDC3B	Kris_FNDC3B.1	Endogenous	341.892	329.11	338.129	312.985	332.24	330.871	0.96	-0.05	0.621879	0.740963	0.99	-0.02	0.902165	0.953231	0.92	-0.13	0.171848	0.765222	0.97	-0.04	0.259387	0.758309
circGDI2	Kris_GDI2.1	Endogenous	88.3875	82.3923	80.1833	79.7092	79.6662	82.0677	0.93	-0.1	0.210441	0.596821	0.91	-0.14	0.436664	0.853387	0.9	-0.15	0.147553	0.765222	0.9	-0.15	0.102668	0.522674
circGPATCH1	Kris_GPATCH1.1	Endogenous	68.4242	59.6446	65.3483	64.6908	70.2246	65.6665	0.87	-0.2	0.423214	0.601958	0.96	-0.07	0.520077	0.856597	0.95	-0.08	0.529845	0.765222	1.03	0.04	0.848317	0.999406
circHIPK3	Kris_HIPK3.1	Endogenous	694.641	626.225	554.457	589.462	592.525	611.462	0.9	-0.15	0.0422933	0.596821	0.8	-0.33	0.0378925	0.448603	0.85	-0.24	0.260242	0.765222	0.85	-0.23	0.0724966	0.522674
circMAN1A2_a	Kris_MAN1A2_a.1	Endogenous	488.515	452.226	479.556	435.185	478.532	466.803	0.93	-0.11	0.350429	0.596821	0.98	-0.03	0.743566	0.897523	0.89	-0.17	0.338508	0.765222	0.98	-0.03	0.9531	0.999938
circMITD1	Kris_MITD1.1	Endogenous	129.304	114.125	101.055	123.228	108.128	115.168	0.88	-0.18	0.230534	0.596821	0.78	-0.36	0.0956595	0.486994	0.95	-0.07	0.343591	0.765222	0.84	-0.26	0.0333203	0.522674
circMORC3	Kris_MORC3.1	Endogenous	604.966	475.278	587.672	510.582	619.2	559.539	0.79	-0.35	0.237117	0.596821	0.97	-0.04	0.783167	0.897523	0.84	-0.24	0.316202	0.765222	1.02	0.03	0.806982	0.999406
circPARD3	Kris_PARD3.1	Endogenous	16.2817	14.6946	24.5408	15.6667	20.7708	18.3909	0.9	-0.15	0.522807	0.659361	1.51	0.59	0.380101	0.820781	0.96	-0.06	0.849356	0.889836	1.28	0.35	0.236592	0.736064
circPCMTD1	Kris_PCMTD1.1	Endogenous	846.458	720.815	699.846	729.657	758.56	751.067	0.85	-0.23	0.200297	0.596821	0.83	-0.27	0.0458784	0.448603	0.86	-0.21	0.239871	0.765222	0.9	-0.16	0.0316453	0.522674
circPNN	Kris_PNN.1	Endogenous	143.545	143.697	145.339	154.418	150.195	147.439	1	0	0.893247	0.893247	1.01	0.02	0.927173	0.961512	1.08	0.11	0.484136	0.765222	1.05	0.07	0.988784	0.999938
circPRKD3	Kris_PRKD3.1	Endogenous	90.6208	82.4962	100.868	87.9375	94.51	91.2864	0.91	-0.14	0.22502	0.596821	1.11	0.15	0.304463	0.820781	0.97	-0.04	0.662651	0.879262	1.04	0.06	0.9019	0.999406
circRAPGEF5	RAPGEF5_circ1.1	Endogenous	3.3175	3.76231	3.62667	4.87583	3.73615	3.86369	1.13	0.18	0.800159	0.838974	1.09	0.13	0.721215	0.897523	1.47	0.56	0.518518	0.765222	1.13	0.17	0.697292	0.999406
circRBM23	Kris_RBM23.1	Endogenous	281.374	254.921	289.867	307.202	299.733	286.619	0.91	-0.14	0.440719	0.601958	1.03	0.04	0.791934	0.897523	1.09	0.13	0.86517	0.889836	1.07	0.09	0.770165	0.999406
circRBM33	Kris_RBM33.1	Endogenous	319.636	277.078	303.41	302.319	319.325	304.354	0.87	-0.21	0.231397	0.596821	0.95	-0.08	0.592048	0.871012	0.95	-0.08	0.23241	0.765222	1	0	0.928019	0.999406
circRHOBTB3	RHOBTB3_circ1.1	Endogenous	43.3908	35.15	49.0617	41.1867	42.2915	42.2161	0.81	-0.3	0.351576	0.596821	1.13	0.18	0.690944	0.897523	0.95	-0.08	0.718795	0.889836	0.97	-0.04	0.61223	0.999406
circSCMH1	Kris_SCMH1.1	Endogenous	185.907	178.43	190.363	185.763	189.383	185.969	0.96	-0.06	0.438397	0.601958	1.02	0.03	0.779916	0.897523	1	0	0.841253	0.889836	1.02	0.03	0.889444	0.999406
circSDF4	Kris_SDF4.1	Endogenous	200.936	217.595	191.038	214.275	199.529	204.675	1.08	0.11	0.432354	0.601958	0.95	-0.07	0.589662	0.871012	1.07	0.09	0.389715	0.765222	0.99	-0.01	0.719159	0.999406
circSLC8A1	Kris_SLC8A1.1	Endogenous	349.626	293.875	278.522	282.468	279.904	296.879	0.84	-0.25	0.0878349	0.596821	0.8	-0.33	0.009846	0.448603	0.81	-0.31	0.160882	0.765222	0.8	-0.32	0.0845257	0.522674
circSMAD2	Kris_SMAD2.1	Endogenous	49.3325	54.8969	54.1125	56.2225	47.3515	52.3832	1.11	0.15	0.714244	0.811526	1.1	0.13	0.48551	0.856597	1.14	0.19	0.342173	0.765222	0.96	-0.06	0.595426	0.999406
circSMARCA5	Kris_SMARCA5.1	Endogenous	1011.85	888.715	952.939	968.474	1059.06	976.206	0.88	-0.19	0.253573	0.596821	0.94	-0.09	0.634691	0.871012	0.96	-0.06	0.532922	0.765222	1.05	0.07	0.824126	0.999406
circTNFRSF21	TNFRSF21_circ1.1	Endogenous	14.105	17.4569	20.6283	16.2467	17.3562	17.1586	1.24	0.31	0.295952	0.596821	1.46	0.55	0.064778	0.448603	1.15	0.2	0.353963	0.765222	1.23	0.3	0.175098	0.700392
circTRIM35	Kris_TRIM35.1	Endogenous	238.904	288.754	252.491	297.076	243.778	264.2	1.21	0.27	0.206657	0.596821	1.06	0.08	0.422245	0.853387	1.24	0.31	0.16346	0.765222	1.02	0.03	0.926194	0.999406
circTULP4	Kris_TULP4.1	Endogenous	63.8658	58.9577	62.695	62.3333	70.6623	63.7028	0.92	-0.12	0.489231	0.637138	0.98	-0.03	0.795272	0.897523	0.98	-0.04	0.831712	0.889836	1.11	0.15	0.135325	0.631517
circVCAN	Kris_VCAN.1	Endogenous	126.672	108.27	112.143	100.628	94.8038	108.503	0.85	-0.23	0.119941	0.596821	0.89	-0.18	0.093327	0.486994	0.79	-0.33	0.285632	0.765222	0.75	-0.42	0.0618461	0.522674
circPTPRA	Kris_VPS16.1	Endogenous	313.457	270.93	302.137	291.152	318.585	299.252	0.86	-0.21	0.214959	0.596821	0.96	-0.05	0.80136	0.897523	0.93	-0.11	0.444047	0.765222	1.02	0.02	0.925214	0.999406
circYPEL2	Kris_YPEL2.1	Endogenous	119.513	116.565	122.35	119.745	121.884	120.011	0.98	-0.04	0.819199	0.838974	1.02	0.03	0.840661	0.923079	1	0	0.614591	0.839442	1.02	0.03	0.877755	0.999406
circYY1AP1	Kris_YY1AP1.1	Endogenous	73.095	65.0369	66.4992	73.0125	67.46	69.0207	0.89	-0.17	0.241364	0.596821	0.91	-0.14	0.441933	0.853387	1	0	0.471659	0.765222	0.92	-0.12	0.270825	0.758309
circZC3H6	Kris_ZC3H6.1	Endogenous	11.1617	11.9731	14.4017	11.535	12.1923	12.2527	1.07	0.1	0.810029	0.838974	1.29	0.37	0.0457992	0.448603	1.03	0.05	0.839165	0.889836	1.09	0.13	0.500411	0.975189
circZKSCAN1	Kris_ZKSCAN1.1	Endogenous	180.995	152.588	163.002	150.23	156.392	160.641	0.84	-0.25	0.0750035	0.596821	0.9	-0.15	0.0720969	0.448603	0.83	-0.27	0.0457301	0.765222	0.86	-0.21	0.0118332	0.522674
circZMYM4	Kris_ZMYM4.1	Endogenous	102.336	99.84	107.841	106.7	99.8038	103.304	0.98	-0.04	0.696118	0.811526	1.05	0.08	0.540327	0.864523	1.04	0.06	0.831193	0.889836	0.98	-0.04	0.725531	0.999406
circZNF609	Kris_ZNF609.1	Endogenous	294.79	332.616	326.347	346.327	347.742	329.564	1.13	0.17	0.106001	0.596821	1.11	0.15	0.193014	0.772057	1.17	0.23	0.145655	0.765222	1.18	0.24	0.146724	0.632043
circZNF91	Kris_ZNF91.1	Endogenous	132.097	147.085	147.386	144.979	150.057	144.321	1.11	0.16	0.467306	0.623075	1.12	0.16	0.371623	0.820781	1.1	0.13	0.474708	0.765222	1.14	0.18	0.101183	0.522674
circZRANB1	ZRANB1_circ1.1	Endogenous	45.715	49.2169	51.7117	56.9517	50.4885	50.8167	1.08	0.11	0.237624	0.596821	1.13	0.18	0.2112	0.788479	1.25	0.32	0.277698	0.765222	1.1	0.14	0.505008	0.975189
