# Supplementary material for: Global circRNA expression changes predate clinical and histological improvements of psoriasis patients upon secukinumab treatment
Source: PLoS One. 2022 Sep 29;17(9):e0275219. doi: 10.1371/journal.pone.0275219 (PMC9522259; doi:10.1371/journal.pone.0275219)
Supplement: S5 File — (XLSX) [file pone.0275219.s009.xlsx]

## Sheet: Raw Data
S5 File. Raw and normalized miRNA data for non-lesional and lesional skin of psoriasis patients before and during secukinumab treatment.
Raw data (RNA input: 100 ng)
Probe Name	Accession #	Class Name	p1_NL	p1_L	p1_L-4	p1_L-14	p1_L-42	p2_NL	p2_L-0	p2_L-4	p2_L-14	p2_L-42	p2_L-84	p3_NL	p3_L-4	p3_L-14	p3_L-42	p3_L-84	p4_NL	p4_L-0	p4_L-4	p4_L-14	p4_L-42	p4_L-84	p5_NL	p5_L-0	p5_L-4	p5_L-14	p5_L-42	p5_L-84	p6_NL	p6_L-0	p6_L-4	p6_L-14	p6_L-42	p6_L-84	p7_NL	p7_L-0	p7_L-4	p7_L-14	p7_L-42	p7_L-84	p8_NL	p8_L-0	p8_L-4	p8_L-14	p8_L-42	p8_L-84	p9_NL
hsa-let-7a-5p	MIMAT0000062	Endogenous1	5386	8539	10961	11259	2676	1969	3156	4380	8168	8949	12446	4215	4248	5501	14279	17351	2533	13223	11765	53086	13351	9603	4060	13131	21809	6977	9674	8698	1092	17059	15085	18224	15090	3459	7769	27033	18359	20213	12210	5035	4221	21703	20489	16307	10873	10684	4299
hsa-let-7b-5p	MIMAT0000063	Endogenous1	8602	7067	11597	12342	4220	5167	2779	4043	8744	10313	13006	7453	2869	5577	15678	18949	4260	8655	10021	34451	14412	9733	4625	8342	14562	5768	9425	7394	2304	10721	12008	11566	14124	3490	10988	19121	13131	14363	10115	5388	5660	12732	14344	10554	10485	11354	6868
hsa-let-7c-5p	MIMAT0000064	Endogenous1	1320	803	1232	1967	716	571	553	684	1741	2341	1535	939	212	511	2040	2807	449	885	1446	5081	2033	1156	869	1313	1714	637	1530	1210	201	1259	1268	1637	2273	396	1453	2426	1758	1829	1501	508	473	1001	1498	1537	1369	1675	826
hsa-let-7d-5p	MIMAT0000065	Endogenous1	246	306	337	457	115	140	231	274	413	413	391	239	150	253	493	720	138	793	917	3525	891	402	329	1121	1651	429	443	348	84	1065	899	1159	787	158	404	1750	1001	1081	762	214	215	597	766	541	454	310	260
hsa-let-7e-5p	MIMAT0000066	Endogenous1	114	141	161	207	63	83	92	122	194	188	155	112	62	134	352	294	77	208	386	824	289	133	106	274	406	207	159	103	37	204	231	275	328	45	179	378	219	315	219	46	53	149	193	210	178	139	113
hsa-let-7f-5p	MIMAT0000067	Endogenous1	40	84	115	106	38	23	40	73	131	108	45	48	27	24	80	93	22	64	107	281	70	54	57	96	141	37	84	51	22	147	116	133	124	27	73	202	142	149	91	32	39	179	186	140	85	56	51
hsa-let-7g-5p	MIMAT0000414	Endogenous1	413	614	758	750	214	235	295	385	672	618	743	310	409	453	1108	985	245	1214	1507	5542	962	708	498	1505	2393	733	594	645	76	1522	1287	2049	1352	270	554	2773	2011	1955	1222	396	317	1941	1864	1499	783	658	267
hsa-let-7i-5p	MIMAT0000415	Endogenous1	224	395	368	612	145	159	354	470	830	787	668	302	133	204	515	1355	123	806	1396	6305	1229	739	381	2003	2745	810	562	650	65	1100	1186	1917	1301	263	456	3091	1857	1884	1280	335	308	976	1345	850	609	768	219
hsa-miR-1-3p	MIMAT0000416	Endogenous1	7	10	8	6	4	9	12	6	7	7	6	5	8	7	22	12	11	9	18	18	12	10	16	18	16	7	14	5	15	22	17	11	13	13	18	18	10	20	21	14	8	14	7	23	10	11	12
hsa-miR-1-5p	MIMAT0031892	Endogenous1	11	8	7	17	9	16	12	7	13	9	18	12	14	18	31	26	28	20	46	35	24	24	25	16	16	17	18	16	21	31	27	28	31	15	21	34	15	17	23	12	28	28	21	22	28	11	21
hsa-miR-100-5p	MIMAT0000098	Endogenous1	25	32	40	34	18	27	24	18	24	39	102	36	19	40	60	131	17	34	71	159	78	36	36	46	54	27	24	47	23	75	44	60	57	34	33	61	69	65	36	17	26	61	45	53	65	44	26
hsa-miR-101-3p	MIMAT0000099	Endogenous1	8	8	13	10	11	1	14	9	9	11	12	3	9	10	24	10	16	14	43	32	25	10	19	17	18	9	16	10	17	29	21	16	16	16	26	27	18	17	32	10	19	24	16	28	19	10	16
hsa-miR-103a-3p	MIMAT0000101	Endogenous1	14	8	7	4	8	11	11	6	5	7	17	1	4	19	24	23	20	12	32	33	24	16	16	19	21	16	13	17	12	19	28	21	24	9	14	35	25	17	23	11	14	13	13	20	15	16	11
hsa-miR-105-5p	MIMAT0000102	Endogenous1	10	4	9	9	9	12	12	14	7	3	13	4	3	8	24	14	10	8	28	17	16	17	22	13	15	11	12	12	19	22	19	22	18	12	15	23	11	11	13	13	14	15	16	18	18	16	15
hsa-miR-106a-5p+hsa-miR-17-5p	MIMAT0000103	Endogenous1	10	16	25	18	9	5	13	18	12	14	18	8	13	21	21	23	18	14	37	58	20	23	15	25	38	10	27	19	17	53	29	33	24	15	16	53	43	38	24	12	7	49	42	48	14	21	20
hsa-miR-106b-5p	MIMAT0000680	Endogenous1	8	6	13	12	4	5	8	18	15	7	12	14	5	12	19	17	18	14	50	39	18	18	14	18	22	10	12	12	8	22	26	25	17	9	18	25	27	16	16	12	9	15	19	21	12	11	16
hsa-miR-107	MIMAT0000104	Endogenous1	30	47	50	48	24	27	31	43	70	50	28	19	14	33	57	40	27	39	98	179	44	40	38	73	110	34	23	21	20	85	64	106	51	26	43	141	91	101	68	19	22	74	67	65	22	18	43
hsa-miR-10a-5p	MIMAT0000253	Endogenous1	30	18	29	20	15	35	29	24	22	20	52	15	20	28	50	44	33	29	62	81	45	30	34	27	52	25	32	26	35	44	53	51	43	29	33	49	53	42	50	28	38	55	39	49	37	40	33
hsa-miR-10b-5p	MIMAT0000254	Endogenous1	24	15	26	39	18	28	21	18	18	21	28	17	13	24	54	43	33	27	64	74	41	49	32	33	44	17	25	32	28	55	54	43	42	30	46	50	57	45	33	22	22	43	32	42	38	35	37
hsa-miR-1178-3p	MIMAT0005823	Endogenous1	7	7	7	11	9	5	7	6	5	2	22	6	7	11	11	20	9	13	20	18	17	19	10	7	11	9	16	19	10	18	17	15	11	19	16	22	12	13	11	13	7	14	7	19	6	19	12
hsa-miR-1180-3p	MIMAT0005825	Endogenous1	26	30	29	25	22	23	25	25	29	19	22	21	14	28	47	39	36	30	56	132	39	34	25	49	84	27	36	23	17	43	56	56	37	6	32	65	51	48	60	17	28	33	46	38	39	30	35
hsa-miR-1183	MIMAT0005828	Endogenous1	18	20	33	21	15	16	9	11	13	10	20	18	14	17	81	23	46	27	96	78	42	13	44	30	41	20	29	20	36	58	72	74	74	17	41	65	67	45	59	15	23	36	27	28	24	18	53
hsa-miR-1185-1-3p	MIMAT0022838	Endogenous1	12	8	17	12	10	16	13	9	7	10	19	15	6	16	44	48	28	15	42	30	22	26	28	11	19	14	21	17	22	28	34	27	24	17	16	22	23	27	24	13	27	27	19	22	15	25	14
hsa-miR-1185-2-3p	MIMAT0022713	Endogenous1	19	18	19	12	18	18	24	17	9	14	18	13	14	17	30	18	20	25	51	38	23	44	36	23	31	19	21	17	24	36	32	30	18	20	17	27	26	27	14	26	25	29	28	34	31	23	24
hsa-miR-1185-5p	MIMAT0005798	Endogenous1	11	11	11	16	9	10	15	11	10	13	36	8	12	21	46	29	22	28	45	53	32	37	27	17	19	20	15	28	23	45	34	38	22	35	33	30	37	14	12	18	15	31	24	34	29	25	21
hsa-miR-1193	MIMAT0015049	Endogenous1	19	4	27	17	11	5	8	19	10	11	18	19	8	19	35	19	23	18	37	33	25	15	24	15	26	23	29	12	18	38	28	25	32	15	18	32	30	28	27	11	19	23	18	20	15	12	25
hsa-miR-1197	MIMAT0005955	Endogenous1	22	18	27	27	17	28	25	20	22	19	34	18	15	37	70	49	31	29	71	59	40	45	49	26	41	17	33	28	47	56	54	62	46	32	26	53	48	46	33	26	28	50	22	54	42	36	37
hsa-miR-1200	MIMAT0005863	Endogenous1	18	13	13	10	12	11	12	10	5	10	20	12	16	15	38	27	31	20	30	43	20	35	25	16	17	12	26	15	25	22	28	29	21	31	17	34	28	28	24	21	23	24	14	27	16	24	22
hsa-miR-1202	MIMAT0005865	Endogenous1	13	10	13	10	8	5	15	14	8	12	17	11	9	20	31	14	35	20	39	33	8	20	28	14	24	8	17	17	12	25	28	27	26	19	23	24	24	25	23	10	18	25	13	24	18	12	23
hsa-miR-1203	MIMAT0005866	Endogenous1	10	9	9	14	9	6	9	13	9	9	23	7	5	8	29	25	18	16	34	33	16	17	22	16	22	15	14	13	13	31	27	28	24	18	19	26	28	22	16	15	21	23	23	17	18	16	16
hsa-miR-1204	MIMAT0005868	Endogenous1	8	4	4	8	3	3	3	6	10	4	2	4	5	11	19	6	6	9	11	24	11	6	10	6	16	6	6	5	8	18	14	14	14	5	18	20	17	8	18	7	12	13	7	16	8	4	11
hsa-miR-1205	MIMAT0005869	Endogenous1	10	13	12	13	11	10	15	13	7	12	28	17	8	14	30	16	22	20	28	36	24	19	25	19	24	16	14	16	12	29	37	24	22	21	25	25	27	26	32	13	20	18	17	18	16	18	23
hsa-miR-1206	MIMAT0005870	Endogenous1	13	11	24	29	10	22	21	17	18	19	28	24	7	20	37	25	35	15	42	38	40	27	17	21	37	17	28	15	23	36	36	28	22	21	30	35	36	35	23	22	22	27	29	26	33	20	32
hsa-miR-122-5p	MIMAT0000421	Endogenous1	1	1	1	1	1	1	31	29	1	1	1	9	1	1	1	1	1	6	6	22	22	1	1	1	18	22	1	1	1	1	1	1	1	1	1	1	1	1	1	1	23	1	1	1	1	1	1
hsa-miR-1224-3p	MIMAT0005459	Endogenous1	6	9	7	15	4	4	6	6	6	8	36	3	6	17	29	35	11	14	24	15	25	29	23	10	11	4	13	27	11	22	18	13	18	37	14	19	17	17	9	17	9	14	11	16	19	29	11
hsa-miR-1224-5p	MIMAT0005458	Endogenous1	10	6	10	3	6	9	11	13	5	7	8	7	6	11	19	9	10	8	25	26	15	15	15	8	13	8	12	12	13	13	10	17	9	7	15	16	12	15	11	7	5	16	14	16	14	11	14
hsa-miR-1226-3p	MIMAT0005577	Endogenous1	11	13	9	15	5	9	13	7	9	8	19	6	9	10	30	19	20	16	30	36	30	13	34	10	21	13	15	12	19	27	24	28	21	12	16	23	27	21	35	8	10	19	15	21	9	11	15
hsa-miR-1228-3p	MIMAT0005583	Endogenous1	12	9	7	13	9	12	9	11	10	6	30	16	14	21	46	41	18	13	30	28	26	33	17	17	10	20	13	25	21	41	30	20	26	32	23	28	22	15	27	19	22	20	12	20	21	26	20
hsa-miR-1233-3p	MIMAT0005588	Endogenous1	6	8	5	14	7	8	11	7	7	11	11	5	7	18	27	21	17	17	43	25	18	18	19	13	26	11	14	19	15	20	21	23	22	9	17	24	17	17	21	8	22	18	10	27	9	14	14
hsa-miR-1234-3p	MIMAT0005589	Endogenous1	20	12	18	26	18	11	15	24	14	16	18	15	11	23	45	26	19	21	32	55	32	9	16	22	38	13	28	14	22	28	38	31	31	4	25	48	31	37	19	5	12	22	22	29	24	21	30
hsa-miR-1236-3p	MIMAT0005591	Endogenous1	15	23	14	15	11	15	12	15	10	11	20	13	11	19	43	13	42	14	64	55	30	15	28	20	25	27	33	27	26	38	48	44	43	14	32	42	29	34	37	11	35	33	22	38	30	21	39
hsa-miR-124-3p	MIMAT0000422	Endogenous1	7	6	5	11	3	13	8	10	5	6	4	11	2	11	13	8	18	7	26	25	15	6	18	10	16	14	16	1	11	21	17	23	22	5	16	14	20	13	15	4	11	15	6	10	16	3	24
hsa-miR-1244	MIMAT0005896	Endogenous1	11	8	7	11	10	5	5	12	4	7	5	11	2	10	18	8	20	9	23	25	25	8	17	7	23	7	11	10	11	23	17	15	15	5	13	26	16	23	20	5	11	17	10	17	20	10	18
hsa-miR-1245a	MIMAT0005897	Endogenous1	13	6	3	2	5	6	9	7	6	4	16	6	13	11	14	17	10	13	19	22	12	24	14	6	12	6	19	19	16	15	24	12	10	23	8	10	10	12	9	16	8	13	9	6	9	9	17
hsa-miR-1245b-3p	MIMAT0019951	Endogenous1	14	5	6	8	8	12	12	5	9	7	7	6	5	10	20	15	10	12	28	25	16	15	16	13	22	17	12	13	11	33	18	25	14	7	13	15	17	21	20	11	15	17	13	18	21	15	23
hsa-miR-1245b-5p	MIMAT0019950	Endogenous1	14	9	13	13	10	14	23	9	15	11	19	16	6	16	24	30	19	19	31	29	18	20	28	12	18	9	17	18	20	35	39	27	37	15	19	28	24	28	31	20	15	26	15	21	12	25	24
hsa-miR-1246	MIMAT0005898	Endogenous1	232	615	1018	1621	63	1	22	139	446	36	53	117	109	521	200	571	1	301	191	1	144	35	119	1	1	204	163	184	1	1	1	1	358	1	82	1	1	1	713	1	1	1	329	199	95	8	1
hsa-miR-1247-5p	MIMAT0005899	Endogenous1	20	16	17	20	16	27	11	11	19	29	66	17	7	12	50	113	30	11	45	66	45	51	21	10	13	14	20	14	12	24	67	47	41	22	55	28	19	16	31	25	16	37	30	45	60	66	42
hsa-miR-1248	MIMAT0005900	Endogenous1	11	7	10	13	11	7	12	11	8	10	13	4	13	19	29	16	15	12	25	35	16	9	21	17	19	13	15	9	24	22	23	19	10	18	13	20	25	22	20	8	12	15	10	29	18	10	14
hsa-miR-1249-3p	MIMAT0005901	Endogenous1	25	9	9	19	13	22	10	5	10	17	37	16	11	19	30	39	26	16	44	44	34	46	21	17	29	23	20	20	18	29	39	37	32	35	27	23	25	30	15	26	25	23	11	23	26	33	33
hsa-miR-1249-5p	MIMAT0032029	Endogenous1	7	4	6	9	5	7	7	6	8	6	12	10	5	4	15	10	12	7	20	14	7	9	12	4	9	5	8	5	6	13	13	6	10	5	15	11	19	7	11	8	6	14	7	13	8	6	15
hsa-miR-1250-5p	MIMAT0005902	Endogenous1	4	8	11	13	11	6	8	7	8	6	10	6	6	9	13	7	9	12	15	17	12	12	12	7	9	4	13	13	8	15	13	18	10	7	11	20	15	22	12	6	3	9	16	7	6	12	12
hsa-miR-1252-5p	MIMAT0005944	Endogenous1	7	3	10	11	12	7	17	4	5	5	8	3	3	7	14	9	12	7	23	6	6	16	20	3	1	9	10	9	11	12	13	7	20	21	12	18	2	3	11	13	21	11	1	1	4	4	11
hsa-miR-1253	MIMAT0005904	Endogenous1	81	1	16	37	90	77	55	88	13	85	1	69	1	1	1	1	42	10	158	1	1	1	1	1	86	53	1	1	1	1	1	1	1	1	1	1	1	1	1	1	1	1	1	1	1	1	1
hsa-miR-1254	MIMAT0005905	Endogenous1	4	5	9	9	6	3	10	7	9	4	9	5	2	5	14	9	8	6	10	14	18	7	7	10	11	6	6	9	9	18	14	14	12	4	17	20	13	11	14	14	11	21	11	9	7	12	11
hsa-miR-1255a	MIMAT0005906	Endogenous1	19	18	25	26	25	20	28	17	14	20	34	21	15	24	53	42	47	31	56	50	44	55	23	26	29	37	35	28	33	59	47	50	40	43	41	47	44	23	39	41	45	27	22	24	29	34	32
hsa-miR-1255b-5p	MIMAT0005945	Endogenous1	18	20	19	26	17	28	17	21	22	19	14	20	10	19	39	15	28	19	66	40	21	11	29	30	30	22	24	9	18	40	37	44	34	19	31	33	22	30	31	7	24	23	36	32	24	14	28
hsa-miR-1257	MIMAT0005908	Endogenous1	22	21	16	13	23	21	23	21	9	19	12	10	11	15	39	23	31	16	54	55	26	25	26	25	55	23	12	16	21	30	39	47	28	16	23	24	26	28	22	20	15	26	30	23	25	26	26
hsa-miR-1258	MIMAT0005909	Endogenous1	12	6	19	17	19	9	18	19	7	12	13	9	10	19	29	22	24	17	29	45	12	12	25	20	25	5	25	9	19	35	29	35	21	16	26	31	19	28	23	12	16	16	22	33	18	17	23
hsa-miR-125a-3p	MIMAT0004602	Endogenous1	17	6	9	6	9	5	15	11	4	10	11	8	7	14	18	10	16	10	38	42	26	9	19	17	19	10	23	11	11	30	21	24	19	22	15	25	16	21	17	12	12	20	18	21	15	18	13
hsa-miR-125a-5p	MIMAT0000443	Endogenous1	93	89	151	140	51	117	65	75	126	152	158	65	81	190	336	322	89	241	383	1182	412	221	91	246	389	209	172	181	31	227	219	317	299	57	158	437	298	324	268	99	87	258	251	213	239	175	191
hsa-miR-125b-5p	MIMAT0000423	Endogenous1	874	652	867	1308	394	648	776	936	1509	2190	730	1006	169	566	1190	1526	329	1073	2322	6578	1983	512	916	1626	3599	1040	499	494	68	1345	973	1992	1688	179	973	2992	1412	1860	1476	212	302	801	1331	964	1344	693	517
hsa-miR-126-3p	MIMAT0000445	Endogenous1	81	151	218	194	61	41	62	82	167	163	161	107	78	108	112	281	46	117	197	402	132	64	45	117	188	51	42	75	16	228	121	133	100	47	41	306	240	269	116	46	12	270	246	191	116	60	60
hsa-miR-1260a	MIMAT0005911	Endogenous1	101	42	84	102	47	39	65	67	93	109	31	72	15	51	83	92	81	93	310	365	115	55	100	94	196	105	70	37	13	96	160	186	96	13	108	224	137	142	106	15	37	112	148	63	93	47	113
hsa-miR-1260b	MIMAT0015041	Endogenous1	16	11	26	24	14	9	13	15	12	22	13	10	13	14	43	20	26	12	29	35	33	11	27	18	21	14	24	7	15	34	37	25	29	8	41	30	33	24	18	12	13	35	20	25	22	16	28
hsa-miR-1261	MIMAT0005913	Endogenous1	15	13	13	16	9	13	14	12	10	12	26	13	17	27	33	30	35	22	37	40	28	20	27	21	34	21	19	28	23	43	35	26	37	22	28	35	26	24	31	12	18	29	23	41	15	31	25
hsa-miR-1262	MIMAT0005914	Endogenous1	18	12	12	26	6	7	12	7	5	10	13	8	13	19	31	12	21	9	25	32	23	19	13	15	15	8	14	12	16	25	31	17	16	17	20	17	22	24	12	12	13	18	9	26	8	14	11
hsa-miR-1264	MIMAT0005791	Endogenous1	13	11	14	19	9	10	19	17	9	15	8	8	4	16	36	9	25	11	36	26	23	10	23	13	16	5	19	7	18	26	27	29	14	2	23	28	28	27	26	6	9	25	23	22	17	3	30
hsa-miR-1266-5p	MIMAT0005920	Endogenous1	10	10	10	10	10	9	21	11	1	7	12	12	10	14	28	14	15	12	27	40	21	14	13	17	15	9	12	17	15	19	25	25	21	13	6	23	15	18	16	27	16	20	23	23	16	17	17
hsa-miR-1268a	MIMAT0005922	Endogenous1	17	16	24	21	16	11	16	17	21	24	21	14	12	13	33	33	20	21	33	41	23	16	26	11	37	14	19	21	18	27	35	34	34	14	26	32	27	16	22	15	19	30	16	22	27	27	34
hsa-miR-1268b	MIMAT0018925	Endogenous1	21	11	16	34	21	17	20	18	18	14	31	10	8	26	44	40	35	30	55	60	32	45	39	19	38	17	37	34	40	48	50	37	35	38	34	43	37	35	33	22	21	39	24	36	31	33	41
hsa-miR-1269a	MIMAT0005923	Endogenous1	19	5	20	21	18	17	19	11	11	14	19	16	12	25	30	21	27	21	37	46	36	26	47	33	36	22	31	22	17	47	41	38	47	21	36	35	25	45	49	15	30	32	24	26	33	20	36
hsa-miR-1269b	MIMAT0019059	Endogenous1	12	6	17	11	17	6	20	16	8	8	7	8	10	15	21	11	20	12	23	30	22	14	23	18	24	12	12	4	20	30	33	24	36	6	15	27	23	16	20	6	17	20	14	21	22	8	20
hsa-miR-127-3p	MIMAT0000446	Endogenous1	12	20	20	31	12	10	23	19	36	36	58	12	16	33	44	80	19	33	87	350	117	48	30	103	138	44	37	53	30	73	68	97	64	35	31	93	54	94	54	48	25	54	41	42	39	55	27
hsa-miR-127-5p	MIMAT0004604	Endogenous1	7	6	11	6	9	11	11	11	9	15	9	8	2	9	27	8	21	14	36	23	23	12	23	18	19	14	15	6	15	23	22	19	25	9	21	25	17	26	19	9	12	17	17	23	20	4	20
hsa-miR-1270	MIMAT0005924	Endogenous1	8	6	13	7	7	17	10	12	13	8	23	9	9	10	29	16	16	19	41	20	19	15	12	11	16	8	26	16	20	23	31	30	22	12	17	22	16	11	27	13	30	21	8	24	24	15	16
hsa-miR-1271-3p	MIMAT0022712	Endogenous1	7	5	4	7	5	10	10	7	9	8	5	5	6	12	24	9	24	19	33	26	20	9	18	18	26	11	13	6	14	27	20	24	21	1	27	25	13	18	19	4	17	11	12	13	16	5	28
hsa-miR-1271-5p	MIMAT0005796	Endogenous1	21	14	33	18	10	23	21	25	9	14	10	18	12	27	37	12	31	16	48	43	36	11	33	24	30	25	31	10	21	49	41	39	30	11	32	50	35	24	34	12	32	27	26	39	20	20	27
hsa-miR-1272	MIMAT0005925	Endogenous1	19	13	18	15	11	10	14	7	17	15	26	11	9	18	47	24	28	19	31	38	29	26	17	19	28	12	18	14	21	37	32	35	26	21	32	23	28	25	17	19	13	27	28	27	19	20	23
hsa-miR-1273c	MIMAT0015017	Endogenous1	22	9	16	21	10	11	18	18	12	9	11	11	12	15	28	20	17	12	35	46	25	13	19	23	15	11	21	21	18	23	27	26	25	11	17	19	30	31	21	16	13	14	22	31	19	20	22
hsa-miR-1275	MIMAT0005929	Endogenous1	8	3	7	14	7	12	6	5	9	4	17	5	8	9	21	22	12	11	23	34	17	33	10	8	20	9	13	11	5	23	23	21	24	26	18	22	16	17	10	21	13	16	12	14	5	17	13
hsa-miR-1276	MIMAT0005930	Endogenous1	10	9	16	16	14	19	12	12	4	5	7	9	10	13	18	12	6	9	24	27	17	13	9	10	13	8	21	11	14	24	14	13	20	7	20	19	29	18	11	6	11	12	14	22	8	12	20
hsa-miR-1277-3p	MIMAT0005933	Endogenous1	22	14	16	21	9	22	28	21	13	17	2	17	9	17	31	12	25	24	44	53	36	8	35	17	30	27	28	14	22	35	29	35	42	6	37	43	27	42	33	8	30	24	24	33	34	7	31
hsa-miR-1278	MIMAT0005936	Endogenous1	11	7	5	8	11	12	6	5	8	9	22	7	12	18	30	29	26	15	42	42	17	28	29	13	22	13	13	19	14	28	34	27	29	37	16	16	30	18	19	30	25	20	14	21	14	26	21
hsa-miR-1279	MIMAT0005937	Endogenous1	10	12	23	17	9	15	22	10	17	15	20	17	11	32	38	19	33	26	56	49	38	22	46	22	22	21	20	14	38	63	48	38	33	20	40	39	37	33	37	21	31	34	32	36	27	26	34
hsa-miR-128-1-5p	MIMAT0026477	Endogenous1	20	19	29	35	20	19	29	21	19	24	14	34	10	21	46	16	37	13	60	37	28	14	40	30	43	25	17	23	17	19	16	25	27	9	37	45	37	43	47	8	16	31	47	39	28	15	33
hsa-miR-128-2-5p	MIMAT0031095	Endogenous1	9	8	10	20	6	8	15	10	9	10	20	14	2	12	27	6	25	19	19	31	26	22	25	12	17	8	16	7	13	21	24	22	18	7	25	24	24	27	21	14	9	23	15	17	19	13	16
hsa-miR-128-3p	MIMAT0000424	Endogenous1	1	1	1	1	1	1	1	1	1	1	1	1	1	1	1	1	1	1	1	1	1	1	1	1	1	1	1	1	1	1	1	1	1	1	1	1	1	1	1	1	1	1	1	1	1	1	1
hsa-miR-1281	MIMAT0005939	Endogenous1	7	14	19	10	12	13	10	9	7	10	21	8	11	12	34	21	21	24	39	42	19	21	27	13	19	17	20	19	15	34	47	29	36	30	21	29	31	25	18	21	17	35	23	38	21	16	22
hsa-miR-1283	MIMAT0005799	Endogenous1	1	1	1	1	1	1	1	1	1	1	1	1	1	1	1	1	1	1	1	1	1	1	1	1	1	1	1	1	1	1	1	1	1	1	1	1	1	1	1	1	1	1	1	1	1	1	1
hsa-miR-1285-3p	MIMAT0005876	Endogenous1	10	11	10	14	11	9	10	15	11	10	9	13	6	11	18	11	19	8	25	24	18	9	14	11	19	9	13	12	11	19	19	14	17	7	21	22	23	19	17	6	13	15	13	27	18	7	14
hsa-miR-1285-5p	MIMAT0022719	Endogenous1	22	21	38	35	24	31	21	34	26	17	45	20	14	25	72	57	30	23	73	73	44	43	20	28	41	19	34	34	35	58	74	53	41	38	36	46	40	57	32	28	26	51	38	55	32	53	52
hsa-miR-1286	MIMAT0005877	Endogenous1	20	20	16	33	10	16	23	15	13	9	13	18	14	33	66	13	47	40	80	84	46	20	63	46	42	27	32	12	26	56	53	50	50	13	55	47	54	50	52	8	30	41	28	45	45	9	37
hsa-miR-1287-3p	MIMAT0026738	Endogenous1	10	11	14	19	10	9	10	5	14	14	14	9	12	13	30	21	18	15	26	31	23	14	21	13	13	12	17	19	15	24	31	17	25	12	27	34	21	26	23	8	7	18	21	19	14	15	11
hsa-miR-1287-5p	MIMAT0005878	Endogenous1	15	10	15	15	5	16	16	10	12	5	16	18	9	6	38	24	25	23	42	30	20	13	27	17	28	25	23	17	17	39	26	23	26	9	23	33	17	23	21	17	21	27	19	25	28	16	21
hsa-miR-1288-3p	MIMAT0005942	Endogenous1	10	8	14	11	6	13	12	7	9	8	13	9	5	12	25	8	19	15	45	32	14	13	30	21	27	15	22	9	12	37	23	24	19	8	26	31	33	20	30	9	22	21	17	23	25	11	29
hsa-miR-1289	MIMAT0005879	Endogenous1	11	17	15	12	12	17	11	15	6	7	12	12	11	21	36	11	18	20	36	37	24	10	27	15	28	25	25	17	20	34	28	29	27	7	36	46	27	15	28	12	23	29	23	20	17	11	22
hsa-miR-129-2-3p	MIMAT0004605	Endogenous1	14	9	16	14	16	12	21	17	13	21	26	12	12	12	31	22	28	16	54	45	37	31	26	22	31	18	25	7	29	24	38	35	35	19	25	35	36	22	37	30	37	26	25	41	23	27	32
hsa-miR-129-5p	MIMAT0000242	Endogenous1	6	6	10	10	7	9	17	7	2	4	8	14	3	13	29	6	7	15	19	20	15	10	18	13	11	11	16	10	9	21	22	18	19	11	12	18	21	8	14	10	11	19	20	9	12	10	12
hsa-miR-1290	MIMAT0005880	Endogenous1	42	24	35	82	36	25	34	39	30	25	36	30	14	23	76	44	45	34	53	72	47	34	35	39	62	18	37	31	33	48	58	47	45	35	43	56	52	24	33	28	18	39	36	46	37	37	44
hsa-miR-1291	MIMAT0005881	Endogenous1	14	9	11	10	9	4	13	12	12	7	8	14	6	7	20	7	15	14	20	25	12	7	21	16	19	11	15	14	14	19	18	19	17	8	25	22	23	7	27	4	10	20	26	24	15	12	16
hsa-miR-1293	MIMAT0005883	Endogenous1	9	8	9	14	10	5	10	12	12	11	17	4	5	15	26	13	15	17	27	31	18	17	13	22	26	8	12	15	11	28	20	24	17	11	19	32	28	13	15	9	14	22	16	23	9	22	17
hsa-miR-1295a	MIMAT0005885	Endogenous1	12	10	18	17	7	12	3	7	12	10	48	14	11	17	44	36	22	17	38	56	22	48	31	27	27	13	28	30	23	39	30	31	22	39	21	34	36	19	19	37	18	29	27	28	24	31	24
hsa-miR-1296-3p	MIMAT0026637	Endogenous1	23	16	28	31	21	15	18	17	18	8	50	20	15	25	58	37	27	28	48	49	32	33	35	21	23	22	21	27	28	40	45	35	34	37	30	49	40	31	31	20	19	47	23	40	38	36	26
hsa-miR-1296-5p	MIMAT0005794	Endogenous1	10	8	6	11	5	12	13	10	12	8	6	9	8	5	18	5	13	8	23	28	10	6	11	5	20	11	8	4	12	20	19	23	19	6	9	21	15	16	24	2	12	21	12	14	16	4	20
hsa-miR-1297	MIMAT0005886	Endogenous1	26	27	27	25	22	28	19	27	15	23	33	18	14	25	46	43	28	33	71	46	27	24	31	25	29	36	30	22	23	49	46	43	56	25	32	43	39	36	37	32	50	42	34	37	45	28	54
hsa-miR-1298-5p	MIMAT0005800	Endogenous1	24	10	12	12	20	22	19	19	11	14	9	3	13	17	46	9	27	19	40	54	34	9	19	26	28	13	30	9	26	29	55	34	25	7	37	41	33	30	13	6	17	35	18	31	19	16	29
hsa-miR-1299	MIMAT0005887	Endogenous1	11	17	11	11	12	16	10	17	10	8	25	11	12	17	41	14	30	20	40	41	26	22	27	23	25	19	21	15	27	37	48	25	32	15	25	42	37	25	22	9	20	24	23	20	21	18	35
hsa-miR-1301-3p	MIMAT0005797	Endogenous1	9	5	12	10	9	11	5	8	8	6	3	8	4	14	22	8	9	10	29	32	13	10	26	8	18	11	11	9	19	19	16	17	24	12	24	15	24	16	24	6	11	16	10	21	18	6	19
hsa-miR-1302	MIMAT0005890	Endogenous1	5	15	8	14	5	8	7	7	10	8	24	4	4	17	24	15	13	16	22	24	22	12	14	14	15	5	14	20	11	21	25	6	17	25	10	22	21	10	14	11	18	13	8	14	13	26	14
hsa-miR-1303	MIMAT0005891	Endogenous1	12	4	8	8	3	5	8	6	8	8	8	6	4	9	15	11	5	8	17	20	10	8	12	3	8	6	9	6	7	14	15	18	13	6	12	14	18	13	5	9	5	9	7	11	14	10	18
hsa-miR-1304-3p	MIMAT0022720	Endogenous1	13	6	3	16	11	4	20	13	6	10	14	11	6	20	28	11	23	15	30	27	21	6	20	18	11	7	15	15	20	29	16	22	25	9	21	24	30	14	25	15	15	14	23	27	21	7	24
hsa-miR-1304-5p	MIMAT0005892	Endogenous1	16	9	19	12	17	9	15	14	8	11	9	12	9	15	33	9	30	15	35	44	28	14	33	23	26	17	17	10	25	44	28	31	40	10	40	31	28	28	27	6	15	31	21	24	20	21	29
hsa-miR-1305	MIMAT0005893	Endogenous1	6	7	6	4	1	6	2	4	8	2	30	4	6	8	13	37	11	8	13	20	12	34	11	4	10	6	9	27	4	14	16	7	12	40	10	12	13	7	11	18	10	10	11	7	9	24	7
hsa-miR-1306-3p	MIMAT0005950	Endogenous1	9	14	11	14	12	9	9	7	12	7	31	17	6	17	20	29	19	13	36	26	11	23	27	23	18	18	14	16	22	42	29	36	37	20	20	36	23	19	29	14	23	28	12	23	18	22	15
hsa-miR-1306-5p	MIMAT0022726	Endogenous1	14	13	16	13	14	15	8	11	15	18	16	13	13	18	37	21	20	22	38	53	34	14	28	25	30	8	18	12	16	21	28	40	27	14	19	36	31	33	18	4	20	15	25	35	24	26	24
hsa-miR-1307-3p	MIMAT0005951	Endogenous1	11	7	17	11	14	10	15	15	12	7	19	16	11	17	27	30	18	18	33	64	24	22	26	25	41	13	27	24	22	26	34	35	32	13	18	31	27	19	28	17	18	25	18	19	18	23	27
hsa-miR-1307-5p	MIMAT0022727	Endogenous1	19	14	19	16	15	21	24	25	10	13	18	9	14	22	46	16	40	20	42	53	31	13	28	23	21	18	20	17	29	39	37	54	39	21	23	38	28	32	37	16	29	28	17	37	31	29	40
hsa-miR-130a-3p	MIMAT0000425	Endogenous1	26	29	25	30	13	20	15	22	26	28	54	15	18	31	35	76	20	32	81	130	26	25	24	46	68	22	18	17	17	70	57	75	43	23	24	101	61	57	28	19	17	38	49	33	33	31	23
hsa-miR-130b-3p	MIMAT0000691	Endogenous1	6	2	3	8	6	8	9	2	4	2	10	6	5	6	23	8	13	13	12	18	10	3	12	11	11	9	7	6	12	16	20	10	7	3	5	19	10	14	2	4	4	7	6	7	10	4	8
hsa-miR-132-3p	MIMAT0000426	Endogenous1	10	12	16	23	10	8	12	16	14	19	54	15	9	23	40	61	18	33	65	183	54	47	22	46	98	24	19	37	12	55	52	69	59	31	17	116	83	64	45	29	19	65	57	48	37	46	15
hsa-miR-1322	MIMAT0005953	Endogenous1	20	17	21	19	17	20	12	20	11	13	16	14	15	23	43	16	29	26	46	57	36	17	38	21	34	17	21	9	25	42	50	45	43	11	35	32	31	29	41	10	18	37	28	35	32	17	36
hsa-miR-1323	MIMAT0005795	Endogenous1	16	11	15	20	16	22	15	10	10	9	32	20	4	20	41	25	35	20	30	44	34	49	24	20	24	14	19	23	27	27	35	20	18	19	29	39	35	21	23	20	17	31	24	25	20	27	30
hsa-miR-133a-3p	MIMAT0000427	Endogenous1	10	7	8	13	7	13	3	8	12	9	32	6	11	11	37	34	15	14	29	21	18	44	21	12	20	10	21	28	17	18	24	21	21	42	8	18	23	14	23	34	11	11	21	22	15	29	15
hsa-miR-133a-5p	MIMAT0026478	Endogenous1	16	13	9	17	20	15	22	13	17	13	12	12	20	22	49	20	48	24	49	47	28	25	29	18	34	20	20	17	26	37	29	36	22	26	24	26	37	34	28	14	27	27	28	33	24	19	25
hsa-miR-133b	MIMAT0000770	Endogenous1	7	5	10	5	7	8	10	6	3	3	10	5	7	13	12	10	9	14	26	27	16	7	22	9	26	12	9	5	7	18	14	18	22	9	19	22	18	15	19	8	13	15	10	9	13	6	16
hsa-miR-134-3p	MIMAT0026481	Endogenous1	14	17	23	20	14	15	15	14	11	12	20	15	15	26	36	18	19	17	35	47	23	25	21	16	14	14	26	15	20	36	29	26	38	14	22	33	31	18	28	9	25	35	22	42	19	14	30
hsa-miR-134-5p+hsa-miR-6728-5p	MIMAT0000447	Endogenous1	11	8	14	11	9	7	12	9	7	4	7	6	7	10	19	5	11	7	18	24	18	8	19	11	14	10	12	5	19	21	19	13	21	4	13	16	18	17	15	5	18	16	11	21	19	11	21
hsa-miR-135a-5p	MIMAT0000428	Endogenous1	6	7	7	11	6	10	5	5	5	4	10	7	2	15	17	8	6	13	10	17	13	10	18	2	13	3	14	5	9	18	14	11	10	5	13	7	16	15	8	3	10	7	8	7	7	13	10
hsa-miR-135b-5p	MIMAT0000758	Endogenous1	9	8	20	14	13	11	19	8	8	5	13	6	5	8	16	17	14	13	23	29	15	16	14	16	25	13	14	19	10	31	27	27	20	10	15	22	18	18	19	17	10	14	17	14	19	26	15
hsa-miR-136-5p	MIMAT0000448	Endogenous1	9	11	14	11	14	12	15	20	9	9	15	11	8	9	28	10	19	15	39	28	26	5	26	21	23	16	13	5	20	24	24	25	22	13	15	29	24	24	16	5	9	16	22	27	19	8	24
hsa-miR-137	MIMAT0000429	Endogenous1	19	14	18	12	14	16	12	11	13	6	41	15	12	28	37	33	25	27	49	45	32	40	25	29	27	16	21	32	25	39	31	47	33	39	37	30	26	21	30	35	22	21	21	35	20	24	25
hsa-miR-138-5p	MIMAT0000430	Endogenous1	18	12	12	12	12	20	14	16	6	15	17	8	9	15	33	23	8	15	33	33	24	25	28	13	18	13	21	17	11	25	33	31	19	18	29	27	13	22	22	15	9	24	16	21	12	19	17
hsa-miR-139-3p	MIMAT0004552	Endogenous1	12	8	19	11	9	10	14	11	14	17	25	10	11	21	29	40	26	30	55	62	35	35	30	22	27	12	21	23	12	36	35	31	37	12	20	34	22	37	36	16	16	31	25	26	21	28	30
hsa-miR-139-5p	MIMAT0000250	Endogenous1	11	8	13	10	10	7	12	12	6	6	7	5	8	11	30	7	22	17	23	28	21	10	14	18	16	10	16	17	8	14	17	24	17	7	11	39	20	18	17	9	6	17	13	14	12	13	11
hsa-miR-140-3p	MIMAT0004597	Endogenous1	17	11	12	11	7	16	16	12	7	9	20	8	11	11	31	24	17	14	24	35	24	22	15	20	17	10	19	17	22	21	29	26	21	13	16	28	30	18	22	14	17	27	18	13	19	16	26
hsa-miR-140-5p	MIMAT0000431	Endogenous1	43	49	66	61	33	22	42	29	56	60	16	49	39	62	127	16	51	115	135	502	200	12	74	95	182	78	100	17	28	89	121	120	140	16	77	179	113	136	106	9	54	119	135	111	98	14	64
hsa-miR-141-3p	MIMAT0000432	Endogenous1	24	27	36	26	18	21	22	21	21	19	28	23	17	19	48	37	31	32	66	97	42	24	48	33	71	32	24	12	21	47	54	57	57	20	45	71	51	58	45	9	36	43	38	34	33	21	43
hsa-miR-142-3p	MIMAT0000434	Endogenous1	19	19	22	21	11	18	17	28	26	21	22	31	7	16	31	25	16	22	52	92	33	14	22	28	45	18	24	14	23	34	26	43	25	13	17	56	40	31	31	5	13	28	23	33	10	21	21
hsa-miR-142-5p	MIMAT0000433	Endogenous1	10	8	10	3	2	7	4	9	2	4	5	2	1	11	10	8	11	13	10	24	6	10	16	9	5	5	10	8	10	19	11	9	11	11	7	12	16	10	19	3	7	12	15	11	8	10	10
hsa-miR-143-3p	MIMAT0000435	Endogenous1	1	1	1	1	1	1	1	1	1	1	1	1	1	1	1	1	1	1	1	1	1	1	1	1	1	1	1	1	1	1	1	1	1	1	1	1	1	1	1	1	1	1	1	1	1	1	1
hsa-miR-144-3p	MIMAT0000436	Endogenous1	23	13	13	14	13	23	11	13	13	5	11	92	11	16	16	7	23	18	35	46	22	20	29	23	17	14	20	12	15	28	33	31	25	9	29	37	27	28	31	14	15	21	18	20	19	15	27
hsa-miR-145-5p	MIMAT0000437	Endogenous1	371	349	628	405	272	186	442	410	582	814	571	234	137	305	850	1220	379	972	1659	3640	905	653	202	699	937	390	301	357	48	633	433	884	810	164	608	1244	827	653	946	192	129	937	1096	1180	826	673	417
hsa-miR-1469	MIMAT0007347	Endogenous1	8	6	11	9	6	9	6	8	7	7	6	8	4	4	20	6	13	14	12	27	23	6	20	12	20	6	9	6	8	15	16	12	15	6	15	23	16	16	11	6	8	13	18	18	11	10	9
hsa-miR-146a-5p	MIMAT0000449	Endogenous1	27	23	25	54	18	20	57	102	132	70	35	26	14	27	38	47	25	69	127	409	50	24	41	179	270	41	31	29	19	143	147	190	58	13	34	393	207	184	123	12	15	84	122	47	32	20	19
hsa-miR-146b-3p	MIMAT0004766	Endogenous1	4	4	3	14	3	8	7	7	7	5	12	1	5	6	25	15	15	8	16	14	13	17	10	14	8	12	12	11	6	20	17	19	17	14	10	19	17	17	16	10	17	10	12	18	14	5	12
hsa-miR-146b-5p	MIMAT0002809	Endogenous1	13	17	17	19	10	20	23	14	11	13	22	6	14	13	33	23	23	20	42	48	23	15	23	29	33	13	31	13	22	36	37	46	44	11	27	47	20	27	36	12	20	26	26	20	21	21	21
hsa-miR-147a	MIMAT0000251	Endogenous1	8	12	13	13	8	9	14	12	9	10	35	10	9	19	27	38	22	17	39	30	25	30	23	21	27	18	21	35	11	34	33	22	25	22	24	31	16	28	29	21	21	20	24	23	16	27	16
hsa-miR-147b	MIMAT0004928	Endogenous1	17	12	18	18	4	10	12	10	11	8	14	9	19	18	46	16	25	22	32	28	16	20	16	17	22	7	20	13	21	29	30	31	37	17	16	34	24	19	24	13	12	17	14	22	17	12	18
hsa-miR-148a-3p	MIMAT0000243	Endogenous1	43	34	53	55	29	28	30	39	65	57	58	39	27	57	76	94	20	42	91	197	54	28	54	69	102	42	36	24	19	86	67	87	65	21	28	146	112	100	62	19	19	84	84	55	53	32	45
hsa-miR-148b-3p	MIMAT0000759	Endogenous1	31	27	39	37	25	18	24	34	39	35	67	17	29	41	93	96	21	63	91	347	93	53	54	70	121	28	52	49	24	146	78	145	95	29	49	209	163	136	99	38	28	106	103	102	53	50	35
hsa-miR-149-5p	MIMAT0000450	Endogenous1	76	46	50	53	37	38	36	31	41	44	59	45	20	33	75	87	43	62	110	162	92	41	91	90	125	68	49	51	26	70	81	86	95	26	144	105	87	85	78	44	57	71	69	68	79	65	83
hsa-miR-150-5p	MIMAT0000451	Endogenous1	210	252	331	398	106	227	149	285	431	299	477	199	449	331	591	868	94	873	1356	4883	897	560	143	776	1426	360	249	332	77	784	773	779	412	144	191	1174	737	741	597	227	134	1375	1074	541	392	321	150
hsa-miR-151a-3p	MIMAT0000757	Endogenous1	15	9	12	11	10	9	12	16	11	6	9	12	8	18	27	13	17	17	32	73	28	8	20	25	34	8	16	6	15	31	35	32	27	5	18	36	32	23	28	6	8	19	18	23	14	8	28
hsa-miR-151a-5p	MIMAT0004697	Endogenous1	14	10	19	12	4	12	10	10	6	11	10	10	9	14	24	10	9	18	30	36	19	10	19	9	25	17	11	12	12	27	17	19	27	12	16	35	19	28	19	9	17	19	15	21	22	5	13
hsa-miR-151b	MIMAT0010214	Endogenous1	11	5	12	15	11	9	19	12	10	6	7	7	5	8	18	9	19	12	14	32	24	8	18	9	14	10	14	9	17	27	22	25	16	9	18	26	15	6	11	9	9	16	15	23	13	8	20
hsa-miR-152-3p	MIMAT0000438	Endogenous1	5	3	10	7	5	6	9	15	6	8	13	9	5	9	25	17	5	9	35	36	23	7	16	19	22	16	13	4	9	20	13	10	21	8	14	20	12	17	16	11	11	12	14	19	14	15	12
hsa-miR-152-5p	MIMAT0026479	Endogenous1	5	7	4	7	6	3	4	5	2	3	5	7	7	8	21	5	13	8	19	17	14	7	24	5	15	4	7	7	10	18	22	10	12	8	8	18	16	10	13	11	5	12	9	11	14	5	21
hsa-miR-153-3p	MIMAT0000439	Endogenous1	7	3	10	3	5	8	13	3	3	8	14	11	5	13	16	14	6	11	34	11	13	16	20	8	16	3	15	11	17	22	14	22	21	15	20	22	19	16	14	8	7	23	14	9	12	15	17
hsa-miR-1537-3p	MIMAT0007399	Endogenous1	8	4	7	7	4	5	8	6	4	7	15	4	12	9	24	28	20	15	25	28	13	27	14	12	14	8	12	14	23	23	21	21	13	14	7	16	22	15	16	20	6	10	14	10	7	30	18
hsa-miR-154-5p	MIMAT0000452	Endogenous1	12	22	21	15	15	9	18	17	14	16	8	16	12	11	38	10	10	14	43	81	29	11	23	29	32	18	20	6	17	43	30	30	32	5	25	40	40	31	24	10	24	33	21	26	23	9	19
hsa-miR-155-5p	MIMAT0000646	Endogenous1	21	50	50	49	22	14	34	35	55	41	44	26	14	41	65	59	36	45	108	265	47	30	37	69	101	30	33	32	15	74	114	109	61	30	52	126	88	97	72	18	7	99	91	84	37	35	43
hsa-miR-15a-5p	MIMAT0000068	Endogenous1	20	22	27	27	12	20	22	25	15	30	25	15	30	33	51	28	15	42	79	260	36	19	19	55	88	31	18	14	15	85	68	98	50	8	24	137	90	82	51	13	10	82	74	55	32	10	21
hsa-miR-15b-5p	MIMAT0000417	Endogenous1	849	1135	1573	1792	495	635	605	742	1253	1000	949	1443	513	659	1834	1588	567	2162	3164	9638	2180	1026	1092	2194	4409	1772	1274	891	173	2391	2979	3627	2330	367	1633	5061	2972	2900	2401	385	854	1829	2338	1805	1497	909	1146
hsa-miR-16-5p	MIMAT0000069	Endogenous1	70	47	73	147	47	60	88	147	218	151	112	271	28	40	67	170	37	92	310	441	79	62	102	175	354	43	36	39	32	160	120	286	134	46	73	596	220	224	165	32	50	103	126	81	80	54	53
hsa-miR-181a-2-3p	MIMAT0004558	Endogenous1	13	13	13	14	9	9	11	9	9	8	37	7	10	12	32	37	18	17	40	34	15	44	15	20	20	11	13	30	19	23	19	30	27	36	22	23	30	22	25	22	19	22	15	19	18	22	16
hsa-miR-181a-3p	MIMAT0000270	Endogenous1	8	10	11	9	17	5	11	19	10	8	17	11	14	20	23	25	23	10	32	43	24	26	23	4	13	11	18	21	20	28	28	33	17	16	26	25	25	25	12	18	18	22	14	24	18	20	24
hsa-miR-181a-5p	MIMAT0000256	Endogenous1	220	226	337	400	115	175	132	168	297	339	1032	217	258	371	944	1788	204	747	958	3766	1327	1555	343	736	1087	633	588	1006	114	707	843	886	947	522	611	1272	893	1018	805	774	335	798	840	676	664	1230	308
hsa-miR-181b-2-3p	MIMAT0031893	Endogenous1	22	9	21	18	9	16	21	12	7	7	17	12	12	19	36	18	33	16	50	44	25	15	31	12	28	22	30	13	20	37	28	30	27	10	23	30	19	37	35	13	20	19	22	33	22	20	22
hsa-miR-181b-5p+hsa-miR-181d-5p	MIMAT0000257	Endogenous1	22	21	19	21	10	8	14	19	16	14	13	20	21	31	48	38	25	35	61	127	38	17	25	46	61	22	36	16	15	47	54	61	45	15	33	74	44	62	43	14	26	48	43	56	29	19	34
hsa-miR-181c-5p	MIMAT0000258	Endogenous1	14	9	11	12	12	20	12	11	13	14	10	13	8	8	23	26	17	18	37	94	34	28	23	27	45	19	18	18	15	36	35	35	37	14	18	56	25	23	39	17	20	31	33	29	30	25	22
hsa-miR-181d-3p	MIMAT0026608	Endogenous1	20	10	8	16	9	14	11	8	12	9	24	17	11	20	41	24	28	26	39	44	29	25	29	19	29	12	22	26	19	48	32	31	22	27	24	44	25	27	25	12	16	26	15	27	20	14	22
hsa-miR-182-3p	MIMAT0000260	Endogenous1	13	12	6	17	9	11	12	7	12	8	36	7	8	16	48	29	25	16	33	27	29	29	26	26	21	6	26	23	35	32	36	29	29	23	19	33	23	25	13	17	11	26	18	25	27	27	29
hsa-miR-182-5p	MIMAT0000259	Endogenous1	5	5	10	11	8	6	6	6	6	2	15	3	7	9	11	24	11	6	19	16	8	9	7	9	13	10	14	17	4	10	18	8	11	22	10	15	19	6	10	11	14	12	11	7	6	14	9
hsa-miR-1827	MIMAT0006767	Endogenous1	14	13	13	26	20	15	18	16	19	18	25	17	15	22	39	18	33	23	56	49	35	20	47	29	37	14	27	12	24	46	45	31	31	23	37	49	33	21	37	15	19	34	27	38	30	17	37
hsa-miR-183-5p	MIMAT0000261	Endogenous1	27	35	29	38	28	28	15	34	31	27	49	26	14	29	74	50	38	40	72	107	56	51	43	47	67	39	40	29	36	63	53	61	52	31	44	105	73	67	43	27	36	78	53	67	39	40	49
hsa-miR-184	MIMAT0000454	Endogenous1	11	9	16	14	9	8	13	9	10	8	29	13	9	16	47	28	23	22	45	42	25	34	27	17	23	8	25	12	31	35	35	25	31	26	22	24	30	20	23	21	21	25	16	35	13	19	19
hsa-miR-185-5p	MIMAT0000455	Endogenous1	15	19	20	27	13	11	22	22	21	16	26	15	15	17	61	32	40	34	46	76	38	34	26	27	59	25	25	20	29	47	42	54	22	23	28	55	44	32	32	13	19	38	29	31	26	28	30
hsa-miR-186-5p	MIMAT0000456	Endogenous1	23	13	24	24	19	22	25	27	31	27	42	28	20	28	51	46	32	42	68	90	41	60	52	50	87	20	30	41	43	53	41	46	36	32	41	62	47	54	30	41	29	55	34	58	35	44	32
hsa-miR-187-3p	MIMAT0000262	Endogenous1	14	10	12	19	16	15	10	17	16	8	22	18	19	22	29	23	26	24	39	63	21	37	19	19	32	10	17	23	26	31	30	27	22	34	22	32	34	17	30	27	19	26	27	28	27	21	26
hsa-miR-188-3p	MIMAT0004613	Endogenous1	16	14	10	15	5	6	7	8	8	9	30	3	9	16	38	23	26	27	28	37	16	23	29	9	12	7	26	20	15	33	19	32	12	17	15	42	35	24	28	10	13	26	12	22	21	15	21
hsa-miR-188-5p	MIMAT0000457	Endogenous1	34	28	33	34	23	35	29	27	26	20	29	22	18	44	58	36	54	31	71	80	49	22	58	42	42	26	46	31	51	92	73	59	45	22	51	62	60	32	44	29	31	71	48	54	58	31	57
hsa-miR-18a-5p	MIMAT0000072	Endogenous1	14	16	14	17	14	7	7	11	11	12	35	14	5	22	51	23	25	28	39	61	22	29	27	20	21	12	26	18	26	38	40	35	25	23	22	30	30	14	18	23	11	35	11	15	16	23	26
hsa-miR-18b-5p	MIMAT0001412	Endogenous1	13	6	10	17	6	12	8	8	7	10	18	6	3	13	27	20	10	11	22	31	15	27	13	8	19	5	11	17	13	24	15	22	16	20	11	19	24	14	5	20	12	9	9	8	8	25	16
hsa-miR-1908-3p	MIMAT0026916	Endogenous1	13	9	11	11	13	10	16	12	14	7	4	4	10	8	33	4	22	14	34	35	24	4	30	16	29	10	13	9	16	23	31	25	31	4	34	37	21	22	17	3	8	24	19	27	9	8	31
hsa-miR-1908-5p	MIMAT0007881	Endogenous1	15	7	4	9	6	7	8	5	3	6	14	5	5	4	23	9	8	2	21	18	11	12	13	7	15	8	9	13	7	11	8	15	11	14	14	16	11	7	11	9	6	11	19	12	15	11	13
hsa-miR-1909-3p	MIMAT0007883	Endogenous1	10	8	7	9	5	7	18	15	11	6	10	14	11	11	33	11	14	12	16	25	14	11	24	18	17	11	16	10	24	24	22	26	21	3	18	29	14	17	13	11	9	26	16	15	16	12	22
hsa-miR-190a-3p	MIMAT0026482	Endogenous1	14	10	13	14	12	8	17	11	8	14	9	8	4	21	35	13	27	16	37	34	26	12	21	19	29	13	29	13	20	30	26	25	17	12	25	23	31	21	22	15	15	24	23	26	15	13	21
hsa-miR-190a-5p	MIMAT0000458	Endogenous1	14	9	11	18	5	6	15	13	9	9	9	9	5	14	18	11	10	14	28	34	24	16	33	14	10	6	11	8	16	17	17	21	19	11	13	31	28	16	20	5	7	20	13	21	17	10	22
hsa-miR-190b	MIMAT0004929	Endogenous1	15	18	24	18	8	13	13	6	12	9	24	4	13	16	41	21	17	20	32	57	26	10	19	20	26	15	20	9	21	28	25	22	14	14	21	26	23	34	12	10	18	22	28	25	17	27	15
hsa-miR-191-5p	MIMAT0000440	Endogenous1	69	140	153	172	46	87	89	118	161	144	195	96	88	113	216	206	51	253	348	1533	388	113	126	332	602	210	133	133	42	364	329	426	234	49	122	718	499	512	297	82	85	430	370	242	185	134	73
hsa-miR-1910-3p	MIMAT0026917	Endogenous1	8	3	12	9	9	16	9	13	2	7	7	8	2	16	35	18	20	11	40	21	12	10	29	16	21	9	11	7	15	19	29	27	20	9	17	16	20	22	22	11	14	21	16	19	20	8	23
hsa-miR-1910-5p	MIMAT0007884	Endogenous1	9	5	10	8	11	11	9	9	9	11	18	9	6	15	21	22	16	12	25	17	21	13	10	11	11	11	7	12	20	17	15	28	11	17	9	21	18	16	12	9	13	12	8	16	17	12	11
hsa-miR-1915-3p	MIMAT0007892	Endogenous1	16	13	24	24	13	18	14	22	20	14	29	20	16	17	49	48	33	17	46	55	29	25	31	27	37	14	25	20	11	38	34	46	44	19	26	31	44	28	16	15	14	35	48	32	39	32	32
hsa-miR-192-5p	MIMAT0000222	Endogenous1	11	10	11	14	9	7	8	13	6	16	26	8	7	10	22	25	19	15	33	33	21	23	11	14	19	10	13	14	11	16	19	30	21	27	15	14	13	22	15	28	12	20	15	26	18	29	17
hsa-miR-193a-3p	MIMAT0000459	Endogenous1	10	14	21	24	14	6	13	13	13	10	12	11	15	21	29	20	19	20	34	50	32	27	18	26	28	9	24	21	22	27	30	21	21	13	28	42	24	24	22	8	12	27	15	28	16	22	15
hsa-miR-193a-5p+hsa-miR-193b-5p	MIMAT0004614	Endogenous1	65	44	79	70	30	30	38	49	72	84	43	52	15	56	125	68	43	57	134	101	70	42	72	44	86	49	44	32	23	45	74	72	89	18	77	83	52	74	58	19	43	46	65	67	74	37	49
hsa-miR-193b-3p	MIMAT0002819	Endogenous1	20	20	23	24	20	10	18	22	12	29	9	8	6	15	38	13	22	24	33	85	22	12	37	22	46	18	22	12	19	32	36	42	31	11	36	62	48	49	22	9	19	30	32	21	38	10	38
hsa-miR-194-5p	MIMAT0000460	Endogenous1	4	3	10	8	3	5	10	11	8	10	9	7	8	11	19	5	13	9	30	33	6	6	16	8	13	5	15	4	12	22	18	15	16	10	14	25	27	13	14	7	11	12	14	16	11	4	21
hsa-miR-195-5p	MIMAT0000461	Endogenous1	20	20	30	29	20	18	19	32	32	39	29	13	13	35	41	53	22	31	49	71	32	20	30	25	53	22	11	9	16	58	45	36	35	18	35	44	30	45	27	16	22	42	33	46	40	18	29
hsa-miR-196a-3p	MIMAT0004562	Endogenous1	10	9	8	14	6	7	16	14	7	6	13	5	3	19	29	15	14	15	24	38	19	17	25	16	25	9	15	7	12	23	25	12	15	19	19	36	19	19	12	8	9	10	23	13	11	17	8
hsa-miR-196a-5p	MIMAT0000226	Endogenous1	37	44	56	69	26	66	39	43	53	65	118	48	37	46	106	150	33	71	175	512	188	86	44	78	102	40	41	53	51	174	135	202	114	43	78	177	169	161	128	61	54	114	70	58	64	88	31
hsa-miR-196b-5p	MIMAT0001080	Endogenous1	11	18	14	24	9	11	9	13	17	17	21	12	8	15	40	31	21	23	44	132	46	21	24	34	48	25	27	18	13	35	40	31	43	14	30	71	44	62	38	21	14	40	32	42	34	38	26
hsa-miR-197-3p	MIMAT0000227	Endogenous1	54	48	83	79	57	36	32	37	66	83	37	51	19	24	112	72	62	47	77	81	60	42	66	30	44	34	43	31	35	56	85	59	43	14	74	81	51	77	61	23	28	59	71	76	75	58	76
hsa-miR-197-5p	MIMAT0022691	Endogenous1	13	10	14	16	20	12	13	17	19	7	50	10	14	38	64	45	36	20	58	65	38	38	32	24	40	12	31	35	30	42	37	38	40	50	30	33	41	35	37	42	20	32	26	33	27	46	46
hsa-miR-1972	MIMAT0009447	Endogenous1	15	7	17	48	20	38	13	26	11	9	54	19	18	25	48	80	22	25	48	36	32	38	33	28	37	16	20	15	16	38	43	35	30	23	38	52	35	24	27	22	27	27	23	36	34	52	32
hsa-miR-1973	MIMAT0009448	Endogenous1	11	13	13	16	13	15	13	10	13	11	14	14	8	12	32	18	14	21	30	39	19	25	14	16	20	8	19	26	20	28	23	27	14	17	19	24	19	20	15	7	16	25	12	27	11	10	21
hsa-miR-1976	MIMAT0009451	Endogenous1	7	5	7	10	5	11	8	3	5	4	12	9	8	12	27	23	16	15	19	27	16	26	16	7	19	9	8	21	16	18	21	29	14	12	14	19	16	17	11	11	17	12	7	18	18	10	20
hsa-miR-198	MIMAT0000228	Endogenous1	9	14	14	19	5	14	11	15	11	12	8	9	10	7	21	12	17	12	30	36	14	14	9	8	19	11	21	6	23	34	24	32	20	16	19	26	22	15	13	8	17	18	21	24	16	8	16
hsa-miR-199a-3p+hsa-miR-199b-3p	MIMAT0000232	Endogenous1	127	156	215	289	77	126	114	143	245	264	451	240	133	218	395	609	73	350	637	2078	865	283	184	500	770	278	308	398	83	602	370	593	409	206	151	638	588	543	351	185	139	494	393	324	299	222	123
hsa-miR-199a-5p	MIMAT0000231	Endogenous1	71	81	125	133	52	33	78	76	127	112	238	56	59	111	234	357	25	118	248	657	185	160	52	193	316	94	54	125	25	237	152	239	146	77	79	285	219	227	162	78	36	209	229	177	200	154	63
hsa-miR-199b-5p	MIMAT0000263	Endogenous1	35	26	41	55	26	31	31	23	48	59	88	42	31	33	72	140	20	39	82	115	74	49	32	41	84	48	32	52	12	80	61	55	69	38	29	86	66	56	40	24	26	53	49	54	55	44	33
hsa-miR-19a-3p	MIMAT0000073	Endogenous1	17	11	13	6	7	11	6	8	8	5	22	8	12	8	14	20	15	11	26	31	20	15	22	12	25	14	4	23	10	20	31	24	10	19	20	19	17	16	23	16	8	17	13	23	8	15	17
hsa-miR-19b-3p	MIMAT0000074	Endogenous1	11	8	14	21	8	16	11	18	11	9	10	14	6	4	31	9	24	15	40	33	22	7	17	19	34	6	7	6	12	23	24	13	10	10	15	26	25	13	9	4	9	23	20	19	5	8	21
hsa-miR-200a-3p	MIMAT0000682	Endogenous1	13	21	16	30	19	17	14	16	9	15	43	25	16	27	58	59	37	20	68	84	50	33	41	27	51	24	18	30	35	48	51	59	52	39	29	60	53	42	41	27	22	43	35	41	43	34	35
hsa-miR-200b-3p	MIMAT0000318	Endogenous1	40	46	50	70	23	47	49	39	54	52	72	25	53	62	101	59	22	72	110	371	84	36	53	133	178	49	35	45	25	198	166	185	89	30	54	280	314	196	122	29	36	179	153	118	63	43	45
hsa-miR-200c-3p	MIMAT0000617	Endogenous1	195	323	311	343	93	175	139	197	322	253	349	119	201	204	508	663	103	520	965	2340	418	268	258	738	1110	387	168	185	41	998	922	1169	647	91	290	1764	1318	1286	825	178	100	1041	964	752	474	356	175
hsa-miR-202-3p	MIMAT0002811	Endogenous1	11	5	9	10	7	2	9	6	5	3	4	4	7	11	26	5	16	10	18	30	16	5	12	13	9	9	10	5	9	26	21	20	14	6	24	17	13	16	10	2	10	17	18	17	10	4	12
hsa-miR-203a-3p	MIMAT0000264	Endogenous1	186	390	357	287	91	81	163	169	258	129	102	129	140	123	190	192	73	286	810	978	125	45	113	663	1260	208	81	50	25	829	373	739	214	36	143	1176	944	498	337	39	72	753	685	461	246	69	116
hsa-miR-203a-5p	MIMAT0031890	Endogenous1	18	10	16	16	14	11	21	12	11	4	17	14	14	25	35	22	23	28	30	67	35	26	24	19	23	16	16	16	18	33	33	35	33	19	27	36	33	29	18	26	19	23	17	42	27	22	31
hsa-miR-204-5p	MIMAT0000265	Endogenous1	5	5	6	10	6	1	12	2	4	6	9	9	5	12	17	8	11	13	11	19	14	10	10	9	10	3	7	13	8	15	14	18	8	9	18	17	12	16	11	3	7	10	17	16	6	12	17
hsa-miR-205-5p	MIMAT0000266	Endogenous1	1446	3350	3492	2653	935	998	1990	2953	3030	2162	2490	797	2151	2562	3630	3315	587	3008	7722	19684	2378	1125	1220	5050	12162	3770	904	945	180	7091	7528	9939	4658	426	1835	14680	9727	9946	4928	1082	794	7860	10225	5547	4145	1667	960
hsa-miR-2053	MIMAT0009978	Endogenous1	11	16	12	17	14	12	17	17	7	5	28	11	8	13	33	39	22	20	37	54	16	35	24	18	20	12	17	23	22	33	36	31	25	29	26	28	31	19	25	21	20	32	18	27	23	30	24
hsa-miR-206	MIMAT0000462	Endogenous1	12	12	13	17	9	17	14	18	13	5	22	20	9	18	31	22	17	23	33	41	20	21	14	12	22	11	25	14	21	31	29	30	17	8	24	32	40	24	25	10	14	33	31	19	19	24	19
hsa-miR-208a-3p	MIMAT0000241	Endogenous1	16	7	21	16	6	9	11	10	14	6	36	9	13	15	40	18	25	23	35	34	20	39	24	16	18	14	17	23	23	29	29	23	21	31	19	30	22	18	19	23	9	24	21	27	22	24	26
hsa-miR-208b-3p	MIMAT0004960	Endogenous1	20	10	21	33	23	23	17	14	16	14	34	21	15	33	52	37	29	21	42	48	29	34	27	25	32	23	38	29	26	43	44	51	40	35	25	49	42	29	28	27	20	36	30	45	25	30	43
hsa-miR-208b-5p	MIMAT0026722	Endogenous1	12	11	11	20	10	13	13	13	11	10	12	15	13	12	17	14	8	9	21	24	15	11	23	10	16	10	16	12	15	24	31	32	19	9	17	15	23	10	13	7	12	28	9	20	7	10	17
hsa-miR-20a-5p+hsa-miR-20b-5p	MIMAT0000075	Endogenous1	18	24	24	30	19	12	19	25	33	27	13	20	11	23	39	23	21	35	67	126	27	13	34	32	62	17	18	12	26	80	69	77	43	12	27	105	77	72	38	9	27	52	50	40	20	18	34
hsa-miR-21-5p	MIMAT0000076	Endogenous1	37	37	33	49	30	15	41	60	85	62	60	24	37	35	44	100	24	34	108	194	36	31	31	88	99	27	26	42	25	100	83	96	48	38	28	176	183	109	42	28	7	81	96	66	32	56	15
hsa-miR-210-3p	MIMAT0000267	Endogenous1	11	11	15	14	17	14	10	12	9	6	26	8	9	13	22	22	26	23	33	32	18	26	23	18	23	9	18	12	24	30	21	24	27	28	13	26	22	14	18	16	20	29	22	18	16	25	19
hsa-miR-210-5p	MIMAT0026475	Endogenous1	13	10	14	25	9	9	11	9	7	11	21	10	7	16	28	19	21	14	25	42	22	18	13	12	15	6	14	19	18	27	30	19	26	15	25	20	30	6	17	18	13	26	16	20	6	8	19
hsa-miR-211-3p	MIMAT0022694	Endogenous1	17	14	7	9	9	13	12	10	4	7	18	8	11	23	31	35	14	17	32	25	11	22	24	12	16	19	28	16	17	30	25	24	31	14	20	32	16	26	24	10	31	22	19	25	23	13	19
hsa-miR-211-5p	MIMAT0000268	Endogenous1	13	13	10	21	13	18	13	16	9	5	26	7	9	22	36	25	28	21	31	33	19	25	17	13	22	12	9	26	17	39	38	21	19	26	21	28	22	23	24	12	24	26	16	25	14	22	24
hsa-miR-2110	MIMAT0010133	Endogenous1	25	13	19	21	13	17	24	19	10	11	16	14	10	20	44	22	34	17	42	60	40	24	22	17	24	13	26	15	30	39	49	44	30	23	34	23	27	32	30	16	23	37	30	26	23	27	28
hsa-miR-2113	MIMAT0009206	Endogenous1	16	12	20	16	8	13	9	8	8	8	26	13	9	13	30	21	21	28	39	40	25	27	26	20	22	15	15	20	24	41	29	40	42	23	23	36	28	21	22	15	24	23	14	24	20	22	27
hsa-miR-2116-5p	MIMAT0011160	Endogenous1	15	5	12	8	18	5	12	12	16	16	10	7	7	7	18	9	15	12	26	20	10	7	15	7	18	7	17	10	7	20	10	17	9	10	15	24	17	15	12	8	6	9	9	20	13	9	17
hsa-miR-2117	MIMAT0011162	Endogenous1	12	13	19	17	10	17	11	14	7	8	16	6	7	15	26	25	9	16	29	27	21	16	16	16	20	15	13	16	16	29	25	17	31	18	20	30	27	17	29	9	13	19	6	16	15	20	15
hsa-miR-212-3p	MIMAT0000269	Endogenous1	15	7	11	19	25	13	25	16	19	15	23	18	9	21	48	22	34	26	60	64	36	19	39	27	33	25	37	19	19	43	56	34	35	16	42	43	34	27	39	19	17	39	25	35	23	16	38
hsa-miR-214-3p	MIMAT0000271	Endogenous1	83	79	123	132	69	48	74	103	239	300	85	72	37	105	241	155	76	91	226	282	170	81	102	123	208	92	95	64	9	81	129	146	170	40	102	181	100	112	123	31	39	95	158	155	175	93	82
hsa-miR-215-5p	MIMAT0000272	Endogenous1	12	7	6	11	16	11	9	8	5	12	16	7	8	11	35	36	16	16	29	31	20	32	22	11	17	6	21	25	16	30	25	21	22	23	21	30	27	22	17	20	8	21	12	18	18	33	20
hsa-miR-216a-5p	MIMAT0000273	Endogenous1	7	6	14	7	8	3	10	7	8	10	10	8	8	15	33	21	25	11	29	25	22	21	12	14	18	9	13	12	10	22	23	19	20	19	27	25	12	17	10	10	12	15	15	17	10	23	14
hsa-miR-216b-5p	MIMAT0004959	Endogenous1	23	17	23	24	28	20	17	20	25	13	16	15	12	14	35	19	38	24	57	54	19	20	26	21	37	18	15	11	18	40	32	34	39	10	25	32	37	31	24	11	18	25	27	27	22	16	45
hsa-miR-217	MIMAT0000274	Endogenous1	19	6	13	9	6	9	14	7	8	8	10	13	6	11	29	14	22	14	23	24	19	10	20	19	21	8	8	7	16	21	19	21	13	11	19	23	21	17	14	7	10	16	13	13	14	13	15
hsa-miR-218-5p	MIMAT0000275	Endogenous1	14	11	11	10	10	7	15	17	10	13	15	7	10	19	24	31	19	10	28	27	21	20	24	14	18	12	15	14	8	31	26	27	25	22	31	24	30	15	18	13	16	23	18	33	13	22	23
hsa-miR-219a-1-3p	MIMAT0004567	Endogenous1	14	8	9	12	9	15	24	22	12	7	12	13	7	11	37	11	23	12	36	29	12	11	14	15	27	16	21	15	15	21	28	29	19	12	19	25	25	33	25	11	18	13	13	16	26	17	27
hsa-miR-219a-2-3p	MIMAT0004675	Endogenous1	12	11	11	11	11	14	13	13	15	10	12	2	5	14	28	8	22	17	35	35	19	14	28	13	29	12	16	11	14	25	14	22	15	9	16	31	15	26	20	12	17	20	19	26	18	17	16
hsa-miR-219a-5p	MIMAT0000276	Endogenous1	12	18	14	16	10	12	15	14	13	10	8	10	7	11	26	17	31	18	40	42	36	12	23	17	32	14	12	19	17	25	33	35	24	15	37	28	34	24	15	14	23	16	16	24	20	17	29
hsa-miR-219b-3p	MIMAT0019748	Endogenous1	18	9	13	18	14	15	16	20	12	12	17	13	8	18	28	17	23	17	35	41	20	14	27	14	25	12	19	10	20	30	22	35	33	14	27	32	19	28	19	12	14	20	11	26	21	13	26
hsa-miR-22-3p	MIMAT0000077	Endogenous1	26	22	23	21	14	14	26	33	44	45	49	27	17	22	37	53	22	35	102	337	55	17	26	95	130	32	23	21	11	70	50	95	45	16	27	128	83	88	29	20	13	50	68	50	33	29	19
hsa-miR-221-3p	MIMAT0000278	Endogenous1	52	95	60	59	29	31	50	53	56	56	32	29	31	41	82	60	31	72	204	414	68	30	53	276	528	84	41	30	32	253	169	361	114	26	56	448	206	206	137	28	32	148	170	130	81	37	41
hsa-miR-221-5p	MIMAT0004568	Endogenous1	4	7	11	6	3	7	5	6	8	7	15	1	6	14	21	19	12	19	19	26	12	13	11	9	16	8	10	10	19	19	19	15	13	16	21	18	17	13	11	13	14	16	9	19	14	14	10
hsa-miR-222-3p	MIMAT0000279	Endogenous1	62	73	68	110	40	74	63	78	99	90	90	66	53	64	173	181	35	100	162	574	132	65	81	155	202	89	70	53	31	231	209	277	263	32	108	401	228	212	191	54	47	184	259	189	148	69	48
hsa-miR-223-3p	MIMAT0000280	Endogenous1	14	26	26	26	8	12	17	17	22	16	32	35	32	25	30	46	17	74	84	335	37	18	27	77	106	18	9	22	11	156	63	85	24	16	17	498	331	79	37	23	10	218	140	52	22	16	19
hsa-miR-224-5p	MIMAT0000281	Endogenous1	15	11	19	10	13	11	21	14	12	12	16	14	10	10	23	25	22	13	37	28	14	23	19	16	23	14	15	19	12	30	29	23	28	27	21	18	27	21	31	18	22	18	14	16	7	27	23
hsa-miR-2278	MIMAT0011778	Endogenous1	8	7	9	11	7	7	10	11	5	1	9	2	3	10	15	5	11	7	12	12	12	3	5	11	7	6	7	11	16	15	14	14	11	12	18	20	10	14	8	7	6	11	8	13	10	5	14
hsa-miR-23a-3p	MIMAT0000078	Endogenous1	800	1062	1432	1410	348	660	443	572	871	1098	2458	668	663	1012	1758	2524	313	1160	1672	4373	2310	1129	415	1006	1632	640	692	1158	279	2187	1587	1438	1478	648	798	1956	1162	2022	1191	973	560	1440	1266	1212	1240	1170	588
hsa-miR-23b-3p	MIMAT0000418	Endogenous1	214	235	382	343	110	140	128	202	296	324	140	139	154	316	531	259	107	319	485	936	347	95	117	250	415	170	126	64	31	360	377	438	468	50	188	474	227	487	278	50	82	295	389	412	446	128	163
hsa-miR-23c	MIMAT0018000	Endogenous1	17	18	22	26	15	11	20	11	21	15	31	17	14	23	51	25	31	30	49	74	32	36	37	22	49	23	23	15	30	44	39	42	46	35	39	49	54	37	40	18	22	25	25	37	16	27	28
hsa-miR-24-3p	MIMAT0000080	Endogenous1	25	47	71	60	28	34	47	80	61	64	48	38	32	40	129	66	50	118	337	463	94	32	51	172	401	136	36	20	21	106	126	213	119	13	68	247	151	147	107	23	30	98	141	90	89	43	61
hsa-miR-25-3p	MIMAT0000081	Endogenous1	21	31	35	56	14	33	25	44	64	41	167	55	21	39	34	181	13	64	127	436	96	56	46	74	175	40	24	72	18	105	88	166	85	54	36	283	133	154	96	54	39	44	55	41	56	85	34
hsa-miR-25-5p	MIMAT0004498	Endogenous1	16	10	24	21	23	17	12	16	13	10	25	17	13	22	47	39	26	18	46	52	42	40	23	21	33	22	25	19	34	51	49	28	36	45	29	36	26	25	37	19	26	23	19	27	23	18	31
hsa-miR-2682-5p	MIMAT0013517	Endogenous1	11	7	18	27	13	9	11	14	15	7	10	13	12	12	46	11	24	22	56	58	42	12	27	20	39	16	23	11	20	40	35	36	34	9	38	46	33	41	30	6	19	32	24	29	33	7	31
hsa-miR-26a-5p	MIMAT0000082	Endogenous1	86	210	306	187	96	43	72	135	261	243	123	88	50	76	211	242	72	133	151	447	137	109	78	108	151	52	107	115	41	201	207	195	248	64	113	325	247	257	133	55	35	398	396	380	188	143	103
hsa-miR-26b-5p	MIMAT0000083	Endogenous1	36	28	44	49	23	24	23	34	41	47	64	50	20	34	61	73	36	43	76	100	48	29	40	30	43	28	31	26	22	71	55	62	50	29	45	100	72	62	41	27	27	77	49	53	52	29	36
hsa-miR-27a-3p	MIMAT0000084	Endogenous1	24	15	16	27	13	29	15	18	15	18	41	17	22	27	55	32	25	23	54	72	39	46	32	20	33	27	30	25	37	43	37	49	41	41	37	64	23	38	40	34	32	36	24	35	42	30	39
hsa-miR-27b-3p	MIMAT0000419	Endogenous1	101	114	174	125	39	55	97	94	115	130	130	46	71	94	172	212	32	176	408	1079	142	85	66	359	650	148	49	57	26	397	272	555	253	50	100	658	439	348	255	35	37	353	352	256	188	85	66
hsa-miR-28-3p	MIMAT0004502	Endogenous1	19	20	22	31	14	22	19	16	24	21	28	12	19	22	53	31	43	24	62	78	50	29	31	29	42	31	25	22	29	57	38	42	42	33	31	56	47	31	23	15	25	34	20	36	23	25	36
hsa-miR-28-5p	MIMAT0000085	Endogenous1	20	15	24	23	19	18	21	16	21	24	38	22	16	32	64	39	21	40	68	128	53	38	39	35	47	32	33	47	20	55	61	65	49	29	30	75	74	54	49	28	25	54	39	45	35	26	43
hsa-miR-296-3p	MIMAT0004679	Endogenous1	14	8	7	12	7	3	12	7	8	8	13	13	4	10	23	11	9	9	24	22	20	9	8	14	10	7	8	12	14	23	10	11	23	7	16	14	11	13	20	3	16	12	15	16	14	10	11
hsa-miR-296-5p	MIMAT0000690	Endogenous1	11	13	14	21	12	14	10	17	16	17	21	8	9	11	27	35	13	22	35	52	59	17	27	14	29	22	21	22	21	26	28	28	42	7	28	37	21	32	32	7	18	22	23	20	30	24	28
hsa-miR-297	MIMAT0004450	Endogenous1	5	8	5	9	6	7	9	4	5	7	15	4	4	10	19	19	11	4	17	17	8	18	15	12	15	14	5	14	13	18	16	23	17	15	11	22	14	17	10	11	13	16	7	14	11	13	8
hsa-miR-298	MIMAT0004901	Endogenous1	15	18	13	21	17	11	20	17	11	8	7	9	11	15	17	15	19	11	29	42	19	14	19	19	24	11	18	8	14	25	33	31	18	9	24	26	29	20	22	3	16	23	25	27	22	9	16
hsa-miR-299-3p	MIMAT0000687	Endogenous1	13	7	13	13	10	12	14	9	7	7	33	13	6	16	23	32	18	18	44	32	24	46	10	16	18	11	17	23	15	34	24	21	28	36	19	23	26	20	23	19	20	19	17	28	11	27	17
hsa-miR-299-5p	MIMAT0002890	Endogenous1	14	14	19	15	14	11	20	22	16	9	39	16	15	22	56	44	23	25	47	74	35	35	20	23	37	20	30	16	36	45	41	53	34	31	25	41	33	45	34	22	18	40	38	39	27	43	32
hsa-miR-29a-3p	MIMAT0000086	Endogenous1	77	49	60	108	59	64	136	130	166	176	97	73	30	63	100	87	31	151	537	2146	185	62	76	304	435	69	37	41	16	184	145	464	106	30	82	712	299	358	167	29	40	91	138	102	83	55	43
hsa-miR-29b-3p	MIMAT0000100	Endogenous1	28	9	23	5	22	13	4	12	21	15	19	34	9	18	26	30	14	13	24	47	15	14	15	21	30	11	8	12	14	30	24	25	28	12	19	27	38	24	26	20	19	21	19	12	11	14	19
hsa-miR-29c-3p	MIMAT0000681	Endogenous1	20	6	13	11	13	6	10	5	10	11	18	10	7	14	22	27	12	12	31	43	14	8	18	19	22	9	10	15	7	27	26	29	12	8	17	37	35	35	15	5	6	16	20	14	18	11	14
hsa-miR-300	MIMAT0004903	Endogenous1	11	13	14	10	11	8	5	6	3	6	26	8	8	11	32	35	19	11	25	31	17	27	14	13	19	9	10	20	15	27	23	18	22	21	14	19	21	20	16	14	13	23	17	22	12	34	17
hsa-miR-301a-3p	MIMAT0000688	Endogenous1	15	14	13	23	14	16	7	19	11	10	37	4	18	25	39	37	22	17	39	42	27	40	27	23	31	12	16	26	20	39	36	30	29	43	24	35	38	26	16	19	12	26	22	22	13	32	30
hsa-miR-301a-5p	MIMAT0022696	Endogenous1	15	9	16	21	9	11	14	9	10	15	21	9	12	23	57	16	18	21	36	43	15	28	18	15	26	15	15	28	15	30	35	20	19	25	20	30	21	13	30	11	14	23	20	27	30	21	29
hsa-miR-301b-3p	MIMAT0004958	Endogenous1	28	22	21	32	7	30	13	17	13	14	37	11	13	30	63	31	44	39	81	83	53	41	53	39	45	39	35	33	35	65	67	53	63	34	57	42	40	45	52	23	35	38	23	55	42	32	54
hsa-miR-301b-5p	MIMAT0032026	Endogenous1	14	18	8	15	12	20	13	8	9	9	30	12	7	22	43	25	25	26	41	38	28	42	26	20	24	21	22	25	27	48	35	31	31	35	28	29	25	34	25	21	23	22	14	34	18	29	33
hsa-miR-302a-3p	MIMAT0000684	Endogenous1	11	9	16	12	8	9	8	5	7	8	37	9	13	15	26	33	20	13	32	36	24	32	18	13	28	5	10	29	20	23	30	22	21	31	19	30	20	15	17	22	11	16	20	21	11	25	16
hsa-miR-302a-5p	MIMAT0000683	Endogenous1	17	9	14	23	16	16	13	18	11	13	11	10	7	18	27	7	13	18	40	33	16	8	23	4	24	10	23	9	19	25	21	23	18	5	20	24	20	16	18	9	10	17	19	18	10	11	18
hsa-miR-302b-3p	MIMAT0000715	Endogenous1	23	10	11	15	8	11	19	9	13	9	12	11	9	14	40	23	25	11	32	34	24	21	23	15	21	15	19	14	19	21	31	27	28	14	27	29	21	17	17	17	12	23	19	23	16	19	35
hsa-miR-302c-3p	MIMAT0000717	Endogenous1	11	6	3	15	11	4	13	9	9	4	16	7	12	14	25	13	13	10	26	25	15	17	19	17	20	12	16	17	21	27	24	23	21	15	21	26	22	10	17	5	9	18	16	21	11	18	22
hsa-miR-302d-3p	MIMAT0000718	Endogenous1	88	7	1	9	14	4	16	24	1	30	93	40	1	1	1	134	1	19	97	124	3	186	1	1	42	77	118	195	1	14	78	140	26	119	96	42	1	1	49	57	134	51	1	40	86	176	68
hsa-miR-302e	MIMAT0005931	Endogenous1	16	8	10	19	13	13	17	10	12	7	18	13	14	29	41	19	26	24	33	53	28	20	34	25	33	19	20	18	18	39	29	37	40	10	37	35	28	31	33	20	24	31	30	26	30	18	34
hsa-miR-302f	MIMAT0005932	Endogenous1	9	4	6	12	14	10	8	6	4	8	9	7	4	10	26	15	14	15	27	24	22	19	11	15	13	5	15	13	17	15	21	18	12	15	16	19	14	18	14	4	16	16	15	18	20	17	11
hsa-miR-3065-3p	MIMAT0015378	Endogenous1	9	8	16	9	9	7	10	10	16	11	16	6	7	14	27	10	22	16	23	36	39	26	10	10	15	7	17	9	20	30	23	21	21	17	18	35	27	22	19	11	8	30	16	31	18	14	22
hsa-miR-3065-5p	MIMAT0015066	Endogenous1	1	1	1	1	1	1	1	1	1	1	1	1	1	1	1	1	1	1	1	1	1	1	1	1	1	1	1	1	1	1	1	1	1	1	1	1	1	1	1	1	1	1	1	1	1	1	1
hsa-miR-3074-3p	MIMAT0015027	Endogenous1	8	4	14	15	11	7	8	15	5	1	8	4	2	9	32	19	14	12	22	23	13	10	20	10	12	6	13	9	16	21	17	15	21	8	22	17	11	15	13	1	5	15	13	26	15	8	16
hsa-miR-30a-3p	MIMAT0000088	Endogenous1	10	11	11	25	9	13	13	10	10	11	23	10	12	20	23	31	21	14	35	50	24	32	23	13	26	16	16	27	26	24	34	28	25	29	20	34	20	15	22	14	22	23	11	22	17	25	28
hsa-miR-30a-5p	MIMAT0000087	Endogenous1	17	17	20	32	12	12	14	13	14	16	26	11	5	20	42	27	11	26	55	104	38	13	28	43	48	26	15	19	7	40	28	43	31	13	22	54	37	30	29	15	18	28	34	23	23	13	23
hsa-miR-30b-5p	MIMAT0000420	Endogenous1	9	16	32	32	12	9	17	25	27	42	13	19	6	18	38	20	25	20	49	56	40	12	35	18	34	12	23	14	21	35	34	34	20	14	32	66	39	27	24	7	15	40	35	37	24	11	31
hsa-miR-30c-5p	MIMAT0000244	Endogenous1	22	32	26	32	17	27	39	28	30	39	38	38	11	24	47	52	35	30	82	92	38	27	32	38	67	35	24	24	21	43	44	61	45	24	40	65	63	47	42	22	29	50	49	44	35	28	41
hsa-miR-30d-5p	MIMAT0000245	Endogenous1	44	30	45	53	25	41	33	49	41	71	40	32	18	45	90	62	40	80	162	380	129	36	62	57	158	57	45	31	24	95	101	132	100	14	58	149	95	110	77	20	34	89	102	96	103	43	51
hsa-miR-30e-3p	MIMAT0000693	Endogenous1	16	17	19	24	12	19	8	19	15	10	40	12	21	23	54	31	26	34	62	71	41	34	26	20	51	24	35	25	25	49	46	36	42	30	33	51	35	34	26	14	20	39	43	30	28	34	31
hsa-miR-30e-5p	MIMAT0000692	Endogenous1	12	19	32	25	14	19	17	23	23	18	28	19	13	27	39	31	31	20	37	52	26	27	40	19	31	14	17	24	30	36	51	46	20	31	22	40	33	28	21	21	18	35	23	35	19	29	36
hsa-miR-31-5p	MIMAT0000089	Endogenous1	6	5	8	10	9	3	13	19	15	9	13	8	8	7	23	9	11	12	30	43	8	11	14	13	15	7	11	8	15	30	29	31	23	5	21	38	35	21	18	9	8	27	26	23	16	16	16
hsa-miR-3127-5p	MIMAT0014990	Endogenous1	10	7	7	8	9	8	12	11	4	10	13	5	7	7	24	24	9	10	17	22	17	17	15	12	20	10	13	10	20	26	34	19	26	12	23	20	18	17	21	15	12	17	13	19	20	16	22
hsa-miR-3130-3p	MIMAT0014994	Endogenous1	19	11	10	9	8	14	13	7	12	11	13	8	8	13	28	15	14	14	30	22	19	9	17	20	16	10	18	14	20	25	24	21	27	10	21	28	18	14	20	16	16	19	19	22	13	14	21
hsa-miR-3131	MIMAT0014996	Endogenous1	17	9	15	13	14	7	16	12	8	9	12	11	12	12	19	14	8	11	37	44	16	13	12	16	25	11	12	12	19	22	26	30	25	10	23	34	29	28	24	15	17	24	25	17	20	8	12
hsa-miR-3136-5p	MIMAT0015003	Endogenous1	13	7	23	16	17	19	18	23	19	17	19	20	9	16	33	26	23	30	42	27	23	19	34	20	38	15	20	18	15	33	31	32	36	11	25	38	38	24	31	13	18	22	19	33	25	15	40
hsa-miR-3140-3p	MIMAT0015008	Endogenous1	4	3	5	4	2	4	4	6	5	5	10	4	1	9	18	3	8	5	18	18	12	7	9	8	11	5	7	8	4	11	11	10	17	10	9	13	5	12	15	3	12	8	8	14	9	13	6
hsa-miR-3140-5p	MIMAT0019204	Endogenous1	12	7	12	8	6	17	13	12	7	9	4	8	1	15	21	12	11	7	28	19	17	4	18	9	20	12	9	8	16	21	27	21	23	7	13	22	15	17	13	4	16	6	10	17	13	13	11
hsa-miR-3144-3p	MIMAT0015015	Endogenous1	1	1	9	1	6	1	14	20	1	1	1	30	1	1	1	1	34	17	83	55	37	1	1	21	61	81	9	1	1	1	16	24	74	1	17	26	1	1	14	1	81	2	2	1	8	1	15
hsa-miR-3144-5p	MIMAT0015014	Endogenous1	21	3	9	18	13	11	12	11	16	8	16	9	5	14	29	23	18	21	29	40	18	17	26	18	23	11	18	19	20	23	25	23	13	15	20	33	31	17	22	10	17	14	22	22	20	17	26
hsa-miR-3147	MIMAT0015019	Endogenous1	14	11	15	19	16	8	17	16	10	12	30	10	20	22	28	28	23	23	34	35	26	44	16	16	25	12	29	19	27	28	33	35	20	33	33	37	24	15	22	26	15	30	12	28	22	23	18
hsa-miR-3150b-3p	MIMAT0018194	Endogenous1	11	8	11	8	12	11	19	16	7	11	4	10	15	11	30	4	24	11	29	31	16	5	20	15	19	11	18	9	24	19	30	32	19	5	18	23	29	19	25	4	21	26	13	18	20	8	23
hsa-miR-3151-5p	MIMAT0015024	Endogenous1	6	2	5	13	9	9	15	7	6	2	23	10	3	10	13	21	12	10	22	22	19	16	14	16	19	13	10	15	15	24	27	23	19	18	23	29	18	14	17	17	15	16	14	17	15	17	25
hsa-miR-3158-3p	MIMAT0015032	Endogenous1	10	10	19	21	4	8	8	7	12	18	22	10	12	16	20	14	13	21	22	53	28	13	13	21	17	11	18	17	13	19	22	20	20	13	18	29	23	16	17	9	13	16	23	16	16	12	13
hsa-miR-3161	MIMAT0015035	Endogenous1	15	12	13	19	21	5	14	21	11	18	11	10	3	10	37	9	18	15	32	35	16	10	17	20	24	14	11	6	17	20	15	21	15	7	23	30	29	23	17	6	21	17	17	18	20	8	22
hsa-miR-3164	MIMAT0015038	Endogenous1	7	6	3	6	8	9	15	11	10	10	11	7	6	13	21	12	18	12	35	22	13	12	19	15	19	13	10	8	12	28	27	25	12	7	22	17	22	21	23	6	16	22	27	13	18	13	16
hsa-miR-3168	MIMAT0015043	Endogenous1	12	8	11	13	4	9	10	8	11	10	35	5	6	12	27	27	17	21	41	34	30	30	20	8	22	16	9	27	26	31	23	20	23	28	20	33	28	21	15	40	3	20	20	20	17	32	21
hsa-miR-3179	MIMAT0015056	Endogenous1	16	8	16	19	6	7	9	13	10	12	7	6	8	12	26	8	13	13	45	33	22	5	18	10	25	15	19	3	14	36	25	25	26	3	19	39	34	17	29	5	25	19	11	26	17	10	22
hsa-miR-3180	MIMAT0018178	Endogenous1	17	12	21	15	9	13	20	18	4	9	11	6	14	34	43	15	27	21	40	44	26	22	25	28	34	19	34	18	20	54	29	31	29	12	39	38	23	26	30	11	17	29	17	28	26	28	25
hsa-miR-3180-3p	MIMAT0015058	Endogenous1	6	5	11	12	12	8	18	8	5	11	14	9	14	13	22	9	22	14	24	32	27	11	27	16	24	10	19	9	23	18	32	25	23	12	19	26	27	21	17	9	10	25	19	17	15	18	20
hsa-miR-3180-5p	MIMAT0015057	Endogenous1	13	4	12	8	4	12	11	8	9	10	9	10	3	9	19	16	18	12	29	20	20	7	19	14	17	9	13	8	16	23	11	24	22	12	18	22	18	10	16	5	16	17	13	19	27	8	13
hsa-miR-3182	MIMAT0015062	Endogenous1	10	7	14	10	10	12	12	12	8	6	28	9	6	15	21	23	16	17	35	39	25	16	26	24	17	11	17	20	14	20	28	22	18	13	20	26	16	17	15	13	15	16	18	19	14	30	17
hsa-miR-3185	MIMAT0015065	Endogenous1	7	11	10	19	2	5	7	7	8	10	9	9	7	13	25	9	16	9	25	19	19	10	21	10	23	6	11	7	15	15	14	26	22	15	15	23	18	18	16	6	5	15	16	24	17	14	24
hsa-miR-3190-3p	MIMAT0022839	Endogenous1	14	9	13	8	6	7	11	7	5	6	5	4	6	18	16	11	17	16	21	41	18	7	17	12	20	4	14	5	14	28	17	23	13	16	14	25	17	17	15	4	12	20	16	16	10	10	10
hsa-miR-3192-5p	MIMAT0015076	Endogenous1	6	9	7	3	4	5	13	6	6	3	15	7	6	9	27	8	20	10	19	23	9	11	20	15	22	19	11	6	19	23	20	21	23	6	22	23	21	11	16	8	17	10	13	22	9	3	18
hsa-miR-3195	MIMAT0015079	Endogenous1	43	43	108	72	64	49	62	93	266	311	205	138	25	48	176	293	52	55	73	139	141	86	76	36	74	45	158	84	15	72	95	91	210	54	34	52	31	73	49	24	29	99	166	187	218	130	73
hsa-miR-3196	MIMAT0015080	Endogenous1	5	4	10	5	5	5	5	7	5	2	13	3	1	9	15	9	13	5	20	16	7	11	16	7	13	8	6	8	12	20	11	6	18	11	10	17	7	2	13	9	9	9	15	8	15	18	6
hsa-miR-32-5p	MIMAT0000090	Endogenous1	7	10	8	7	7	11	10	10	10	7	7	12	9	5	13	11	19	12	27	22	14	10	14	13	18	9	7	18	16	20	23	20	23	2	23	16	16	16	16	9	12	16	7	16	19	5	23
hsa-miR-3202	MIMAT0015089	Endogenous1	22	8	19	13	9	11	24	20	2	14	13	12	12	16	26	8	17	11	44	39	20	14	24	11	19	7	26	11	22	30	27	29	18	16	25	29	21	21	20	9	23	22	24	19	12	13	20
hsa-miR-320a	MIMAT0000510	Endogenous1	12	5	10	13	13	13	15	15	13	12	16	5	7	9	32	24	11	11	33	38	17	17	13	15	21	12	19	16	18	25	24	22	28	8	24	25	19	18	17	9	14	24	17	30	22	21	20
hsa-miR-320b	MIMAT0005792	Endogenous1	10	10	9	10	9	9	17	8	6	9	8	8	3	8	17	11	23	16	27	37	16	3	17	25	17	11	13	6	11	33	18	37	29	7	16	26	23	17	23	6	22	25	25	12	16	16	18
hsa-miR-320c	MIMAT0005793	Endogenous1	7	5	10	4	5	4	8	7	5	5	10	1	5	3	9	7	17	5	13	11	12	8	6	4	10	5	14	3	7	9	15	7	13	5	14	17	8	16	9	6	6	12	12	12	7	6	12
hsa-miR-320d	MIMAT0006764	Endogenous1	8	5	10	22	8	9	4	6	1	4	18	15	4	8	19	11	18	23	27	37	11	16	11	12	22	10	17	12	15	22	22	19	22	10	27	23	23	17	22	5	5	14	21	23	14	13	12
hsa-miR-320e	MIMAT0015072	Endogenous1	20	20	33	41	16	19	22	28	25	22	23	15	12	14	58	41	33	14	47	80	35	20	35	47	59	22	25	21	13	37	51	55	43	21	29	46	64	38	31	14	21	30	55	36	30	35	31
hsa-miR-323a-3p	MIMAT0000755	Endogenous1	18	12	19	21	14	12	22	10	8	15	11	10	5	11	29	15	18	19	28	31	16	7	22	17	24	8	14	10	15	31	28	27	22	10	14	29	22	19	18	12	12	18	12	25	19	9	15
hsa-miR-323a-5p	MIMAT0004696	Endogenous1	10	9	7	12	8	6	9	10	4	8	12	5	8	9	14	5	7	10	11	24	15	14	8	10	11	5	13	3	14	25	19	13	12	9	12	7	21	14	12	9	7	19	11	9	16	10	13
hsa-miR-323b-3p	MIMAT0015050	Endogenous1	17	12	23	23	12	14	16	11	11	9	23	10	8	18	36	21	25	26	58	53	25	17	36	24	21	25	20	21	10	32	31	30	25	18	21	36	38	32	26	17	21	30	30	21	29	23	31
hsa-miR-323b-5p	MIMAT0001630	Endogenous1	7	6	7	15	10	9	12	8	4	6	15	6	10	12	31	32	17	10	31	33	17	13	32	13	22	3	17	13	14	36	26	15	22	19	16	21	31	19	18	16	22	24	17	21	13	17	25
hsa-miR-324-3p	MIMAT0000762	Endogenous1	10	16	23	20	15	16	17	24	12	17	41	16	13	24	44	36	24	24	46	55	40	48	30	25	30	20	27	20	36	57	37	39	35	48	29	45	43	32	36	27	31	45	26	35	25	30	35
hsa-miR-324-5p	MIMAT0000761	Endogenous1	13	14	19	24	8	9	18	22	15	15	20	15	12	21	31	32	21	34	93	147	33	24	25	58	102	36	21	17	10	41	41	59	36	15	27	77	40	53	38	16	20	36	44	44	30	22	30
hsa-miR-325	MIMAT0000771	Endogenous1	14	9	15	19	15	13	21	12	16	10	18	19	11	20	47	28	27	27	51	55	27	24	45	23	36	17	20	20	19	40	30	30	40	21	32	32	26	24	30	22	27	20	19	31	25	24	30
hsa-miR-326	MIMAT0000756	Endogenous1	14	9	18	11	10	8	11	9	6	10	6	11	8	11	33	8	19	9	26	22	22	12	16	15	11	9	18	5	19	23	18	18	16	5	12	23	17	18	12	4	11	20	15	27	15	6	18
hsa-miR-328-3p	MIMAT0000752	Endogenous1	10	11	13	9	15	10	5	13	15	12	13	13	5	10	26	15	8	7	28	28	17	7	14	10	19	11	13	11	10	15	15	18	22	11	21	17	18	12	10	7	7	17	9	21	18	11	9
hsa-miR-328-5p	MIMAT0026486	Endogenous1	13	10	14	13	15	19	10	17	9	10	33	11	13	17	31	21	33	22	51	39	25	28	11	20	26	16	24	17	22	44	32	28	36	24	27	36	28	30	17	27	19	34	22	26	24	17	29
hsa-miR-329-3p	MIMAT0001629	Endogenous1	10	7	12	12	8	8	19	15	10	6	3	6	4	14	22	10	13	13	27	42	21	11	24	16	20	8	16	8	24	28	24	23	22	5	21	23	19	14	18	3	10	26	11	25	19	9	24
hsa-miR-329-5p	MIMAT0026555	Endogenous1	15	9	13	22	13	13	23	18	10	14	35	12	15	17	49	25	19	14	36	46	32	22	35	17	30	13	26	27	21	41	34	28	35	26	32	35	36	34	27	23	19	35	23	39	23	41	35
hsa-miR-330-3p	MIMAT0000751	Endogenous1	11	13	13	8	4	6	7	9	5	7	6	7	4	8	14	9	15	7	14	20	15	5	15	5	7	7	9	9	8	21	15	13	14	3	8	16	13	20	20	14	14	16	14	14	13	11	15
hsa-miR-330-5p	MIMAT0004693	Endogenous1	11	6	9	7	9	12	15	17	5	5	17	16	3	9	29	16	13	8	31	31	16	14	15	8	17	10	16	13	18	19	21	27	21	14	15	27	26	14	20	8	15	16	16	15	16	11	18
hsa-miR-331-3p	MIMAT0000760	Endogenous1	15	19	20	24	11	24	19	27	19	16	33	24	12	18	44	38	29	33	63	100	40	21	40	40	88	39	25	26	19	56	55	72	43	20	27	63	47	41	33	18	26	43	50	46	35	31	37
hsa-miR-331-5p	MIMAT0004700	Endogenous1	8	4	6	8	9	5	13	8	5	4	8	7	3	6	22	5	13	7	21	18	13	10	15	7	11	8	7	9	13	15	18	12	6	9	15	16	19	16	12	11	12	18	21	22	15	12	15
hsa-miR-335-5p	MIMAT0000765	Endogenous1	13	12	15	15	7	9	14	11	8	9	39	12	11	14	28	25	19	19	33	34	18	27	18	16	17	8	10	25	15	31	22	24	18	22	24	17	14	16	10	8	12	13	11	19	18	22	13
hsa-miR-337-3p	MIMAT0000754	Endogenous1	11	23	22	19	11	10	15	16	9	12	22	13	14	16	37	28	32	16	38	40	29	24	18	18	32	16	19	20	18	21	31	26	29	19	23	24	25	16	18	20	19	21	15	26	22	24	19
hsa-miR-337-5p	MIMAT0004695	Endogenous1	21	10	19	19	9	13	13	21	13	14	23	11	12	20	52	30	20	17	33	39	27	34	18	10	17	8	14	17	18	27	32	21	32	24	32	19	31	19	18	19	14	32	19	31	29	21	22
hsa-miR-338-5p	MIMAT0004701	Endogenous1	9	6	10	12	8	6	10	4	9	7	19	7	4	6	29	12	11	20	19	29	20	22	16	10	12	9	4	10	11	28	15	14	16	18	13	21	16	16	16	10	13	14	13	21	11	15	14
hsa-miR-339-3p	MIMAT0004702	Endogenous1	19	6	9	19	9	8	10	16	13	11	13	8	12	21	25	15	24	17	39	28	29	24	35	14	24	17	20	16	19	27	28	24	22	13	25	21	25	18	22	11	15	22	16	22	19	20	21
hsa-miR-339-5p	MIMAT0000764	Endogenous1	12	9	7	14	5	10	9	15	8	10	11	8	4	16	21	14	15	15	22	38	17	17	20	13	18	3	21	14	15	17	18	16	15	13	14	25	27	23	16	10	8	24	15	17	12	11	24
hsa-miR-33a-5p	MIMAT0000091	Endogenous1	14	11	16	22	11	20	17	9	7	6	20	10	12	10	35	30	20	13	39	33	16	12	28	17	25	15	30	7	21	29	35	33	33	16	22	33	19	21	24	6	19	32	16	30	25	15	28
hsa-miR-33b-5p	MIMAT0003301	Endogenous1	6	14	15	20	7	8	14	15	5	3	26	12	17	22	31	29	19	19	28	34	24	34	16	8	18	8	18	23	18	24	29	27	20	27	18	25	20	22	21	17	15	20	15	31	23	28	12
hsa-miR-340-5p	MIMAT0004692	Endogenous1	10	9	15	17	12	21	11	10	9	11	16	5	7	18	33	19	19	17	46	43	30	12	23	12	25	15	30	14	17	30	32	21	32	15	17	29	17	23	25	14	19	27	20	30	22	19	29
hsa-miR-342-3p	MIMAT0000753	Endogenous1	38	41	58	71	31	23	35	44	76	54	84	56	38	54	109	157	27	76	102	355	93	48	66	106	182	50	54	63	24	118	124	112	122	22	80	163	120	143	83	31	22	117	115	105	86	52	45
hsa-miR-342-5p	MIMAT0004694	Endogenous1	20	10	10	22	11	13	9	12	12	11	8	11	8	16	32	21	31	10	39	42	26	14	33	17	28	9	12	7	8	33	21	19	15	7	19	34	21	26	25	6	17	19	10	21	14	10	21
hsa-miR-345-3p	MIMAT0022698	Endogenous1	11	19	19	14	8	16	17	8	12	9	28	16	13	17	52	23	31	29	45	50	47	27	30	30	30	23	20	16	36	33	39	37	43	20	35	36	36	26	26	9	21	29	19	30	22	13	20
hsa-miR-345-5p	MIMAT0000772	Endogenous1	9	6	10	9	13	8	17	11	11	4	9	6	6	9	19	14	14	6	24	21	16	7	18	11	15	8	8	2	12	26	16	9	21	6	22	19	15	14	17	8	9	12	16	20	10	6	14
hsa-miR-346	MIMAT0000773	Endogenous1	25	10	8	24	21	21	19	19	14	15	26	16	15	23	41	38	27	20	50	60	22	25	41	30	35	21	35	31	35	50	34	50	32	21	38	42	27	27	29	19	17	29	32	28	30	33	26
hsa-miR-34a-5p	MIMAT0000255	Endogenous1	14	20	20	20	12	12	14	10	23	18	31	13	15	17	37	31	28	14	56	104	30	40	30	27	49	23	18	35	16	54	25	43	41	28	32	53	51	41	27	24	16	32	19	41	33	32	23
hsa-miR-34b-3p	MIMAT0004676	Endogenous1	2	9	14	22	8	7	14	5	9	9	4	15	5	17	26	5	13	11	35	36	20	14	19	13	21	9	7	5	20	29	45	21	20	10	25	41	24	25	17	5	5	18	18	27	12	5	25
hsa-miR-34c-3p	MIMAT0004677	Endogenous1	10	3	10	14	6	4	13	9	3	9	15	9	7	13	26	17	15	11	28	34	19	10	26	19	17	7	13	12	25	27	22	22	14	10	36	19	30	13	17	18	11	22	24	13	18	13	24
hsa-miR-34c-5p	MIMAT0000686	Endogenous1	11	4	14	9	5	5	4	6	4	4	13	6	4	10	27	13	9	7	29	25	16	19	13	12	18	7	17	20	12	18	23	19	22	11	15	21	25	15	14	19	15	8	13	11	17	13	16
hsa-miR-3605-3p	MIMAT0017982	Endogenous1	8	9	9	9	2	4	13	7	6	3	14	8	5	6	19	12	9	7	20	13	9	17	13	8	19	6	12	8	9	28	13	22	19	15	14	11	12	11	9	8	13	19	15	8	18	14	12
hsa-miR-3605-5p	MIMAT0017981	Endogenous1	13	10	9	15	13	8	8	4	8	10	24	3	11	9	26	20	13	14	21	31	14	23	19	15	12	8	18	16	9	19	21	21	13	18	13	24	18	17	14	18	15	17	13	9	12	25	21
hsa-miR-361-3p	MIMAT0004682	Endogenous1	11	13	15	15	6	11	12	11	15	9	17	13	9	17	35	23	10	19	39	104	34	22	17	25	29	9	14	15	21	29	31	54	24	10	21	34	42	40	27	11	7	29	25	33	20	20	23
hsa-miR-361-5p	MIMAT0000703	Endogenous1	28	45	65	42	18	30	33	31	42	48	68	31	21	58	108	113	27	60	120	269	66	57	33	71	115	40	32	49	20	88	83	125	100	28	36	133	72	90	79	25	20	90	92	76	60	53	31
hsa-miR-3613-3p	MIMAT0017991	Endogenous1	16	15	20	14	9	9	20	7	23	13	29	10	13	15	42	23	22	14	41	31	36	24	21	20	25	9	20	23	20	32	44	25	22	34	35	41	36	32	21	20	14	23	11	39	13	20	19
hsa-miR-3613-5p	MIMAT0017990	Endogenous1	16	12	8	10	10	10	14	10	10	10	15	7	11	15	26	14	23	12	36	27	25	13	19	13	14	8	14	14	19	32	20	25	15	6	18	21	22	21	29	3	8	21	7	17	9	14	24
hsa-miR-3614-3p	MIMAT0017993	Endogenous1	9	5	5	12	6	14	3	13	7	7	2	9	10	12	30	11	23	13	28	22	15	5	24	12	22	4	14	4	17	24	19	18	29	9	17	26	30	17	21	8	14	24	16	24	11	10	24
hsa-miR-3614-5p	MIMAT0017992	Endogenous1	13	8	14	13	8	12	16	9	8	2	40	11	7	18	35	28	21	11	20	34	16	47	19	7	17	7	10	28	16	27	30	35	23	38	19	20	32	18	18	19	20	16	13	22	14	31	17
hsa-miR-3615	MIMAT0017994	Endogenous1	5	9	15	19	17	18	11	17	8	9	12	10	11	22	37	21	17	17	28	32	24	13	24	17	21	12	16	19	20	36	30	23	24	7	25	34	26	33	27	7	7	26	17	35	17	13	19
hsa-miR-362-3p	MIMAT0004683	Endogenous1	13	7	9	9	5	8	12	6	8	11	10	13	5	19	22	4	12	6	27	21	20	9	23	13	22	9	12	2	16	18	19	16	16	3	19	19	14	15	25	8	11	8	10	17	10	8	15
hsa-miR-362-5p	MIMAT0000705	Endogenous1	5	11	12	12	8	9	7	7	8	5	22	6	12	12	32	36	12	19	33	60	17	36	22	19	26	13	16	20	23	46	35	31	25	26	14	23	31	19	14	20	12	19	19	22	15	13	22
hsa-miR-363-3p	MIMAT0000707	Endogenous1	32	19	36	29	19	34	15	26	27	28	29	46	16	48	73	34	61	71	131	181	82	31	90	93	106	49	31	26	37	70	55	68	76	42	52	104	76	51	84	28	47	45	42	41	46	26	59
hsa-miR-363-5p	MIMAT0003385	Endogenous1	15	13	17	19	6	8	23	11	15	15	10	9	17	24	31	12	20	13	23	25	31	26	16	13	24	8	14	19	16	36	19	22	21	19	23	30	19	18	16	12	16	34	16	23	22	18	35
hsa-miR-365a-3p+hsa-miR-365b-3p	MIMAT0000710	Endogenous1	69	60	76	84	52	39	43	65	87	108	60	54	23	49	99	85	39	70	123	224	56	44	62	102	200	41	45	43	31	142	92	128	89	46	57	173	91	98	81	33	38	94	112	102	49	56	61
hsa-miR-365b-5p	MIMAT0022833	Endogenous1	12	7	17	8	13	6	18	13	8	9	8	11	7	9	21	8	20	14	29	27	26	13	20	13	18	8	8	4	20	33	31	26	18	11	11	30	18	20	18	6	14	20	15	18	13	9	24
hsa-miR-367-3p	MIMAT0000719	Endogenous1	6	11	8	4	6	3	14	12	13	12	13	10	7	14	27	13	16	10	31	33	20	12	21	16	17	10	12	15	22	25	18	17	23	21	22	23	24	17	25	13	24	17	17	21	17	13	23
hsa-miR-369-3p	MIMAT0000721	Endogenous1	17	16	6	12	11	11	6	6	9	12	21	12	1	18	25	17	21	14	37	39	26	25	13	13	27	7	15	23	20	22	18	23	18	23	15	25	22	17	14	12	11	16	14	21	15	8	28
hsa-miR-369-5p	MIMAT0001621	Endogenous1	6	6	5	10	3	10	9	11	3	12	39	9	5	11	22	34	18	15	24	31	21	23	17	11	14	6	5	24	15	26	13	22	16	42	16	20	16	13	16	20	5	16	12	9	13	32	14
hsa-miR-3690	MIMAT0018119	Endogenous1	8	12	13	17	20	11	16	23	19	15	5	11	8	17	40	10	26	12	60	59	44	4	32	22	28	19	25	11	17	51	33	42	28	11	17	38	36	38	32	3	17	18	17	27	32	4	40
hsa-miR-370-3p	MIMAT0000722	Endogenous1	7	10	12	13	13	13	10	17	11	10	29	10	11	17	26	40	24	19	31	43	29	43	23	20	34	12	24	33	22	36	37	23	19	26	33	35	43	31	11	21	16	18	25	21	17	36	37
hsa-miR-370-5p	MIMAT0026483	Endogenous1	9	10	6	14	14	6	10	9	9	11	6	5	8	13	24	7	10	9	38	24	18	19	22	18	15	10	20	11	15	20	28	16	23	5	14	22	15	23	15	6	12	26	14	14	14	8	17
hsa-miR-371a-5p	MIMAT0004687	Endogenous1	12	6	12	10	7	15	18	17	6	9	23	8	2	16	30	23	25	14	35	40	32	24	17	18	19	9	16	18	20	26	21	25	24	22	22	25	24	19	13	15	18	22	17	17	15	23	22
hsa-miR-371b-5p	MIMAT0019892	Endogenous1	9	2	9	5	6	9	14	9	5	9	15	8	9	14	24	19	14	7	24	26	22	19	19	8	14	7	11	17	12	27	14	19	17	23	15	19	16	16	18	11	10	17	12	15	8	22	15
hsa-miR-372-3p	MIMAT0000724	Endogenous1	9	13	18	17	6	10	15	9	16	6	11	13	8	16	33	10	23	19	35	30	33	11	26	18	29	16	19	13	20	31	26	35	20	11	22	35	19	26	15	11	10	28	17	29	17	13	20
hsa-miR-373-3p	MIMAT0000726	Endogenous1	13	9	16	18	9	6	11	5	10	5	16	14	8	11	28	19	13	14	31	27	22	13	23	9	18	5	18	15	13	26	24	22	20	17	19	18	29	18	14	18	17	18	12	17	8	12	17
hsa-miR-374a-3p	MIMAT0004688	Endogenous1	12	7	11	6	8	7	10	11	5	6	9	7	7	9	19	9	16	9	37	29	17	18	23	14	17	11	15	9	14	21	23	16	19	15	23	27	26	17	21	11	12	17	14	21	10	16	13
hsa-miR-374a-5p	MIMAT0000727	Endogenous1	25	26	24	25	20	30	29	19	26	25	45	23	24	23	44	52	27	24	76	67	29	15	41	27	54	20	29	30	23	55	42	44	38	17	33	59	71	31	33	19	26	53	37	35	38	22	41
hsa-miR-374b-5p	MIMAT0004955	Endogenous1	14	5	12	21	9	15	20	19	14	14	12	15	14	15	37	12	24	17	45	48	24	16	22	25	33	19	23	11	23	34	22	31	15	13	28	41	29	20	27	6	17	33	17	22	22	15	23
hsa-miR-374c-5p	MIMAT0018443	Endogenous1	4	5	10	5	9	6	11	9	4	7	9	4	5	10	23	7	21	15	17	22	13	16	16	15	15	9	10	8	4	20	9	11	9	5	16	24	27	11	8	13	10	15	11	22	21	6	21
hsa-miR-375	MIMAT0000728	Endogenous1	6	10	8	19	8	11	9	6	15	12	7	13	6	11	28	18	25	17	38	55	31	12	19	18	29	14	27	13	17	35	32	24	19	10	14	41	37	26	31	16	19	25	24	21	17	10	35
hsa-miR-376a-2-5p	MIMAT0022928	Endogenous1	15	13	10	20	15	9	18	16	14	14	7	12	12	22	37	10	28	22	42	41	26	12	25	26	22	14	21	17	22	32	33	24	19	13	21	39	22	28	17	18	12	28	19	31	24	11	25
hsa-miR-376a-3p	MIMAT0000729	Endogenous1	30	22	23	28	23	22	19	23	23	20	43	20	13	35	58	39	30	20	57	57	27	44	33	37	28	16	39	28	23	53	46	42	40	33	36	40	44	38	32	32	20	40	28	47	27	32	38
hsa-miR-376b-3p	MIMAT0002172	Endogenous1	9	7	11	16	7	5	16	9	9	10	7	10	8	12	23	7	16	11	31	23	11	9	17	12	14	7	14	12	11	23	29	13	29	4	21	23	28	21	18	11	20	19	20	20	19	8	14
hsa-miR-376c-3p	MIMAT0000720	Endogenous1	6	9	15	14	9	4	21	15	12	10	10	14	11	13	28	17	14	14	30	38	20	17	21	13	22	10	15	12	22	24	24	20	24	16	16	35	19	19	25	12	18	20	25	23	20	15	22
hsa-miR-376c-5p	MIMAT0022861	Endogenous1	19	7	8	15	10	6	8	9	8	8	20	9	20	17	29	15	16	15	31	26	28	15	11	13	26	16	15	19	17	22	23	34	21	17	15	34	23	22	27	13	13	26	18	18	14	15	27
hsa-miR-377-3p	MIMAT0000730	Endogenous1	19	12	14	16	21	23	29	18	10	13	15	14	11	15	44	34	20	19	44	34	20	31	31	22	33	14	29	17	26	39	42	30	42	16	27	49	29	31	27	22	30	38	21	39	31	22	35
hsa-miR-378b	MIMAT0014999	Endogenous1	6	12	17	13	8	6	10	8	7	7	10	3	8	15	30	15	15	10	20	28	22	4	21	8	13	8	12	11	19	15	27	21	12	16	19	27	22	11	14	2	14	19	17	19	12	14	12
hsa-miR-378c	MIMAT0016847	Endogenous1	10	10	16	17	13	17	21	7	11	12	2	13	7	11	24	2	9	13	27	24	27	4	23	13	16	7	21	6	18	32	23	23	21	7	22	20	13	19	17	1	13	15	15	23	15	4	19
hsa-miR-378d	MIMAT0018926	Endogenous1	10	4	17	15	6	7	14	11	11	5	24	6	8	19	34	32	15	16	20	32	16	27	12	12	20	8	16	17	17	23	23	19	20	16	16	21	24	7	11	24	7	18	15	23	12	22	12
hsa-miR-378e	MIMAT0018927	Endogenous1	1	1	1	1	60	1	1	1	1	1	1	1	1	1	1	1	1	1	1	1	1	1	1	1	1	1	1	1	1	1	1	1	1	1	1	1	1	1	1	1	1	1	1	1	1	1	1
hsa-miR-378f	MIMAT0018932	Endogenous1	14	16	15	33	19	27	18	11	16	12	36	21	28	32	54	37	38	26	70	66	47	47	35	26	39	34	28	26	43	45	53	52	44	46	39	56	27	23	38	28	26	31	25	33	29	51	41
hsa-miR-378g	MIMAT0018937	Endogenous1	14	13	20	18	15	21	14	22	19	8	44	9	14	21	36	41	22	25	51	90	30	53	26	33	46	21	33	24	23	54	49	40	28	27	26	49	46	23	26	17	21	40	21	41	25	35	31
hsa-miR-378h	MIMAT0018984	Endogenous1	27	19	20	24	26	25	12	24	22	13	30	29	10	18	55	56	42	22	57	61	41	32	34	36	37	25	29	23	26	34	50	59	50	31	23	49	27	38	39	25	25	46	32	33	28	30	45
hsa-miR-378i	MIMAT0019074	Endogenous1	20	19	17	19	13	18	19	23	22	15	43	17	35	27	55	36	25	35	50	220	33	47	27	55	80	25	29	38	19	91	62	73	38	32	24	107	128	54	33	42	8	58	41	48	23	24	33
hsa-miR-379-5p	MIMAT0000733	Endogenous1	19	19	18	28	24	33	23	20	23	13	39	24	14	29	57	44	51	28	62	73	35	34	37	36	48	38	39	35	23	41	36	64	52	36	32	57	42	30	45	13	26	40	34	55	31	48	45
hsa-miR-380-3p	MIMAT0000735	Endogenous1	9	10	14	18	10	12	14	5	10	12	22	10	9	15	32	20	34	10	45	38	24	21	37	17	39	13	25	20	17	34	35	42	27	19	23	39	22	26	31	15	25	26	22	27	26	23	25
hsa-miR-381-3p	MIMAT0000736	Endogenous1	4	16	10	14	13	10	16	9	12	5	19	13	13	20	33	20	12	9	34	37	20	15	23	20	27	17	27	30	15	22	24	35	23	8	18	29	26	22	36	23	26	31	13	19	24	22	23
hsa-miR-381-5p	MIMAT0022862	Endogenous1	10	9	10	13	14	14	7	12	9	12	6	9	2	12	26	12	21	17	34	39	19	12	18	20	35	15	14	13	16	16	27	28	26	6	21	32	13	13	21	11	12	20	21	19	16	11	23
hsa-miR-382-3p	MIMAT0022697	Endogenous1	12	12	20	16	9	13	18	10	5	11	14	8	10	21	36	18	24	18	36	33	16	12	25	17	10	18	24	14	17	31	27	32	33	12	25	22	30	22	26	16	22	30	17	31	17	19	32
hsa-miR-382-5p	MIMAT0000737	Endogenous1	11	20	22	26	13	8	17	16	20	21	29	10	14	27	52	48	20	29	52	145	61	28	22	57	70	20	34	44	21	49	37	46	44	24	18	51	45	53	49	23	14	43	41	29	35	32	24
hsa-miR-383-5p	MIMAT0000738	Endogenous1	6	5	9	9	10	10	6	9	8	9	14	5	4	11	24	10	13	10	15	24	24	5	12	7	11	5	5	10	14	22	15	10	7	10	7	17	9	12	14	6	13	17	8	14	10	13	17
hsa-miR-384	MIMAT0001075	Endogenous1	8	10	14	16	11	15	10	11	13	15	12	7	17	16	31	18	24	14	30	30	28	11	18	16	29	12	27	14	16	36	37	22	23	11	23	27	28	23	17	8	15	29	15	29	21	9	22
hsa-miR-3916	MIMAT0018190	Endogenous1	13	6	9	19	10	9	14	12	6	5	11	9	5	16	29	11	19	18	35	39	14	12	28	11	27	11	11	14	24	33	24	26	27	5	14	27	28	10	20	9	11	14	24	22	14	8	22
hsa-miR-3918	MIMAT0018192	Endogenous1	12	6	13	17	4	14	13	15	11	3	6	11	9	17	20	11	19	14	40	26	15	15	16	14	22	20	14	5	15	28	32	28	22	11	21	27	16	15	25	7	19	22	17	27	17	12	33
hsa-miR-3928-3p	MIMAT0018205	Endogenous1	8	13	4	11	15	2	5	7	13	7	13	5	6	10	24	10	12	11	8	44	19	13	14	11	13	13	13	8	11	23	22	18	14	3	17	14	15	26	12	5	3	14	13	17	12	13	11
hsa-miR-3934-5p	MIMAT0018349	Endogenous1	15	10	14	17	8	10	14	12	8	7	25	7	11	14	25	20	18	17	29	45	27	28	23	11	12	5	14	16	14	27	26	22	25	13	26	24	17	23	31	8	10	20	12	22	13	17	16
hsa-miR-409-3p	MIMAT0001639	Endogenous1	5	8	13	20	6	5	10	16	11	14	16	9	14	16	21	20	14	13	42	59	17	14	19	29	48	17	20	11	12	25	24	25	24	10	25	31	30	26	25	9	12	21	27	22	16	12	17
hsa-miR-409-5p	MIMAT0001638	Endogenous1	12	5	6	5	9	13	9	5	7	4	8	6	9	15	25	12	13	13	20	16	16	15	12	8	21	15	7	14	12	21	20	18	22	9	15	12	11	13	18	13	9	16	13	14	17	9	11
hsa-miR-410-3p	MIMAT0002171	Endogenous1	4	10	12	14	10	13	16	9	7	5	16	11	5	12	24	14	13	10	23	22	18	11	15	7	16	18	14	11	18	18	24	25	20	11	16	20	21	13	27	5	19	12	16	19	17	12	24
hsa-miR-411-5p	MIMAT0003329	Endogenous1	23	16	25	17	13	10	23	14	25	17	60	24	10	32	57	72	46	16	53	43	21	41	38	27	45	18	17	30	20	41	37	31	38	35	29	34	29	27	43	36	21	29	37	32	25	43	48
hsa-miR-412-3p	MIMAT0002170	Endogenous1	15	10	15	15	14	20	8	8	6	11	52	9	11	25	48	30	22	23	51	48	22	41	33	26	26	15	21	25	25	45	33	45	33	32	25	41	25	29	27	20	26	26	33	30	20	37	29
hsa-miR-421	MIMAT0003339	Endogenous1	20	14	16	30	19	14	18	36	14	16	21	13	21	34	70	18	23	24	54	55	27	27	34	18	31	11	26	14	38	47	58	39	24	25	27	38	37	39	28	15	26	46	32	32	21	25	30
hsa-miR-422a	MIMAT0001339	Endogenous1	1	1	1	1	1	1	13	1	1	1	1	1	1	1	1	1	1	1	1	1	1	1	1	1	1	1	1	1	1	1	1	1	1	1	1	1	1	1	1	1	1	1	1	1	1	1	1
hsa-miR-423-3p	MIMAT0001340	Endogenous1	33	33	54	43	28	32	38	43	42	52	56	37	21	33	71	80	39	42	118	150	57	42	40	36	64	51	36	40	13	35	67	54	76	30	57	84	43	69	47	22	22	54	52	55	79	44	57
hsa-miR-423-5p	MIMAT0004748	Endogenous1	72	109	167	181	76	50	47	84	93	91	121	74	41	72	145	200	71	79	155	278	94	81	74	137	242	77	101	74	38	183	157	212	183	34	155	220	140	133	132	46	57	188	190	189	122	110	121
hsa-miR-424-5p	MIMAT0001341	Endogenous1	11	11	9	12	10	4	6	12	6	11	15	6	11	13	26	12	16	13	37	32	26	13	25	20	18	11	19	15	13	31	31	15	12	13	23	26	29	22	13	10	8	16	19	21	20	9	22
hsa-miR-425-5p	MIMAT0003393	Endogenous1	11	8	5	7	5	13	14	11	6	5	13	10	8	11	27	22	17	10	46	67	22	20	21	30	61	20	13	11	11	35	32	46	28	7	15	42	31	26	27	9	15	24	22	24	23	14	15
hsa-miR-4284	MIMAT0016915	Endogenous1	15	13	14	17	10	14	14	10	14	13	27	11	11	15	38	17	17	15	34	48	24	30	28	26	46	13	17	21	22	43	33	22	21	26	26	38	29	15	20	14	14	35	31	34	17	27	24
hsa-miR-4286	MIMAT0016916	Endogenous1	16	24	25	32	17	21	19	14	18	15	34	14	20	37	45	32	21	36	59	121	46	40	24	34	63	26	26	23	26	67	41	52	37	33	20	52	69	34	23	18	14	40	42	30	29	37	27
hsa-miR-429	MIMAT0001536	Endogenous1	8	4	8	12	4	9	16	16	8	6	9	4	7	12	17	9	13	13	17	29	17	5	19	18	26	6	12	6	12	28	25	16	17	5	17	22	30	21	18	6	10	21	10	16	13	7	17
hsa-miR-431-5p	MIMAT0001625	Endogenous1	9	12	5	13	6	5	11	12	5	8	7	7	5	9	13	10	13	8	22	23	18	9	15	8	16	7	10	8	10	19	21	12	8	8	7	16	10	17	10	4	13	14	12	12	12	5	14
hsa-miR-432-5p	MIMAT0002814	Endogenous1	15	21	28	23	13	21	16	15	18	15	22	10	9	24	34	12	24	15	32	57	40	19	22	27	46	31	24	22	28	34	49	31	37	9	20	28	27	24	22	15	18	26	30	39	25	19	24
hsa-miR-433-3p	MIMAT0001627	Endogenous1	13	3	19	16	9	15	11	10	4	12	28	15	8	12	47	50	20	11	42	34	23	19	24	13	27	21	22	26	15	33	23	29	35	25	18	23	16	24	30	21	19	32	13	29	21	32	17
hsa-miR-433-5p	MIMAT0026554	Endogenous1	17	14	16	21	12	9	18	22	9	12	11	16	14	16	31	21	31	30	23	50	31	14	23	20	29	16	26	5	21	38	36	36	22	14	29	36	27	24	27	14	23	22	30	29	23	13	26
hsa-miR-4421	MIMAT0018934	Endogenous1	6	3	16	9	9	6	13	12	8	7	7	8	5	12	25	10	9	11	29	18	18	9	14	19	18	9	5	9	8	20	18	12	14	12	15	19	23	14	15	7	12	20	14	19	11	10	16
hsa-miR-4425	MIMAT0018940	Endogenous1	10	14	12	14	15	16	20	21	19	16	10	6	5	15	38	7	15	14	36	23	21	11	29	22	11	3	25	11	20	30	23	32	27	8	20	30	32	28	25	9	20	23	24	27	25	11	27
hsa-miR-4431	MIMAT0018947	Endogenous1	12	15	8	19	15	13	17	8	11	10	10	7	6	16	18	11	12	10	40	39	25	15	28	14	16	12	19	8	15	20	35	25	20	13	26	27	16	22	28	11	25	20	15	24	18	8	20
hsa-miR-4435	MIMAT0018951	Endogenous1	15	13	11	14	9	13	12	17	7	14	4	10	8	14	25	7	15	17	34	34	15	6	15	13	16	12	24	6	17	27	18	13	22	8	23	32	33	24	19	8	15	17	22	33	21	4	24
hsa-miR-4443	MIMAT0018961	Endogenous1	68	54	75	85	37	38	45	41	60	59	44	40	53	76	185	60	72	116	178	322	145	40	86	106	154	75	75	34	42	119	130	132	146	21	139	151	109	104	105	20	30	102	101	109	103	51	111
hsa-miR-4448	MIMAT0018967	Endogenous1	8	12	16	10	7	10	12	6	6	4	5	7	4	14	22	16	12	11	40	26	16	10	20	10	14	17	15	16	13	21	24	16	14	6	15	17	14	17	19	7	12	21	12	20	18	18	14
hsa-miR-4451	MIMAT0018973	Endogenous1	18	12	15	16	9	15	15	15	17	17	24	15	10	20	41	19	25	14	40	59	21	26	28	25	30	17	20	13	23	34	30	37	22	17	33	42	19	32	26	10	18	32	25	35	24	22	31
hsa-miR-4454+hsa-miR-7975	MIMAT0018976	Endogenous1	282	467	541	317	167	157	323	318	607	280	338	181	335	322	680	526	133	1207	2070	19463	459	366	376	3287	6327	288	323	310	70	4244	1764	6261	1041	107	177	13137	18012	3938	1363	155	89	5054	5008	1440	278	245	136
hsa-miR-4455	MIMAT0018977	Endogenous1	24	17	28	22	20	26	23	21	16	17	29	30	16	26	68	56	53	32	73	68	41	44	39	31	62	33	48	37	38	53	59	67	59	32	42	60	34	35	64	37	48	56	39	56	39	57	45
hsa-miR-4458	MIMAT0018980	Endogenous1	8	6	8	16	7	9	14	10	7	11	9	9	2	13	23	10	23	9	28	21	20	14	25	25	22	11	20	6	17	22	25	20	18	10	27	25	21	13	19	12	10	26	12	23	19	1	26
hsa-miR-4461	MIMAT0018983	Endogenous1	11	13	7	11	8	8	7	16	12	8	31	7	7	10	24	33	24	12	28	34	20	31	16	16	27	10	20	22	19	29	27	20	17	43	23	29	26	10	18	26	12	18	9	22	20	32	25
hsa-miR-448	MIMAT0001532	Endogenous1	20	20	13	16	15	20	16	9	18	7	33	8	12	25	33	21	27	23	34	43	31	42	31	15	31	15	16	16	23	40	33	24	20	39	24	21	29	17	19	15	21	24	15	19	17	24	27
hsa-miR-4485-3p	MIMAT0019019	Endogenous1	6	6	11	7	6	7	13	3	10	3	25	12	4	15	25	17	20	12	22	26	27	31	14	10	16	5	19	14	17	32	15	13	9	28	12	25	17	15	15	8	8	15	12	19	9	20	15
hsa-miR-4488	MIMAT0019022	Endogenous1	15	12	32	25	20	17	11	20	33	20	40	11	16	27	52	61	30	26	56	92	43	36	31	31	50	22	27	28	18	38	56	41	42	34	29	32	47	38	38	24	24	42	44	46	26	37	32
hsa-miR-449a	MIMAT0001541	Endogenous1	12	6	9	12	15	16	8	6	11	4	28	14	10	13	29	27	15	14	25	32	19	35	19	19	23	14	12	19	25	28	32	16	26	25	23	24	16	11	23	12	11	20	19	24	12	24	19
hsa-miR-449b-5p	MIMAT0003327	Endogenous1	14	14	11	18	15	22	6	19	13	6	19	15	20	20	45	29	22	19	43	48	33	21	22	21	32	20	23	17	23	29	36	42	28	19	31	48	36	27	20	14	17	34	14	33	25	16	31
hsa-miR-449c-5p	MIMAT0010251	Endogenous1	17	12	9	16	10	7	21	11	13	10	13	8	2	13	23	7	16	10	25	27	19	10	11	10	13	12	17	9	22	26	40	24	18	8	21	22	27	29	17	5	12	9	13	23	13	7	22
hsa-miR-450a-1-3p	MIMAT0022700	Endogenous1	12	13	15	10	14	7	19	6	11	7	12	8	10	11	28	6	28	14	31	37	23	13	11	13	23	8	12	9	27	25	29	21	22	12	26	32	23	17	14	5	16	27	18	24	11	12	18
hsa-miR-450a-2-3p	MIMAT0031074	Endogenous1	21	15	26	25	13	13	7	18	15	14	29	10	11	17	48	32	25	25	59	56	33	34	31	19	23	21	33	22	23	41	36	41	33	39	41	50	29	35	27	14	31	31	18	29	24	27	34
hsa-miR-450a-5p	MIMAT0001545	Endogenous1	15	4	15	13	5	11	11	15	7	12	13	10	6	17	25	15	18	14	29	33	22	11	14	12	18	10	12	12	16	20	26	27	20	6	20	25	19	12	17	7	13	15	15	21	14	14	15
hsa-miR-450b-3p	MIMAT0004910	Endogenous1	11	7	12	12	10	10	20	10	5	8	15	6	2	9	23	12	15	14	28	27	18	14	21	17	20	16	20	9	10	15	22	22	27	6	21	28	21	19	13	9	14	14	17	19	13	18	14
hsa-miR-450b-5p	MIMAT0004909	Endogenous1	17	5	12	16	13	6	15	23	6	8	13	5	12	16	26	15	29	9	33	31	20	15	21	20	13	17	13	17	14	26	33	24	27	14	22	29	27	26	20	21	12	26	12	24	17	9	21
hsa-miR-4516	MIMAT0019053	Endogenous1	49	54	75	85	45	17	27	40	97	38	39	33	17	35	52	69	49	42	52	127	33	52	38	91	114	33	53	39	17	91	105	109	41	42	47	123	149	52	41	23	22	96	144	97	38	34	63
hsa-miR-451a	MIMAT0001631	Endogenous1	95	58	283	415	98	251	117	224	333	142	1079	1919	98	84	85	844	27	352	490	619	83	35	246	243	902	57	49	186	60	690	272	764	324	99	156	1903	831	582	567	129	288	281	307	161	259	61	258
hsa-miR-452-5p	MIMAT0001635	Endogenous1	8	8	12	10	1	9	13	12	6	3	10	7	7	13	13	13	14	9	21	18	17	9	9	13	15	8	9	11	11	15	13	21	19	10	19	12	20	12	19	9	9	11	3	18	12	9	16
hsa-miR-4521	MIMAT0019058	Endogenous1	12	14	10	13	11	6	8	9	10	17	4	8	4	9	27	8	14	7	22	24	12	5	18	15	14	9	15	6	9	24	19	18	15	2	14	23	14	29	24	2	13	16	12	26	12	5	20
hsa-miR-4524a-5p	MIMAT0019062	Endogenous1	15	2	8	15	4	10	6	9	4	5	7	7	9	11	32	8	14	12	38	26	19	5	15	18	21	21	17	5	20	21	20	19	34	3	20	25	29	14	23	12	20	14	13	13	19	9	14
hsa-miR-4531	MIMAT0019070	Endogenous1	22	14	26	28	23	17	22	27	23	22	13	21	12	14	38	11	34	18	63	39	28	14	24	18	46	11	18	12	18	17	30	26	22	10	31	44	23	17	27	5	16	29	25	37	19	13	35
hsa-miR-4532	MIMAT0019071	Endogenous1	17	13	20	18	16	15	24	17	15	14	8	14	5	14	31	12	19	17	30	44	23	15	19	20	26	21	33	6	13	35	35	47	24	8	23	31	26	15	20	1	16	32	28	29	21	14	18
hsa-miR-4536-3p	MIMAT0020959	Endogenous1	18	10	14	16	14	19	16	15	16	10	39	20	9	14	35	14	28	21	36	41	19	34	36	12	26	20	27	11	21	35	32	29	33	22	36	47	27	30	25	16	21	29	14	33	23	24	27
hsa-miR-4536-5p	MIMAT0019078	Endogenous1	25	21	32	29	31	21	57	52	19	23	21	17	17	30	53	26	43	28	65	58	25	28	52	23	51	26	32	32	28	42	47	49	35	28	24	39	31	40	47	19	33	39	35	34	42	32	36
hsa-miR-454-3p	MIMAT0003885	Endogenous1	7	9	10	11	8	7	5	8	11	5	31	14	6	12	27	28	14	17	28	34	20	27	18	10	9	10	15	17	10	33	21	19	18	22	16	31	22	19	15	14	14	25	22	12	16	20	16
hsa-miR-455-3p	MIMAT0004784	Endogenous1	11	18	12	23	8	9	15	16	27	15	42	10	17	13	37	40	26	30	43	66	24	24	21	48	48	19	27	19	21	42	26	40	21	27	18	59	39	27	23	16	11	24	28	22	23	26	11
hsa-miR-455-5p	MIMAT0003150	Endogenous1	11	10	14	14	10	21	11	7	12	12	20	9	11	18	42	24	16	14	30	52	23	16	27	21	26	12	22	16	21	42	38	36	15	27	30	29	29	16	28	8	15	16	18	22	16	18	19
hsa-miR-4647	MIMAT0019709	Endogenous1	11	2	8	7	7	7	6	8	6	4	23	10	9	22	19	24	12	17	21	29	24	30	18	14	18	4	10	13	16	31	22	12	19	19	20	19	16	9	19	14	12	12	15	23	8	31	16
hsa-miR-4707-3p	MIMAT0019808	Endogenous1	11	13	12	10	14	10	13	9	7	6	17	6	4	6	16	13	16	12	18	22	12	10	12	12	16	9	9	6	14	24	27	20	16	12	14	14	21	15	16	5	19	16	9	16	15	10	11
hsa-miR-4707-5p	MIMAT0019807	Endogenous1	18	12	15	15	6	15	16	11	8	4	29	15	8	19	42	19	22	17	40	37	19	20	23	13	18	5	18	19	18	27	19	28	24	16	17	39	21	22	21	13	12	16	19	23	14	18	32
hsa-miR-4741	MIMAT0019871	Endogenous1	11	5	11	17	8	11	10	9	10	6	9	8	7	13	25	9	17	16	21	21	15	12	24	16	20	14	13	1	18	20	29	22	23	11	17	28	27	16	18	7	10	18	13	20	16	15	14
hsa-miR-4755-5p	MIMAT0019895	Endogenous1	14	18	16	13	18	20	19	15	10	13	26	14	9	16	52	31	33	14	42	41	23	30	29	27	31	20	21	22	22	46	35	46	31	26	35	23	25	34	23	18	21	20	36	29	29	29	29
hsa-miR-4787-3p	MIMAT0019957	Endogenous1	16	9	21	13	9	14	17	15	11	12	7	12	14	16	41	6	31	21	75	60	43	9	38	32	48	25	17	10	17	42	48	47	50	9	42	42	42	40	46	4	24	30	32	28	27	10	39
hsa-miR-4787-5p	MIMAT0019956	Endogenous1	9	10	7	8	11	10	9	8	10	7	20	8	7	10	31	20	24	16	37	26	21	25	15	14	20	10	23	30	8	25	20	22	32	28	17	22	28	14	15	22	10	22	22	19	19	26	22
hsa-miR-4792	MIMAT0019964	Endogenous1	10	8	8	11	2	10	5	7	6	7	28	3	9	13	31	26	20	14	30	44	13	17	17	15	19	6	14	30	12	19	28	20	26	20	16	15	21	17	13	16	6	19	12	17	8	31	15
hsa-miR-483-3p	MIMAT0002173	Endogenous1	9	5	17	6	11	5	13	10	15	10	22	7	6	16	30	20	8	13	22	31	19	17	17	14	20	8	8	14	15	19	21	15	18	9	8	17	21	14	14	13	12	19	16	16	7	16	17
hsa-miR-483-5p	MIMAT0004761	Endogenous1	10	4	8	6	5	5	9	7	4	8	5	3	5	6	14	6	6	8	13	12	9	5	13	7	11	12	10	14	10	16	13	22	11	12	4	20	16	8	10	8	12	12	10	9	4	13	6
hsa-miR-484	MIMAT0002174	Endogenous1	7	8	6	9	3	4	9	6	3	3	11	2	1	9	10	12	6	6	15	15	7	27	5	8	10	9	4	10	9	16	9	11	5	11	18	16	13	12	7	11	8	20	6	7	9	12	6
hsa-miR-485-3p	MIMAT0002176	Endogenous1	20	17	25	19	11	17	15	17	12	21	15	17	11	23	45	28	15	17	38	80	36	20	27	32	43	17	24	17	19	40	39	34	26	10	30	40	24	39	27	25	15	29	27	27	20	22	33
hsa-miR-485-5p	MIMAT0002175	Endogenous1	13	14	11	6	11	24	20	14	12	8	19	13	13	17	23	13	19	14	38	32	23	13	17	16	16	13	17	5	22	29	28	32	24	15	28	26	23	23	18	9	21	22	19	22	18	10	29
hsa-miR-486-3p	MIMAT0004762	Endogenous1	16	6	13	7	12	9	10	13	7	8	17	14	11	12	29	32	15	12	43	35	25	14	12	12	28	7	16	20	12	30	34	32	42	27	23	22	35	17	32	20	30	15	18	30	12	19	25
hsa-miR-487a-3p	MIMAT0002178	Endogenous1	12	12	13	21	9	11	8	12	10	9	40	8	9	13	19	31	19	16	28	28	22	49	20	9	17	9	12	22	17	25	29	23	13	38	14	24	24	24	19	28	9	17	21	19	20	35	24
hsa-miR-487b-3p	MIMAT0003180	Endogenous1	7	10	16	9	13	14	9	7	8	7	26	10	9	21	40	38	19	21	35	47	32	36	15	19	22	12	16	13	13	29	25	20	17	33	13	31	20	24	22	15	13	17	21	25	28	16	21
hsa-miR-487b-5p	MIMAT0026614	Endogenous1	10	12	15	12	8	18	13	4	9	6	27	10	8	24	36	19	29	18	31	48	25	23	16	16	21	17	9	23	23	38	32	26	22	35	17	26	20	19	25	16	27	24	13	22	22	24	24
hsa-miR-488-3p	MIMAT0004763	Endogenous1	13	8	11	13	8	9	12	9	4	7	3	11	9	18	31	11	13	9	33	23	21	9	15	18	17	9	20	8	10	19	19	22	17	7	18	33	28	16	14	6	12	18	17	17	11	9	14
hsa-miR-489-3p	MIMAT0002805	Endogenous1	8	12	13	13	13	13	17	4	7	5	15	4	8	16	20	26	26	15	34	45	20	15	28	20	16	20	24	18	22	30	20	24	26	19	23	34	15	17	21	11	11	25	18	20	17	23	25
hsa-miR-490-3p	MIMAT0002806	Endogenous1	16	3	10	17	7	4	13	11	9	9	1	7	2	8	28	5	14	12	33	31	25	8	17	11	24	8	20	7	17	25	22	23	21	9	21	25	17	14	17	2	12	15	20	23	13	9	8
hsa-miR-490-5p	MIMAT0004764	Endogenous1	13	4	17	16	6	11	11	6	4	6	6	7	6	9	21	16	21	9	29	31	15	16	19	10	19	11	9	14	12	19	21	22	23	8	19	26	13	18	15	8	15	23	7	17	8	13	17
hsa-miR-491-3p	MIMAT0004765	Endogenous1	20	9	10	12	11	17	18	12	16	14	11	10	9	13	43	13	14	22	33	52	23	10	32	24	24	13	29	7	20	20	27	47	35	14	30	41	33	32	22	10	12	31	19	30	21	15	25
hsa-miR-491-5p	MIMAT0002807	Endogenous1	11	5	13	8	6	11	13	11	17	6	12	14	7	12	32	14	22	20	38	45	28	11	19	12	30	22	14	15	20	40	38	32	29	17	25	35	29	25	23	17	17	25	22	22	27	15	20
hsa-miR-492	MIMAT0002812	Endogenous1	18	8	6	7	7	10	16	10	10	9	9	7	2	8	32	15	17	8	22	21	15	5	11	7	22	12	17	7	13	29	25	13	17	6	17	24	23	10	23	4	11	13	9	15	13	9	24
hsa-miR-493-3p	MIMAT0003161	Endogenous1	19	12	10	18	7	12	17	18	11	7	10	4	5	12	31	4	12	7	26	52	17	12	18	19	23	11	16	10	12	26	25	26	16	7	15	33	39	22	25	6	7	18	16	24	15	11	27
hsa-miR-494-3p	MIMAT0002816	Endogenous1	1	1	1	1	1	1	1	1	1	1	1	1	1	1	1	1	1	1	1	1	1	1	1	1	1	1	1	1	1	1	1	1	1	1	1	1	1	1	1	1	1	1	1	1	1	1	1
hsa-miR-494-5p	MIMAT0026607	Endogenous1	13	6	11	12	7	8	9	11	5	6	14	11	8	14	19	13	6	14	36	19	20	12	16	14	24	11	10	10	19	25	33	23	22	11	25	18	24	14	18	9	19	20	19	18	19	12	19
hsa-miR-495-3p	MIMAT0002817	Endogenous1	39	26	30	29	40	33	32	18	26	25	51	35	32	57	72	70	85	69	105	109	81	72	71	57	76	76	54	50	46	74	57	81	56	49	70	64	57	46	66	37	51	74	43	57	45	52	88
hsa-miR-495-5p	MIMAT0022924	Endogenous1	17	17	21	22	14	18	12	16	8	10	28	14	13	18	34	21	32	19	28	37	31	35	32	16	28	14	37	25	21	38	34	30	33	36	29	26	36	24	15	18	34	40	22	34	25	24	27
hsa-miR-496	MIMAT0002818	Endogenous1	6	15	12	12	11	10	12	8	9	4	16	2	11	16	29	35	19	12	28	25	20	27	17	18	27	6	23	20	17	23	22	21	18	14	17	16	20	17	17	15	16	11	18	17	20	21	16
hsa-miR-497-5p	MIMAT0002820	Endogenous1	23	21	20	32	16	18	37	24	22	29	30	15	16	32	64	53	28	29	75	206	61	24	33	40	83	24	29	14	21	49	65	67	43	31	31	79	45	61	32	19	22	34	23	34	23	20	32
hsa-miR-498	MIMAT0002824	Endogenous1	17	26	20	20	13	13	11	15	11	9	56	12	7	26	53	49	39	17	54	43	37	34	33	27	42	21	19	36	10	26	49	35	17	42	25	30	38	27	17	36	8	23	29	39	28	36	26
hsa-miR-499a-3p	MIMAT0004772	Endogenous1	6	8	13	12	10	7	13	11	9	5	20	14	9	18	26	16	26	20	29	32	34	21	21	17	24	12	17	8	21	31	20	24	24	16	29	39	27	17	18	18	20	21	15	27	17	20	21
hsa-miR-499a-5p	MIMAT0002870	Endogenous1	21	20	39	33	41	38	25	25	32	31	38	28	43	51	88	53	51	56	91	62	58	36	52	44	54	47	37	44	28	65	61	74	48	39	61	82	41	52	47	36	35	41	39	51	44	43	44
hsa-miR-499b-3p	MIMAT0019898	Endogenous1	11	10	12	7	5	1	6	11	7	7	11	9	5	10	20	16	12	13	27	25	12	11	19	10	16	8	13	14	15	22	16	24	20	10	25	24	25	20	17	11	11	12	22	14	12	6	13
hsa-miR-499b-5p	MIMAT0019897	Endogenous1	15	8	15	14	10	11	21	17	4	5	14	10	9	19	28	7	21	17	25	23	23	12	24	20	13	10	19	6	16	27	29	24	13	9	13	30	30	30	23	3	7	23	21	21	16	14	19
hsa-miR-5001-3p	MIMAT0021022	Endogenous1	5	4	13	9	7	9	8	4	8	3	8	12	10	12	14	8	20	9	18	19	18	12	10	13	15	9	12	14	13	16	14	16	21	9	15	20	16	16	13	9	9	20	12	13	9	8	12
hsa-miR-5001-5p	MIMAT0021021	Endogenous1	14	6	15	21	9	12	12	9	10	14	33	15	12	15	37	21	27	20	33	39	25	29	18	14	20	14	15	15	17	35	27	30	18	27	21	37	36	22	20	22	17	30	23	32	22	14	19
hsa-miR-500a-5p+hsa-miR-501-5p	MIMAT0004773	Endogenous1	9	10	13	10	6	6	12	12	6	4	4	11	9	13	30	8	13	12	24	29	12	8	18	19	19	8	12	9	7	26	23	19	18	5	15	23	14	21	21	5	8	17	21	28	13	6	19
hsa-miR-501-3p	MIMAT0004774	Endogenous1	17	4	11	14	4	10	9	5	6	6	11	9	9	12	27	19	18	15	21	27	13	11	15	7	19	14	14	12	19	24	26	27	21	12	26	23	29	11	21	6	16	22	16	17	23	5	21
hsa-miR-5010-3p	MIMAT0021044	Endogenous1	8	7	12	11	12	5	9	9	15	11	30	4	6	13	26	25	10	13	23	28	25	32	13	12	14	7	10	20	14	19	19	18	12	26	15	19	14	8	5	12	5	14	9	30	12	29	11
hsa-miR-5010-5p	MIMAT0021043	Endogenous1	11	7	11	15	9	15	21	9	6	4	8	4	7	14	20	13	27	11	27	29	13	5	19	12	18	19	18	7	17	19	17	21	23	5	16	23	17	25	14	6	18	18	10	13	11	5	18
hsa-miR-502-3p	MIMAT0004775	Endogenous1	21	11	18	17	13	22	25	16	6	11	18	5	5	11	30	22	27	8	40	32	26	18	20	17	18	23	26	16	18	35	35	35	29	15	37	40	35	31	24	11	32	25	21	34	29	16	30
hsa-miR-502-5p	MIMAT0002873	Endogenous1	1	1	1	1	1	1	2	4	1	1	1	1	1	1	1	1	1	1	1	1	1	1	1	1	1	1	1	1	1	1	1	1	1	1	1	1	1	1	1	1	1	1	1	1	1	1	1
hsa-miR-503-3p	MIMAT0022925	Endogenous1	11	5	11	15	4	5	9	13	6	10	16	15	4	12	22	19	22	15	22	12	17	18	22	9	19	6	18	26	11	24	23	27	16	23	23	33	17	19	20	10	5	21	15	19	10	24	10
hsa-miR-503-5p	MIMAT0002874	Endogenous1	15	15	18	14	18	15	25	18	13	15	22	13	7	21	40	18	29	20	45	44	25	13	40	22	28	15	28	24	23	48	38	43	35	13	26	37	33	33	32	18	24	38	28	32	25	22	28
hsa-miR-504-3p	MIMAT0026612	Endogenous1	9	10	5	5	8	5	11	11	10	8	6	5	10	11	31	14	22	12	29	28	28	18	22	15	19	2	22	10	16	23	21	16	26	10	26	30	24	24	32	6	12	19	8	21	8	17	26
hsa-miR-504-5p	MIMAT0002875	Endogenous1	7	10	16	14	10	12	19	18	14	10	8	10	10	22	19	19	16	12	25	28	19	7	27	11	15	5	13	14	10	23	29	22	19	9	18	28	26	24	23	9	9	12	9	24	11	6	21
hsa-miR-505-3p	MIMAT0002876	Endogenous1	10	14	17	16	8	10	10	15	18	13	11	6	10	15	27	15	9	16	34	56	24	12	19	22	34	14	14	20	19	32	28	31	26	11	13	45	15	32	27	10	15	31	13	32	22	12	26
hsa-miR-506-3p	MIMAT0002878	Endogenous1	8	11	9	6	16	15	19	16	11	3	18	10	6	14	24	13	23	15	33	32	23	16	13	17	25	17	17	11	13	32	32	30	26	13	12	27	23	22	22	14	14	14	18	28	23	9	26
hsa-miR-506-5p	MIMAT0022701	Endogenous1	16	14	24	23	12	22	27	28	13	16	16	16	10	18	43	17	29	28	56	52	24	15	29	16	29	18	36	10	28	43	34	39	36	15	27	41	36	36	34	13	39	27	28	33	25	22	32
hsa-miR-507	MIMAT0002879	Endogenous1	12	18	9	18	10	9	10	13	7	9	13	12	8	14	21	15	21	13	29	26	25	11	18	15	24	9	21	5	20	26	25	18	25	12	27	31	25	22	22	8	14	15	17	25	15	14	34
hsa-miR-508-3p	MIMAT0002880	Endogenous1	13	10	17	13	8	17	23	16	11	8	32	17	19	10	30	20	18	19	58	43	31	14	21	21	29	17	27	22	23	31	37	35	33	11	25	30	27	25	30	14	22	32	19	21	23	21	38
hsa-miR-508-5p	MIMAT0004778	Endogenous1	6	12	7	10	5	10	16	4	4	9	23	6	17	10	26	26	18	11	22	24	18	32	23	12	12	14	18	17	22	31	24	20	23	27	18	24	29	15	13	15	10	15	19	15	19	16	15
hsa-miR-509-3-5p	MIMAT0004975	Endogenous1	9	8	13	9	7	9	11	7	4	7	17	6	7	14	24	13	15	18	16	32	17	18	19	16	18	8	23	10	12	19	15	22	21	21	13	32	23	22	20	4	10	12	12	18	11	14	16
hsa-miR-509-3p	MIMAT0002881	Endogenous1	8	12	20	15	13	16	10	6	10	7	19	5	12	19	22	14	15	19	40	61	34	18	24	17	26	14	18	8	24	27	38	38	32	16	25	46	31	46	36	13	21	22	33	23	27	17	11
hsa-miR-509-5p	MIMAT0004779	Endogenous1	19	13	18	26	5	14	14	11	12	13	12	8	9	11	31	18	21	18	53	32	27	14	21	20	25	11	13	14	31	34	30	39	18	8	21	34	25	35	29	6	9	22	21	25	34	6	20
hsa-miR-510-3p	MIMAT0026613	Endogenous1	14	14	13	15	13	13	14	11	9	13	33	10	17	30	44	19	26	21	38	48	31	45	20	33	25	15	23	23	17	30	28	29	22	37	18	30	27	31	20	25	13	28	26	33	18	12	22
hsa-miR-510-5p	MIMAT0002882	Endogenous1	7	7	16	9	11	13	8	6	6	6	3	8	7	11	18	4	12	9	17	16	13	10	14	11	12	7	4	2	8	19	20	16	20	6	8	20	6	11	10	7	12	11	12	7	10	9	15
hsa-miR-511-5p	MIMAT0002808	Endogenous1	11	14	13	17	13	18	11	14	9	10	11	6	11	12	28	13	26	12	36	34	15	17	22	20	18	20	12	9	13	18	24	35	17	13	21	31	22	12	27	14	14	28	13	21	23	13	29
hsa-miR-512-3p	MIMAT0002823	Endogenous1	7	4	7	11	7	5	9	5	10	3	14	6	8	17	18	12	9	11	23	17	16	7	11	15	21	8	12	10	14	16	18	14	14	18	14	18	21	15	12	12	15	20	16	15	18	11	19
hsa-miR-512-5p	MIMAT0002822	Endogenous1	10	7	17	13	12	10	14	8	8	7	26	14	11	17	26	17	19	14	23	32	23	22	14	14	11	6	14	19	14	25	19	26	20	17	16	17	28	8	13	12	12	18	19	15	20	13	23
hsa-miR-513a-3p	MIMAT0004777	Endogenous1	14	12	16	16	7	8	8	5	10	15	33	6	12	20	20	34	21	16	21	42	21	46	21	9	22	11	14	32	20	23	22	13	27	32	15	25	21	14	15	22	15	22	12	19	13	32	17
hsa-miR-513a-5p	MIMAT0002877	Endogenous1	10	2	14	9	7	4	11	9	2	2	4	8	3	11	28	6	7	6	16	26	18	7	13	14	17	4	8	13	8	16	23	22	7	12	22	27	15	11	8	7	5	15	15	17	4	15	13
hsa-miR-513b-5p	MIMAT0005788	Endogenous1	13	25	21	15	22	11	25	15	13	9	17	16	8	20	29	27	21	20	47	61	26	19	26	13	27	17	21	24	18	44	39	33	33	17	26	42	28	45	36	16	15	25	45	44	19	26	19
hsa-miR-513c-3p	MIMAT0022728	Endogenous1	14	9	12	15	6	15	27	22	13	14	10	8	10	14	27	13	16	16	39	29	18	16	22	14	24	18	16	14	19	26	34	25	30	18	26	31	24	24	28	6	28	15	20	15	13	13	19
hsa-miR-513c-5p	MIMAT0005789	Endogenous1	16	16	21	18	23	14	15	12	10	19	9	13	13	20	46	11	34	19	31	71	34	11	24	21	27	20	22	10	20	23	35	25	28	7	29	41	35	37	40	3	18	23	32	45	21	9	36
hsa-miR-514a-3p	MIMAT0002883	Endogenous1	13	12	26	18	13	18	21	17	12	12	42	13	11	29	43	42	33	20	49	50	23	58	25	22	35	15	40	27	34	53	52	44	39	45	33	34	37	30	33	33	25	44	18	38	24	38	37
hsa-miR-514a-5p	MIMAT0022702	Endogenous1	16	11	9	11	8	7	15	5	6	6	9	8	6	7	30	22	15	8	24	28	19	12	28	21	18	6	16	15	17	28	19	32	23	17	24	21	24	9	17	14	14	16	8	14	11	10	21
hsa-miR-514b-3p	MIMAT0015088	Endogenous1	14	7	8	14	11	15	10	8	4	3	11	8	3	7	27	29	20	11	29	25	10	25	16	14	20	16	12	23	14	30	22	30	27	18	17	27	30	12	25	20	29	24	25	17	22	26	21
hsa-miR-514b-5p	MIMAT0015087	Endogenous1	14	17	23	30	19	15	16	21	13	11	43	24	18	24	45	46	30	19	45	66	42	42	24	28	28	19	21	23	18	39	42	39	24	33	22	38	35	24	25	18	15	36	22	32	14	29	26
hsa-miR-515-3p	MIMAT0002827	Endogenous1	7	11	7	11	4	12	17	18	10	11	17	14	10	15	27	18	29	13	39	35	24	14	17	18	23	13	17	15	15	23	17	28	20	17	20	18	27	18	23	16	14	22	21	25	18	31	18
hsa-miR-515-5p	MIMAT0002826	Endogenous1	13	6	9	13	6	16	12	18	6	9	7	5	13	21	32	13	25	15	32	22	21	10	28	16	18	15	16	9	14	14	28	11	27	7	20	24	21	17	18	8	8	23	19	13	14	12	14
hsa-miR-516a-3p+hsa-miR-516b-3p	MIMAT0006778	Endogenous1	9	7	6	5	7	4	14	12	5	5	22	4	7	13	20	14	23	6	18	18	10	14	12	13	19	4	11	22	13	12	19	15	10	16	13	12	16	7	15	10	5	14	17	14	16	13	10
hsa-miR-516a-5p	MIMAT0004770	Endogenous1	13	5	9	10	7	11	6	6	8	6	12	7	4	13	32	14	16	9	29	25	22	12	24	10	16	13	19	9	15	28	18	22	18	11	21	17	22	19	23	6	18	16	8	7	9	9	11
hsa-miR-516b-5p	MIMAT0002859	Endogenous1	9	8	9	6	6	7	13	11	13	10	20	10	4	8	20	12	23	12	21	32	22	14	21	10	17	6	7	11	13	22	23	11	11	11	16	18	21	19	13	8	11	16	12	20	11	11	14
hsa-miR-517a-3p	MIMAT0002852	Endogenous1	14	15	19	22	9	27	13	17	8	16	30	18	10	29	38	34	30	19	49	44	30	29	34	21	30	23	27	23	30	46	48	46	49	21	28	38	31	25	39	18	29	39	25	28	29	27	30
hsa-miR-517b-3p	MIMAT0002857	Endogenous1	8	7	4	9	8	7	11	8	10	5	6	10	5	11	17	13	15	8	22	26	12	12	16	9	17	16	16	5	23	24	26	21	13	14	13	12	21	14	18	5	14	13	12	20	12	8	16
hsa-miR-517c-3p+hsa-miR-519a-3p	MIMAT0002866	Endogenous1	10	8	10	17	11	10	11	7	4	4	25	7	10	17	23	29	21	15	27	32	22	26	14	8	23	9	15	16	21	24	16	25	10	23	9	24	17	18	16	17	11	15	10	19	9	23	13
hsa-miR-518b	MIMAT0002844	Endogenous1	7	8	13	13	10	6	12	14	6	8	10	8	9	9	25	12	11	13	24	23	14	12	23	18	9	8	17	6	16	15	26	26	16	6	19	25	26	20	24	10	8	13	19	14	11	8	13
hsa-miR-518c-3p	MIMAT0002848	Endogenous1	11	6	5	7	5	3	6	9	6	3	13	8	4	9	22	13	16	12	28	36	16	11	21	12	11	11	11	20	15	22	18	20	25	6	24	17	19	13	17	9	15	12	14	16	14	10	13
hsa-miR-518d-3p	MIMAT0002864	Endogenous1	15	4	19	14	13	12	9	13	13	11	5	7	3	15	25	8	18	16	20	23	17	6	32	27	15	11	20	6	20	25	22	24	19	5	15	31	25	17	25	1	13	12	18	20	16	7	21
hsa-miR-518e-3p	MIMAT0002861	Endogenous1	5	7	5	11	5	4	2	3	8	6	24	5	7	7	32	14	17	12	23	21	17	27	18	4	25	11	16	18	23	13	16	18	22	21	9	23	15	12	16	11	5	13	12	10	6	14	14
hsa-miR-518f-3p	MIMAT0002842	Endogenous1	19	13	12	23	9	10	21	18	7	13	16	6	5	15	22	18	14	15	31	36	23	14	20	11	23	10	26	11	14	28	31	30	28	11	20	24	25	21	23	8	12	25	15	25	19	13	26
hsa-miR-5196-3p+hsa-miR-6732-3p	MIMAT0021129	Endogenous1	12	28	59	30	13	6	17	19	33	22	14	12	14	9	47	24	11	20	43	73	25	19	36	22	46	21	30	20	20	44	44	39	38	12	21	52	47	46	25	17	14	75	67	57	22	26	38
hsa-miR-5196-5p	MIMAT0021128	Endogenous1	17	9	18	21	12	18	40	21	11	11	14	8	9	16	34	12	28	19	44	43	26	8	21	26	22	12	17	14	17	27	34	19	18	10	29	30	33	20	32	5	9	30	16	28	21	14	32
hsa-miR-519b-3p	MIMAT0002837	Endogenous1	6	10	11	11	4	4	10	13	4	8	8	7	4	13	28	5	8	13	22	19	10	3	14	8	13	6	14	2	12	17	20	16	10	9	17	14	23	16	19	4	8	8	10	20	15	7	20
hsa-miR-519b-5p+hsa-miR-519c-5p+hsa-miR-523-5p+hsa-miR-518e-5p+hsa-miR-522-5p+hsa-miR-519a-5p	MIMAT0005454	Endogenous1	10	6	6	11	8	8	10	9	8	9	13	5	8	13	26	9	17	19	30	25	23	18	25	20	13	13	21	9	21	25	21	16	19	9	22	29	17	28	13	9	10	16	15	27	18	12	19
hsa-miR-519c-3p	MIMAT0002832	Endogenous1	18	11	15	17	13	9	18	15	9	14	16	14	12	16	36	16	26	18	35	45	21	19	25	17	26	11	31	13	30	44	40	27	27	20	17	41	31	24	21	12	18	30	21	33	15	18	31
hsa-miR-519d-3p	MIMAT0002853	Endogenous1	13	17	13	13	6	7	20	13	8	5	24	7	8	20	16	26	22	22	38	29	30	19	28	23	21	12	19	18	10	17	26	23	37	21	28	33	25	20	24	12	25	26	14	27	24	32	19
hsa-miR-519e-3p	MIMAT0002829	Endogenous1	8	6	11	9	5	3	11	8	4	2	5	8	5	8	16	5	16	10	24	20	18	5	19	13	15	14	13	5	18	24	16	15	11	4	10	21	14	10	22	13	11	12	9	13	8	6	13
hsa-miR-520a-3p	MIMAT0002834	Endogenous1	11	9	6	10	10	7	10	4	11	4	12	8	6	7	24	15	10	8	20	21	14	15	17	7	13	10	11	7	16	27	21	15	14	14	21	21	20	14	15	10	9	14	12	18	9	19	20
hsa-miR-520a-5p	MIMAT0002833	Endogenous1	12	10	16	11	17	14	24	22	7	16	15	13	6	16	36	23	25	17	34	35	22	14	16	13	22	13	15	12	7	25	19	33	30	20	19	32	26	15	22	9	20	31	19	22	14	20	22
hsa-miR-520b	MIMAT0002843	Endogenous1	12	7	8	9	12	19	11	8	7	6	13	13	7	9	22	10	23	22	30	22	8	9	20	8	14	9	9	6	15	21	21	41	20	8	17	15	14	17	26	7	11	16	15	17	11	7	21
hsa-miR-520c-3p	MIMAT0002846	Endogenous1	17	7	25	15	10	10	13	23	9	21	12	14	9	27	29	5	26	19	42	61	44	16	34	31	30	27	20	10	23	34	27	28	31	13	20	44	26	22	25	4	15	30	28	32	17	15	32
hsa-miR-520d-3p	MIMAT0002856	Endogenous1	10	14	19	10	8	12	12	19	10	7	12	8	7	17	26	9	24	20	27	30	25	14	20	21	29	7	19	15	11	27	23	28	25	15	19	29	23	13	14	11	11	20	15	17	10	20	25
hsa-miR-520d-5p+hsa-miR-527+hsa-miR-518a-5p	MIMAT0002855	Endogenous1	5	4	5	6	3	5	14	11	7	5	4	4	6	7	19	8	9	5	25	21	10	4	14	13	14	1	6	5	10	14	15	14	13	6	5	12	12	6	8	8	8	11	10	16	8	5	11
hsa-miR-520e	MIMAT0002825	Endogenous1	17	3	11	17	9	7	12	8	14	14	5	10	6	13	20	6	11	9	20	16	14	8	20	4	13	7	19	5	19	22	21	28	10	5	18	24	25	11	14	7	8	11	6	13	16	5	12
hsa-miR-520f-3p	MIMAT0002830	Endogenous1	22	17	36	24	23	15	15	26	30	23	3	27	10	23	59	9	46	23	38	35	16	5	32	24	27	17	21	2	11	31	30	23	32	5	32	43	24	23	26	3	10	45	34	39	27	5	35
hsa-miR-520g-3p	MIMAT0002858	Endogenous1	8	9	7	16	9	7	5	14	8	8	16	8	4	13	29	10	18	8	25	22	8	16	19	14	11	23	14	7	16	28	30	27	18	8	14	28	10	15	21	9	16	10	15	20	15	8	14
hsa-miR-520h	MIMAT0002867	Endogenous1	19	24	19	36	26	18	23	20	9	12	22	16	8	15	42	27	25	21	57	40	23	20	28	29	35	26	20	10	28	43	42	29	41	21	19	40	20	25	25	14	14	41	16	25	22	23	45
hsa-miR-521	MIMAT0002854	Endogenous1	7	6	14	11	8	16	5	10	11	9	15	12	9	13	25	19	18	10	23	16	18	25	23	12	18	9	15	9	23	18	34	19	28	19	19	22	17	11	10	12	16	19	1	21	11	16	15
hsa-miR-522-3p	MIMAT0002868	Endogenous1	8	6	16	12	5	8	7	6	11	5	32	4	10	20	29	31	19	14	33	41	22	37	24	17	19	9	11	22	19	27	23	13	17	26	25	28	26	24	17	19	12	19	15	24	14	19	20
hsa-miR-523-3p	MIMAT0002840	Endogenous1	7	10	9	9	12	8	14	8	5	4	14	9	10	9	28	16	11	16	19	37	11	17	23	11	13	3	13	10	13	24	19	20	16	10	20	12	10	2	16	11	12	14	1	4	10	8	18
hsa-miR-524-3p	MIMAT0002850	Endogenous1	8	12	8	7	8	5	8	8	6	3	7	14	5	14	38	9	32	19	34	23	17	11	27	14	27	7	17	10	19	21	22	21	22	3	20	18	18	23	15	3	12	16	8	17	18	9	20
hsa-miR-525-3p	MIMAT0002839	Endogenous1	1	8	8	1	10	1	1	1	2	3	2	2	1	1	6	1	1	1	6	10	3	7	1	1	1	1	8	7	6	19	19	1	14	7	10	13	1	1	1	4	4	2	1	1	1	4	1
hsa-miR-525-5p	MIMAT0002838	Endogenous1	14	17	15	25	13	16	10	14	11	11	26	11	13	17	35	31	30	30	48	36	29	25	24	20	17	13	17	18	23	26	41	35	32	37	28	37	35	31	27	18	26	29	28	30	23	24	33
hsa-miR-526a+hsa-miR-518c-5p+hsa-miR-518d-5p	MIMAT0002845	Endogenous1	18	20	25	19	19	23	14	14	11	14	25	20	8	22	40	19	31	22	37	38	18	30	29	21	30	5	24	24	29	51	37	24	33	29	33	50	40	24	42	22	16	34	34	46	23	25	35
hsa-miR-526b-5p	MIMAT0002835	Endogenous1	8	13	10	10	11	14	20	18	7	7	28	11	13	25	44	22	19	18	38	40	29	29	24	11	23	11	19	24	17	34	37	30	31	24	20	26	27	18	25	16	16	23	22	25	14	18	25
hsa-miR-532-3p	MIMAT0004780	Endogenous1	13	12	13	19	14	10	12	21	12	19	30	10	8	19	37	32	16	15	28	46	28	34	18	17	20	12	13	24	24	26	35	35	23	31	16	46	18	23	24	14	14	20	19	33	14	25	26
hsa-miR-532-5p	MIMAT0002888	Endogenous1	7	11	5	13	6	7	8	10	9	9	8	1	5	11	22	8	14	17	25	38	13	7	15	15	28	13	15	5	13	22	20	23	21	8	13	27	20	20	22	8	16	17	17	17	14	9	13
hsa-miR-539-3p	MIMAT0022705	Endogenous1	12	14	15	13	14	14	13	14	11	10	3	11	6	10	19	9	17	16	35	29	18	5	17	19	25	13	22	6	13	50	29	21	33	5	25	32	20	17	28	5	18	15	12	20	20	14	12
hsa-miR-539-5p	MIMAT0003163	Endogenous1	22	8	9	18	11	17	19	17	13	10	8	7	7	5	24	11	11	9	20	48	17	12	23	15	19	9	14	8	13	15	22	25	18	10	16	35	30	23	16	6	9	25	14	17	7	8	22
hsa-miR-541-3p	MIMAT0004920	Endogenous1	15	4	11	14	10	8	7	9	8	9	5	2	10	14	21	15	22	13	23	22	26	13	21	13	23	10	12	6	17	24	23	26	20	9	20	20	25	26	11	9	16	15	15	12	12	8	13
hsa-miR-542-3p	MIMAT0003389	Endogenous1	9	1	22	18	21	15	11	6	6	11	49	9	6	16	31	45	20	3	39	1	9	50	19	12	2	12	22	29	29	39	27	12	30	61	20	24	20	12	16	43	11	5	1	1	15	36	31
hsa-miR-542-5p	MIMAT0003340	Endogenous1	5	11	22	8	17	6	23	20	23	33	17	19	6	11	36	16	21	13	23	43	14	11	25	31	22	17	30	10	20	26	25	20	30	10	29	39	23	27	20	9	12	38	5	20	23	13	28
hsa-miR-543	MIMAT0004954	Endogenous1	24	26	24	27	17	17	22	27	23	18	43	27	16	25	50	34	28	22	70	127	43	26	35	22	52	20	36	27	29	52	49	37	31	16	47	60	48	30	22	17	31	34	37	38	25	42	37
hsa-miR-544a	MIMAT0003164	Endogenous1	7	15	15	15	11	5	22	18	6	13	7	5	9	11	23	7	15	7	35	33	20	7	11	5	22	6	16	7	13	26	28	23	16	7	13	22	20	15	14	10	9	23	17	18	6	10	25
hsa-miR-545-3p	MIMAT0003165	Endogenous1	6	2	10	16	10	8	13	10	5	9	6	7	10	8	16	6	8	12	24	26	19	5	15	5	13	7	7	11	11	20	17	9	11	6	18	17	14	13	10	2	8	14	9	12	8	12	13
hsa-miR-548a-3p	MIMAT0003251	Endogenous1	4	12	6	6	6	6	10	11	8	6	7	6	7	13	17	12	13	15	19	17	15	15	14	8	13	13	13	7	15	22	14	16	12	11	17	18	8	16	17	11	10	15	8	18	14	10	15
hsa-miR-548a-5p	MIMAT0004803	Endogenous1	16	11	17	13	12	14	20	17	12	20	37	14	16	20	34	37	18	18	33	37	30	42	28	23	30	17	25	26	19	30	26	28	31	39	21	25	24	22	19	25	22	30	28	25	19	31	26
hsa-miR-548aa+hsa-miR-548t-3p	MIMAT0018447	Endogenous1	1	1	1	1	1	1	1	9	1	1	1	1	1	1	1	1	1	1	1	1	1	1	1	1	1	1	1	1	1	1	1	1	1	1	1	1	1	1	1	1	1	1	1	1	1	1	1
hsa-miR-548ad-3p	MIMAT0018946	Endogenous1	13	15	13	18	15	17	13	13	14	9	20	11	14	14	37	25	28	25	41	52	21	19	33	27	33	19	19	12	27	33	39	24	44	17	32	32	30	28	18	19	26	29	24	24	24	19	36
hsa-miR-548ah-5p	MIMAT0018972	Endogenous1	31	12	26	29	26	25	38	23	19	24	32	25	14	22	30	38	35	28	59	54	31	37	41	24	33	28	29	34	22	53	49	56	40	31	46	43	37	31	33	29	42	24	29	36	39	42	36
hsa-miR-548ai+hsa-miR-570-5p	MIMAT0018989	Endogenous1	18	5	11	16	7	7	13	14	14	5	20	9	8	20	36	26	26	10	27	40	31	14	17	21	14	14	17	11	13	27	21	27	13	27	24	26	19	20	25	18	14	28	16	13	14	14	19
hsa-miR-548ak	MIMAT0019013	Endogenous1	12	15	14	15	4	5	20	12	9	7	13	2	7	14	27	7	20	14	28	22	20	7	16	12	16	9	14	7	20	23	20	21	15	7	15	18	20	13	16	8	20	17	7	22	20	10	19
hsa-miR-548al	MIMAT0019024	Endogenous1	16	12	12	22	16	10	11	18	12	11	14	10	15	14	35	9	28	19	41	65	36	19	36	24	48	17	21	10	20	39	36	25	33	8	39	42	31	41	27	10	15	33	20	21	20	21	25
hsa-miR-548ar-3p	MIMAT0022266	Endogenous1	20	18	17	22	15	16	19	13	16	17	34	15	26	33	49	31	37	26	45	44	23	33	29	23	24	24	36	25	29	43	49	44	31	33	28	44	37	22	19	36	12	34	30	33	20	33	33
hsa-miR-548ar-5p	MIMAT0022265	Endogenous1	1	1	1	1	1	1	1	1	1	1	1	1	1	1	1	1	1	1	1	1	1	1	1	1	1	1	1	1	1	1	1	1	1	1	1	1	1	1	1	1	1	1	1	1	1	1	1
hsa-miR-548b-3p	MIMAT0003254	Endogenous1	14	5	10	10	7	11	13	8	4	9	5	6	6	19	22	7	16	17	25	25	15	9	17	21	14	7	13	13	13	16	15	20	19	6	23	24	17	14	16	4	10	9	11	16	20	8	16
hsa-miR-548c-5p+hsa-miR-548o-5p+hsa-miR-548am-5p	MIMAT0004806	Endogenous1	8	13	3	12	4	12	14	10	5	3	12	9	11	10	16	10	14	9	26	26	17	15	17	9	15	8	13	9	16	16	23	17	24	5	16	16	12	13	16	8	15	19	14	19	10	10	21
hsa-miR-548d-3p	MIMAT0003323	Endogenous1	9	9	9	10	26	10	13	15	13	14	12	13	6	14	15	9	20	10	30	31	11	11	18	9	18	21	21	9	18	29	37	18	24	4	18	20	19	24	18	6	22	22	17	26	15	13	26
hsa-miR-548d-5p	MIMAT0004812	Endogenous1	17	11	11	10	7	12	11	22	9	11	3	12	4	15	33	8	24	14	24	34	20	7	25	17	24	13	25	4	15	31	27	23	24	6	26	29	21	21	21	7	17	27	9	30	22	11	22
hsa-miR-548e-3p	MIMAT0005874	Endogenous1	6	8	6	3	8	2	9	14	4	8	6	2	6	7	11	4	11	8	29	15	6	5	11	13	14	5	12	6	5	22	14	15	11	6	9	14	14	12	21	7	11	15	10	11	8	7	14
hsa-miR-548e-5p	MIMAT0026736	Endogenous1	20	25	29	29	13	24	24	25	12	7	26	17	14	24	49	21	39	28	47	65	31	43	31	27	29	16	24	21	33	55	46	28	36	31	38	34	30	27	33	18	25	38	27	35	34	28	54
hsa-miR-548g-3p	MIMAT0005912	Endogenous1	14	11	18	11	17	11	19	18	11	12	22	12	10	22	37	24	29	20	32	43	21	23	15	21	19	19	16	15	19	25	34	18	15	16	20	36	21	20	16	12	19	33	14	31	13	25	24
hsa-miR-548h-5p	MIMAT0005928	Endogenous1	11	9	10	11	11	11	7	13	15	7	14	7	4	10	19	6	22	10	28	22	16	6	17	13	20	11	22	3	10	23	15	23	15	14	16	17	17	17	9	4	12	17	10	23	15	3	21
hsa-miR-548i	MIMAT0005935	Endogenous1	22	6	10	19	18	10	12	12	17	11	19	10	10	14	36	21	16	13	28	27	22	18	30	18	18	14	25	14	23	25	34	25	21	18	17	24	23	14	22	14	12	35	22	30	27	18	32
hsa-miR-548j-3p	MIMAT0026737	Endogenous1	19	9	22	26	15	8	17	17	13	17	25	18	14	20	41	17	21	21	46	39	21	20	27	23	32	6	22	11	24	39	26	29	24	22	24	41	39	25	16	13	11	21	27	31	23	19	23
hsa-miR-548j-5p	MIMAT0005875	Endogenous1	18	10	9	10	9	17	16	19	10	8	17	12	10	12	26	17	18	20	23	26	16	10	25	17	18	16	18	14	18	31	26	27	19	13	17	24	19	22	19	12	14	20	18	23	11	16	17
hsa-miR-548k	MIMAT0005882	Endogenous1	8	8	8	6	3	4	10	3	4	4	20	2	4	14	12	17	9	8	19	5	11	32	14	6	4	2	7	17	9	8	9	12	13	21	3	11	6	11	3	17	7	6	3	6	3	24	9
hsa-miR-548l	MIMAT0005889	Endogenous1	7	7	7	10	9	11	13	11	11	11	14	11	8	13	24	17	22	14	40	28	25	19	22	22	37	13	13	19	16	36	27	31	30	7	26	26	26	18	19	16	12	12	9	29	23	15	19
hsa-miR-548m	MIMAT0005917	Endogenous1	11	10	13	12	14	12	12	19	12	9	30	8	10	12	41	31	30	20	30	49	28	38	26	24	15	5	30	23	15	28	32	26	25	25	22	28	32	28	20	18	12	27	26	31	16	17	16
hsa-miR-548n	MIMAT0005916	Endogenous1	22	10	19	23	15	19	19	22	16	18	13	6	7	14	23	20	26	17	24	31	17	19	16	18	28	11	20	10	12	29	23	25	17	26	20	26	16	19	22	7	15	18	18	33	17	19	20
hsa-miR-548o-3p+hsa-miR-548ah-3p+hsa-miR-548av-3p	MIMAT0005919	Endogenous1	10	5	4	8	4	3	9	10	3	5	6	8	3	13	22	11	13	14	21	26	12	12	14	17	9	2	8	16	9	9	23	13	17	11	14	14	14	11	11	9	6	10	8	13	9	10	14
hsa-miR-548q	MIMAT0011163	Endogenous1	20	9	28	24	21	23	23	22	18	20	26	10	7	21	28	44	29	18	62	44	20	27	29	23	44	33	25	20	19	35	36	35	37	16	28	37	25	14	37	15	19	26	21	29	22	16	26
hsa-miR-548v	MIMAT0015020	Endogenous1	8	10	12	25	10	9	8	11	11	7	20	11	20	18	44	36	23	15	33	48	28	27	29	12	22	18	19	16	16	17	35	22	26	26	23	29	27	21	21	20	11	29	18	20	22	18	31
hsa-miR-548y	MIMAT0018354	Endogenous1	26	12	24	30	11	12	19	20	12	9	22	15	16	27	37	22	16	30	44	74	36	22	26	27	36	18	30	19	26	37	42	22	28	12	19	34	34	32	35	11	25	40	21	36	21	18	36
hsa-miR-548z+hsa-miR-548h-3p	MIMAT0018446	Endogenous1	15	7	14	11	6	14	10	4	15	11	11	5	4	14	21	17	18	9	27	24	13	14	21	13	15	11	18	18	18	21	34	22	15	11	29	25	39	23	18	13	13	17	13	19	15	15	16
hsa-miR-549a	MIMAT0003333	Endogenous1	14	17	9	19	17	11	33	36	19	14	22	14	10	19	49	27	33	12	54	30	24	19	30	20	33	29	22	31	19	41	44	37	45	20	23	26	36	31	26	21	32	29	18	25	27	23	37
hsa-miR-550a-5p	MIMAT0004800	Endogenous1	7	5	5	3	4	5	9	4	3	3	2	6	6	10	8	11	11	11	22	16	15	4	12	13	9	5	12	8	8	13	12	11	14	7	11	19	16	10	17	5	4	11	14	9	4	5	19
hsa-miR-551a	MIMAT0003214	Endogenous1	21	16	19	16	14	8	25	12	11	13	12	18	14	21	65	7	44	27	46	70	33	7	44	33	33	18	20	9	30	51	31	46	33	4	44	55	42	38	47	3	16	32	28	35	27	12	24
hsa-miR-551b-3p	MIMAT0003233	Endogenous1	29	21	13	18	21	22	22	17	12	9	22	25	12	31	53	25	35	15	46	53	27	22	26	17	28	16	25	15	25	35	49	42	41	23	28	44	37	29	26	16	19	29	23	34	23	6	24
hsa-miR-552-3p	MIMAT0003215	Endogenous1	21	13	16	15	13	16	17	15	14	15	23	11	10	11	37	27	23	24	41	41	25	21	37	16	22	12	24	19	21	35	50	35	32	14	33	33	27	20	18	18	27	29	27	30	27	30	37
hsa-miR-553	MIMAT0003216	Endogenous1	25	7	8	8	13	7	20	12	6	7	10	12	14	17	24	12	28	19	39	36	25	13	18	13	22	16	14	11	18	26	23	24	29	7	21	30	18	21	23	13	17	19	20	26	21	12	16
hsa-miR-554	MIMAT0003217	Endogenous1	7	5	11	15	6	6	16	7	5	4	13	5	5	4	16	15	9	8	21	24	13	8	14	11	17	9	10	8	7	18	28	25	18	10	13	19	13	14	13	7	15	12	13	12	7	10	9
hsa-miR-555	MIMAT0003219	Endogenous1	4	8	10	12	10	5	11	11	11	8	15	8	6	21	28	16	23	9	33	31	25	8	19	11	13	3	13	7	13	22	23	19	19	10	17	23	24	19	13	11	6	15	11	16	10	19	21
hsa-miR-556-3p	MIMAT0004793	Endogenous1	6	7	7	10	10	7	8	14	6	2	13	8	6	10	16	16	15	6	16	18	15	15	11	9	6	5	8	9	9	25	16	16	15	14	19	14	8	10	8	12	11	10	13	17	10	8	16
hsa-miR-556-5p	MIMAT0003220	Endogenous1	14	12	19	18	19	16	16	18	17	14	14	11	13	25	38	21	27	21	43	47	20	28	25	26	25	20	21	12	24	25	34	28	25	28	23	30	30	28	19	17	24	32	14	35	23	15	31
hsa-miR-561-3p	MIMAT0003225	Endogenous1	2	8	7	1	1	4	2	6	2	2	11	5	4	7	11	22	8	7	15	8	9	9	10	8	9	11	2	14	11	15	11	15	14	10	17	11	13	13	10	9	9	18	9	12	8	11	6
hsa-miR-561-5p	MIMAT0022706	Endogenous1	20	9	17	24	13	9	18	9	11	6	13	15	8	14	51	13	33	14	38	52	22	10	20	21	22	18	18	12	25	39	30	25	36	12	39	40	26	26	22	3	20	27	24	30	27	13	27
hsa-miR-562	MIMAT0003226	Endogenous1	12	9	12	10	9	14	13	10	11	14	9	14	4	8	20	6	12	13	26	24	14	11	18	11	17	10	13	8	13	18	14	20	23	9	16	19	12	13	28	3	11	21	15	17	12	6	12
hsa-miR-563	MIMAT0003227	Endogenous1	13	22	8	14	14	13	9	8	10	9	28	14	10	31	35	22	23	25	37	38	28	31	21	14	30	21	16	18	28	38	24	22	23	30	19	37	31	20	22	16	14	21	21	34	23	19	25
hsa-miR-564	MIMAT0003228	Endogenous1	7	5	15	13	9	7	10	12	11	4	6	3	4	6	22	5	16	10	25	26	17	7	23	18	16	6	11	3	8	26	16	15	14	4	19	18	17	16	15	9	10	15	11	21	14	8	12
hsa-miR-566	MIMAT0003230	Endogenous1	6	8	7	13	7	5	6	7	6	6	20	2	4	19	21	11	15	10	18	25	20	12	19	6	10	12	16	12	10	15	29	21	18	11	12	21	13	13	14	13	15	13	12	23	13	13	14
hsa-miR-567	MIMAT0003231	Endogenous1	7	10	11	6	5	7	10	8	14	10	11	7	6	13	28	17	13	12	24	26	11	9	17	9	14	8	7	10	11	25	16	12	22	12	27	21	19	16	21	6	8	12	26	20	11	12	18
hsa-miR-568	MIMAT0003232	Endogenous1	12	9	16	15	9	6	11	11	9	8	13	13	9	9	23	8	9	16	24	28	14	9	25	13	11	15	12	6	9	16	14	9	19	12	23	19	10	10	14	9	6	12	12	18	12	14	15
hsa-miR-570-3p	MIMAT0003235	Endogenous1	1	1	1	1	1	1	1	1	1	1	1	1	1	1	1	1	1	1	1	1	1	1	1	1	1	1	1	1	1	1	1	1	1	1	1	1	1	1	1	1	1	1	1	1	1	1	1
hsa-miR-571	MIMAT0003236	Endogenous1	10	10	10	9	4	10	13	10	4	3	14	5	6	16	17	10	12	10	30	28	19	16	24	18	13	7	15	14	12	17	19	23	23	14	21	21	15	10	24	9	10	16	12	17	6	16	17
hsa-miR-572	MIMAT0003237	Endogenous1	8	14	19	21	5	19	14	9	13	12	18	5	11	17	36	21	23	15	37	34	15	20	19	11	26	19	19	14	23	25	35	29	20	20	23	18	32	26	16	10	21	31	17	20	13	14	23
hsa-miR-573	MIMAT0003238	Endogenous1	10	7	11	11	7	10	11	16	8	3	28	7	9	11	17	30	11	10	28	27	8	20	11	9	22	14	15	13	7	24	27	24	20	13	20	22	15	24	22	16	8	27	16	20	24	23	9
hsa-miR-574-3p	MIMAT0003239	Endogenous1	48	46	56	74	26	22	29	41	50	76	69	40	28	50	115	125	49	63	124	277	136	75	55	83	139	64	83	44	30	130	108	131	117	46	70	149	100	113	122	34	41	75	95	79	101	62	62
hsa-miR-574-5p	MIMAT0004795	Endogenous1	70	37	98	99	48	89	47	49	90	92	132	66	25	67	178	178	61	93	143	287	179	123	66	91	146	94	133	98	38	113	117	137	147	52	128	131	108	109	112	38	64	79	112	102	107	131	84
hsa-miR-575	MIMAT0003240	Endogenous1	17	10	27	29	22	12	27	24	13	16	17	13	16	35	50	23	29	34	59	78	43	15	29	41	36	29	34	12	19	51	57	38	40	10	39	44	43	36	19	15	22	34	25	47	36	13	38
hsa-miR-576-3p	MIMAT0004796	Endogenous1	14	12	9	9	9	15	14	18	9	12	25	7	10	27	26	22	18	22	27	34	29	26	22	17	20	11	15	17	28	24	23	23	15	26	20	31	28	28	18	10	20	16	17	26	23	21	12
hsa-miR-576-5p	MIMAT0003241	Endogenous1	9	8	13	14	12	13	20	21	6	10	15	5	8	8	26	17	21	13	29	26	20	15	22	18	17	11	14	11	23	14	25	20	30	15	14	26	14	23	17	9	20	14	14	12	14	17	20
hsa-miR-577	MIMAT0003242	Endogenous1	18	6	12	10	15	10	11	8	8	9	16	12	9	21	27	11	20	14	25	31	26	19	19	17	22	14	14	19	25	38	17	22	19	8	21	28	30	32	15	13	13	21	18	22	18	16	25
hsa-miR-578	MIMAT0003243	Endogenous1	6	4	8	7	5	6	8	7	3	5	9	5	1	11	16	6	14	11	24	22	10	5	24	8	10	11	11	5	12	16	22	18	19	9	14	16	13	18	13	2	6	10	7	17	10	9	15
hsa-miR-579-3p	MIMAT0003244	Endogenous1	1	1	1	1	1082	1	458	892	418	658	1	1	1	1	1	1	1	1	1	1	1	1	1	1	1	1	1	1	1	1	1	1	1	1	1	1	1	1	1	1	1	1	1	1	1	1	1
hsa-miR-579-5p	MIMAT0026616	Endogenous1	15	7	20	18	21	10	18	13	11	11	16	15	11	13	40	19	22	12	37	46	24	17	27	13	26	10	24	20	21	34	33	30	22	10	37	34	29	20	30	9	15	26	20	26	23	15	13
hsa-miR-580-3p	MIMAT0003245	Endogenous1	4	3	5	7	5	4	8	3	3	5	3	6	2	9	9	1	12	11	14	20	22	2	11	7	11	4	13	5	5	20	10	18	19	6	7	15	10	10	6	2	5	8	11	20	7	4	14
hsa-miR-582-3p	MIMAT0004797	Endogenous1	5	8	8	14	9	11	9	9	6	9	22	5	9	13	27	23	22	18	27	22	10	20	17	10	14	12	13	21	15	25	21	16	12	30	16	19	20	14	22	15	12	13	10	23	8	18	10
hsa-miR-582-5p	MIMAT0003247	Endogenous1	11	10	13	15	13	14	12	9	8	7	27	5	10	10	29	18	27	14	27	38	14	30	23	11	21	14	15	17	21	22	18	23	11	29	17	22	17	18	24	15	17	24	14	18	16	23	14
hsa-miR-584-3p	MIMAT0022708	Endogenous1	24	27	25	26	17	35	21	29	18	13	37	13	23	17	48	28	27	31	66	41	36	47	32	20	41	16	20	22	41	58	53	44	33	29	30	55	34	40	30	23	24	32	30	54	35	40	41
hsa-miR-584-5p	MIMAT0003249	Endogenous1	12	11	16	11	8	11	24	12	16	7	16	11	8	13	38	17	22	11	21	39	16	15	21	15	21	12	20	16	18	34	36	23	25	14	22	24	27	14	25	4	14	34	15	25	19	10	25
hsa-miR-585-3p	MIMAT0003250	Endogenous1	22	15	25	23	13	14	16	22	13	11	35	13	15	28	60	37	26	28	42	53	33	52	27	23	31	25	21	35	29	42	43	28	23	42	31	39	25	22	31	32	27	29	23	37	28	32	53
hsa-miR-587	MIMAT0003253	Endogenous1	17	9	12	12	11	14	17	8	13	15	16	8	9	13	32	18	13	17	27	35	22	18	15	20	19	7	10	15	17	15	24	21	9	22	17	19	18	24	20	12	6	17	21	18	14	12	19
hsa-miR-589-5p	MIMAT0004799	Endogenous1	9	12	12	16	6	8	11	8	6	4	9	5	9	11	20	11	23	19	22	30	19	12	19	10	17	10	19	6	16	20	27	24	22	7	17	19	28	19	15	4	14	21	15	17	10	16	19
hsa-miR-590-3p	MIMAT0004801	Endogenous1	8	3	6	7	5	9	9	5	7	4	27	7	8	11	24	40	16	8	15	17	7	21	9	6	11	4	14	22	10	23	14	12	20	23	16	18	14	12	12	23	13	25	11	11	12	22	17
hsa-miR-590-5p	MIMAT0003258	Endogenous1	8	6	7	11	15	6	18	16	9	8	23	12	8	7	26	18	22	19	25	27	22	11	23	18	26	14	10	20	13	24	26	17	29	16	13	27	28	19	23	4	17	22	16	22	23	9	11
hsa-miR-591	MIMAT0003259	Endogenous1	14	13	22	18	8	7	15	7	13	5	16	11	8	16	19	13	18	14	37	20	19	17	22	10	22	13	17	13	14	19	19	16	22	9	25	23	21	17	15	12	18	19	11	16	14	15	13
hsa-miR-592	MIMAT0003260	Endogenous1	11	3	9	16	16	8	12	9	6	9	12	10	4	11	17	21	17	13	36	34	21	15	21	15	25	13	13	10	13	22	29	19	13	11	21	23	26	17	17	11	18	12	10	16	20	16	20
hsa-miR-593-3p	MIMAT0004802	Endogenous1	22	10	15	15	9	15	22	16	4	6	35	9	7	18	28	18	16	20	38	31	27	16	29	16	15	15	17	22	24	26	31	27	28	13	22	36	23	18	21	16	20	35	13	30	16	23	23
hsa-miR-595	MIMAT0003263	Endogenous1	10	8	6	12	11	7	15	12	3	7	26	14	6	13	31	14	21	8	38	27	21	14	22	18	16	10	23	11	18	21	27	21	20	13	27	20	18	22	16	11	20	20	17	18	14	19	17
hsa-miR-596	MIMAT0003264	Endogenous1	13	18	9	8	8	10	14	11	5	4	10	7	4	6	21	7	8	11	21	27	20	10	11	14	14	12	13	7	15	30	37	13	16	8	9	23	23	18	12	4	7	16	13	23	16	7	14
hsa-miR-597-5p	MIMAT0003265	Endogenous1	11	15	15	19	9	13	16	9	14	13	54	18	11	19	43	39	36	25	45	51	16	33	26	19	24	27	26	28	27	28	47	40	42	41	23	31	38	29	34	19	27	38	19	20	30	24	35
hsa-miR-598-3p	MIMAT0003266	Endogenous1	22	22	21	23	16	19	19	19	15	19	27	31	12	33	61	28	52	41	77	97	52	25	34	56	54	16	27	15	35	48	33	49	34	19	35	61	45	48	50	15	16	28	24	40	32	11	39
hsa-miR-599	MIMAT0003267	Endogenous1	6	3	7	8	8	5	6	6	6	4	7	9	6	3	11	9	12	10	11	15	14	8	8	11	12	8	13	7	7	12	11	13	11	15	14	12	16	9	5	10	5	17	8	11	16	8	14
hsa-miR-600	MIMAT0003268	Endogenous1	12	5	6	8	9	7	12	10	10	6	4	9	5	15	27	8	12	8	18	33	21	8	15	12	20	6	18	4	11	18	30	25	25	10	13	27	11	12	21	11	10	14	15	16	7	4	9
hsa-miR-601	MIMAT0003269	Endogenous1	3	4	9	6	5	5	5	5	8	6	12	7	4	15	12	20	9	8	30	15	8	14	14	8	16	13	16	15	8	15	18	18	20	16	13	16	11	9	16	11	4	15	17	14	11	17	14
hsa-miR-603	MIMAT0003271	Endogenous1	1	1	1	1	1	1	1	1	1	1	1	1	1	1	1	1	1	1	1	1	1	1	1	1	1	1	1	1	1	1	1	1	1	1	1	1	1	1	1	1	1	1	1	1	1	1	1
hsa-miR-604	MIMAT0003272	Endogenous1	4	8	3	7	6	7	9	3	7	9	17	7	2	10	18	14	18	6	24	17	15	8	19	12	15	8	14	11	12	17	12	16	16	18	7	17	12	14	19	11	21	8	15	11	12	15	12
hsa-miR-605-5p	MIMAT0003273	Endogenous1	14	6	15	15	8	14	9	12	9	7	13	8	7	13	29	25	23	11	24	38	17	12	21	13	19	20	21	8	19	45	37	22	20	16	16	27	18	21	12	23	15	14	15	23	16	17	22
hsa-miR-606	MIMAT0003274	Endogenous1	8	11	11	11	7	15	24	14	8	2	14	7	9	17	27	13	37	11	35	31	22	17	36	15	21	10	20	18	15	28	22	21	36	13	26	29	23	18	22	9	15	15	20	17	27	16	20
hsa-miR-607	MIMAT0003275	Endogenous1	14	15	19	12	15	14	19	21	9	11	14	11	9	17	36	11	16	14	36	45	20	26	18	22	22	8	18	7	20	32	44	25	26	11	22	33	19	12	13	7	12	27	19	35	24	9	27
hsa-miR-608	MIMAT0003276	Endogenous1	11	23	13	16	19	17	23	27	13	13	22	10	11	15	46	32	23	29	42	67	35	23	39	25	32	24	35	15	19	41	53	44	34	35	35	44	31	33	26	24	22	27	29	25	20	19	43
hsa-miR-610	MIMAT0003278	Endogenous1	19	13	16	20	20	12	10	23	10	16	11	17	3	15	34	13	22	17	37	25	11	19	22	15	28	15	13	13	11	22	24	23	14	4	13	18	25	26	32	9	25	15	24	31	18	10	29
hsa-miR-612	MIMAT0003280	Endogenous1	46	22	21	34	21	23	26	30	23	24	146	32	16	26	62	146	45	31	83	85	55	147	44	33	62	63	77	120	45	51	76	73	63	117	65	58	39	38	40	99	76	77	35	55	48	132	61
hsa-miR-613	MIMAT0003281	Endogenous1	14	11	11	10	11	9	13	12	15	11	14	8	4	9	26	13	28	15	29	15	14	7	17	18	21	7	9	16	10	23	20	12	14	11	23	28	18	26	13	6	8	18	17	20	10	13	29
hsa-miR-614	MIMAT0003282	Endogenous1	9	5	13	16	5	8	10	7	4	7	3	9	5	9	13	5	15	12	18	23	16	5	19	9	12	12	13	9	10	22	19	14	8	9	19	15	9	13	10	6	7	10	12	21	16	8	14
hsa-miR-615-3p	MIMAT0003283	Endogenous1	21	16	20	26	11	17	13	16	21	12	57	14	14	22	55	52	40	22	44	52	29	47	29	14	22	22	25	31	37	42	40	40	34	53	39	40	31	27	41	34	30	29	15	40	24	39	27
hsa-miR-615-5p	MIMAT0004804	Endogenous1	9	16	8	13	10	10	10	7	6	5	5	11	5	6	28	11	17	17	19	29	14	8	19	16	10	6	16	6	15	23	20	20	19	4	18	25	19	13	10	2	11	13	8	17	13	16	15
hsa-miR-616-3p	MIMAT0004805	Endogenous1	5	7	10	7	9	7	18	7	6	13	10	4	7	3	14	11	11	10	14	30	22	13	8	9	24	8	16	12	13	18	20	12	9	9	16	17	14	12	11	12	3	11	12	19	8	15	12
hsa-miR-617	MIMAT0003286	Endogenous1	3	11	18	8	6	6	8	5	9	8	12	4	6	9	18	10	18	13	24	27	23	11	10	9	13	12	12	11	19	29	24	22	20	9	23	19	33	13	17	6	15	12	17	16	18	5	16
hsa-miR-619-3p	MIMAT0003288	Endogenous1	10	9	12	8	7	12	17	12	8	6	10	6	10	11	20	9	24	17	25	31	18	12	18	13	23	12	21	6	17	21	33	20	35	6	23	24	18	20	14	5	18	14	16	25	18	14	18
hsa-miR-620	MIMAT0003289	Endogenous1	11	6	11	12	8	14	16	8	4	4	26	10	8	13	25	39	17	17	39	36	22	32	21	18	13	12	16	19	20	27	25	25	26	27	19	18	26	21	22	22	16	16	19	21	26	29	16
hsa-miR-624-3p	MIMAT0004807	Endogenous1	9	8	11	9	7	4	3	4	6	4	12	4	5	7	27	12	13	14	11	21	11	10	14	8	15	10	11	10	14	15	24	8	10	7	8	20	19	13	15	11	11	7	9	19	9	12	22
hsa-miR-625-5p	MIMAT0003294	Endogenous1	17	13	20	20	14	21	16	14	13	14	12	15	7	13	28	14	17	13	31	54	17	15	18	18	25	13	18	16	12	31	26	27	29	10	28	41	26	27	29	9	10	23	20	24	19	17	22
hsa-miR-626	MIMAT0003295	Endogenous1	21	12	23	27	9	26	13	19	8	17	17	13	15	26	47	21	53	34	45	61	34	25	33	23	33	27	29	13	32	47	48	50	34	26	40	39	43	40	37	22	32	41	18	32	31	29	43
hsa-miR-627-3p	MIMAT0026623	Endogenous1	20	19	19	18	27	17	19	19	8	11	32	15	16	26	44	28	23	27	61	54	26	28	32	16	27	27	37	21	29	47	53	50	42	35	38	54	29	21	24	26	34	32	31	47	24	30	38
hsa-miR-627-5p	MIMAT0003296	Endogenous1	1	1	1	1	1	1	1	1	1	1	1	1	1	1	1	1	1	1	1	1	1	1	1	1	1	1	1	1	1	1	1	1	1	1	1	1	1	1	1	1	1	1	1	1	1	1	1
hsa-miR-628-3p	MIMAT0003297	Endogenous1	9	9	7	7	7	6	12	12	8	12	15	10	7	11	25	15	13	14	36	24	23	18	15	20	26	10	16	9	16	25	21	11	14	12	18	28	20	17	16	8	7	25	25	12	15	14	21
hsa-miR-628-5p	MIMAT0004809	Endogenous1	14	12	12	12	11	11	23	8	9	10	8	11	5	14	15	8	13	13	17	17	22	8	15	14	9	7	11	6	22	25	20	14	23	5	19	16	12	19	13	6	14	13	12	22	11	7	18
hsa-miR-629-5p	MIMAT0004810	Endogenous1	13	12	11	18	7	22	16	9	7	11	11	12	8	22	45	6	27	17	50	34	25	10	23	22	30	16	26	9	21	31	34	31	39	8	30	38	34	32	27	8	19	28	26	30	31	7	22
hsa-miR-630	MIMAT0003299	Endogenous1	22	22	22	34	21	25	20	10	20	23	37	17	19	26	40	43	26	26	49	46	29	23	36	21	40	19	23	19	16	49	47	42	47	19	16	46	58	34	29	19	36	37	27	31	30	24	27
hsa-miR-631	MIMAT0003300	Endogenous1	14	8	13	11	15	8	7	6	3	8	7	6	5	8	27	11	15	7	16	30	19	11	19	9	19	7	19	16	15	18	32	16	15	7	16	22	14	21	15	7	10	11	11	12	12	9	12
hsa-miR-637	MIMAT0003307	Endogenous1	6	4	5	11	3	7	8	4	2	8	9	9	5	9	17	6	11	14	19	24	9	13	12	4	16	3	12	4	16	16	15	17	15	11	12	23	13	14	22	7	10	17	12	10	12	12	5
hsa-miR-638	MIMAT0003308	Endogenous1	7	3	8	14	4	11	4	7	6	8	15	8	7	9	17	8	10	9	17	20	11	17	25	9	24	12	8	6	17	17	25	27	21	11	16	26	11	11	19	7	15	13	17	13	15	11	26
hsa-miR-639	MIMAT0003309	Endogenous1	18	20	17	11	9	20	11	11	9	14	43	17	17	29	48	40	32	32	37	46	29	41	27	25	35	18	25	32	33	54	37	29	47	51	30	30	37	25	33	27	25	21	28	33	29	23	23
hsa-miR-640	MIMAT0003310	Endogenous1	21	16	25	18	20	17	20	20	17	19	20	21	9	24	42	21	31	18	45	50	31	25	34	25	34	17	26	22	21	42	39	26	29	21	36	43	30	34	33	22	22	26	24	34	24	22	41
hsa-miR-641	MIMAT0003311	Endogenous1	15	6	7	10	11	8	9	6	7	4	11	9	11	11	27	16	14	9	34	26	21	15	15	9	17	18	14	17	23	29	24	31	23	13	23	23	17	17	18	9	16	19	18	15	16	12	17
hsa-miR-642a-3p	MIMAT0020924	Endogenous1	14	8	8	9	11	10	11	15	12	10	13	9	10	10	32	22	18	11	23	34	15	8	24	11	15	14	16	8	22	19	21	27	28	14	27	19	11	22	15	11	14	28	17	24	17	9	20
hsa-miR-642a-5p	MIMAT0003312	Endogenous1	11	12	11	15	3	12	10	14	10	12	45	10	16	25	41	34	23	18	36	49	35	38	24	23	24	8	24	19	21	36	31	17	29	34	32	32	27	21	19	20	13	29	14	34	16	34	28
hsa-miR-643	MIMAT0003313	Endogenous1	18	9	7	19	15	21	16	10	10	8	20	8	13	12	39	16	26	7	24	44	18	19	13	7	19	18	7	15	16	21	30	25	19	21	22	22	28	14	24	13	12	15	18	12	20	15	24
hsa-miR-644a	MIMAT0003314	Endogenous1	26	24	14	34	31	36	42	32	38	42	26	18	12	30	50	30	50	34	85	49	31	28	31	26	57	32	30	22	23	42	46	38	34	16	35	46	25	35	31	14	26	34	28	40	35	24	35
hsa-miR-648	MIMAT0003318	Endogenous1	14	14	18	21	15	20	17	11	15	7	24	23	6	15	38	24	31	16	48	50	27	16	38	17	34	21	34	19	29	32	35	46	43	27	29	36	26	31	39	23	28	28	25	30	20	21	29
hsa-miR-649	MIMAT0003319	Endogenous1	15	15	17	13	5	5	23	17	10	10	7	9	10	8	26	20	23	16	27	23	17	16	19	19	17	8	11	11	22	31	22	17	17	9	24	23	23	16	16	11	9	18	17	16	17	13	23
hsa-miR-650	MIMAT0003320	Endogenous1	23	7	19	17	10	13	13	10	6	11	28	6	13	9	28	32	25	21	39	30	22	34	20	9	28	10	17	22	23	25	26	22	23	33	14	22	23	20	27	20	15	20	24	26	16	19	20
hsa-miR-6503-3p	MIMAT0025463	Endogenous1	15	6	14	9	6	14	8	13	2	9	5	5	3	14	26	14	16	9	17	32	18	18	20	10	14	2	16	12	17	23	23	17	19	26	17	21	22	14	17	13	9	18	8	20	14	11	22
hsa-miR-6503-5p	MIMAT0025462	Endogenous1	15	16	19	16	14	22	16	20	21	7	13	16	18	23	55	11	23	14	46	60	29	23	35	24	32	21	25	10	30	35	40	36	30	16	21	31	30	24	32	11	18	32	23	33	26	12	24
hsa-miR-651-3p	MIMAT0026624	Endogenous1	17	7	8	17	8	4	20	9	8	17	7	5	7	8	24	9	14	18	21	19	7	10	12	13	17	12	9	9	17	32	21	17	15	9	12	26	17	20	13	15	13	12	7	14	10	10	25
hsa-miR-651-5p	MIMAT0003321	Endogenous1	14	11	19	12	10	16	22	17	9	9	28	13	12	11	28	40	26	12	31	45	33	20	27	16	33	7	27	27	13	28	31	28	20	28	22	30	35	22	25	18	18	23	19	28	17	21	26
hsa-miR-6511a-3p	MIMAT0025479	Endogenous1	7	5	6	10	4	6	8	6	8	3	13	7	3	10	11	15	13	7	12	17	15	10	18	8	13	6	14	11	12	13	15	18	15	9	15	18	13	9	13	7	8	22	10	16	5	7	8
hsa-miR-6511a-5p	MIMAT0025478	Endogenous1	12	9	13	8	7	10	15	8	8	11	7	12	6	10	28	2	8	13	38	33	13	8	16	15	24	15	18	5	19	31	26	22	26	7	28	25	21	13	22	8	16	18	13	22	14	5	21
hsa-miR-652-3p	MIMAT0003322	Endogenous1	5	11	7	8	6	7	10	19	4	8	10	7	7	11	18	16	14	9	34	64	18	8	16	20	23	13	9	15	6	28	18	21	19	8	15	31	18	23	17	11	4	17	15	14	13	13	16
hsa-miR-652-5p	MIMAT0022709	Endogenous1	15	13	8	14	8	6	6	11	13	9	26	9	14	20	50	31	21	6	37	34	23	31	34	16	26	10	20	21	25	25	38	21	23	26	19	33	27	27	21	19	21	19	13	27	17	22	18
hsa-miR-654-3p	MIMAT0004814	Endogenous1	12	3	12	7	5	8	14	7	9	5	6	11	7	9	25	10	16	11	26	26	13	3	21	13	22	10	13	6	19	18	20	20	25	6	10	26	22	23	28	6	14	17	12	27	16	8	20
hsa-miR-654-5p	MIMAT0003330	Endogenous1	7	8	6	17	6	8	14	10	5	9	14	4	4	14	25	11	11	18	29	27	17	18	16	18	19	14	14	13	18	27	22	18	24	14	17	20	17	16	27	12	17	21	16	16	15	8	26
hsa-miR-655-3p	MIMAT0003331	Endogenous1	5	14	10	12	9	7	10	4	2	11	13	6	3	4	18	12	9	11	15	22	10	9	11	10	20	7	11	5	9	18	15	15	16	8	15	16	27	13	12	8	6	13	12	10	7	5	11
hsa-miR-656-3p	MIMAT0003332	Endogenous1	8	5	19	8	22	11	21	17	13	13	13	12	12	11	38	25	18	23	39	30	18	22	22	10	22	13	20	12	22	30	40	28	32	11	16	31	24	14	19	14	16	19	15	23	12	16	23
hsa-miR-660-3p	MIMAT0022711	Endogenous1	17	13	18	19	10	17	12	9	16	4	19	12	6	25	54	17	19	12	49	43	26	29	31	22	27	12	23	19	28	40	33	38	28	21	26	35	28	28	16	28	17	32	28	26	15	15	33
hsa-miR-660-5p	MIMAT0003338	Endogenous1	8	4	3	9	4	8	9	11	8	7	13	12	4	11	22	19	15	9	26	28	22	14	6	13	22	6	11	11	11	16	23	20	19	15	12	30	12	11	16	4	9	23	14	11	10	22	11
hsa-miR-661	MIMAT0003324	Endogenous1	14	10	9	11	7	5	22	14	6	5	19	11	8	13	18	23	14	12	27	27	8	21	19	11	15	14	21	13	15	29	41	30	23	15	21	18	20	22	18	13	22	18	17	28	15	19	12
hsa-miR-663a	MIMAT0003326	Endogenous1	12	7	3	12	2	8	11	8	6	5	11	5	12	15	31	19	15	18	27	27	12	11	15	12	19	14	20	19	17	24	29	31	24	10	17	29	26	12	21	16	14	20	20	20	17	14	22
hsa-miR-664a-3p	MIMAT0005949	Endogenous1	14	14	20	19	8	21	15	15	23	13	31	17	12	31	53	38	24	22	62	83	30	52	34	31	41	19	23	23	22	54	48	36	39	41	33	33	46	34	30	22	25	28	25	40	27	31	33
hsa-miR-664b-3p	MIMAT0022272	Endogenous1	14	11	14	16	13	25	18	18	7	13	20	15	8	18	29	30	29	26	34	41	17	18	19	17	21	26	24	26	20	39	38	30	33	17	32	30	25	24	36	18	26	34	31	32	28	13	26
hsa-miR-664b-5p	MIMAT0022271	Endogenous1	11	8	8	10	6	9	9	7	10	4	5	12	7	8	20	4	14	14	23	20	21	10	12	7	12	9	7	11	13	22	18	23	23	6	19	18	16	13	14	3	10	22	17	16	11	14	19
hsa-miR-665	MIMAT0004952	Endogenous1	16	10	23	13	12	12	8	9	10	8	21	7	6	15	30	18	19	14	31	31	35	13	16	17	20	11	19	19	18	28	22	19	26	10	16	24	29	25	17	13	22	24	22	27	17	25	16
hsa-miR-671-3p	MIMAT0004819	Endogenous1	8	7	14	14	10	8	15	9	13	8	5	12	7	15	16	8	22	16	33	36	15	8	23	14	20	10	13	8	10	37	20	17	11	4	15	30	16	17	23	9	6	22	21	16	14	7	22
hsa-miR-671-5p	MIMAT0003880	Endogenous1	9	20	15	10	16	13	10	5	4	8	18	7	2	12	27	17	12	14	41	32	25	15	12	25	26	15	16	15	24	27	30	18	26	18	28	30	29	16	14	13	17	30	7	25	17	17	19
hsa-miR-6720-3p	MIMAT0025851	Endogenous1	7	9	13	12	9	4	10	3	7	9	30	13	14	18	34	28	22	10	33	40	20	26	13	11	19	6	12	17	14	28	27	22	16	29	15	23	27	18	15	17	8	24	10	30	9	19	20
hsa-miR-6721-5p	MIMAT0025852	Endogenous1	50	23	33	33	30	31	19	18	37	36	12	38	34	77	160	29	122	104	229	210	130	15	145	131	130	39	51	32	33	86	71	118	112	20	118	121	129	104	129	26	32	75	64	54	45	31	114
hsa-miR-6724-5p	MIMAT0025856	Endogenous1	21	12	19	34	19	25	22	17	15	14	20	16	14	17	45	29	35	33	61	94	33	26	38	51	63	24	25	16	19	48	36	55	40	5	51	76	47	46	41	13	25	44	33	39	21	29	48
hsa-miR-675-5p	MIMAT0004284	Endogenous1	10	7	10	5	8	4	7	8	3	3	9	7	9	16	14	16	17	8	23	21	20	12	15	12	18	14	17	12	17	18	16	15	23	3	19	26	13	19	16	8	13	11	6	17	13	10	13
hsa-miR-7-5p	MIMAT0000252	Endogenous1	19	10	15	13	9	13	13	13	6	9	31	12	22	29	38	46	35	25	46	51	27	37	24	15	26	21	21	28	20	38	34	32	26	32	31	42	25	23	23	36	22	41	24	30	25	29	35
hsa-miR-708-5p	MIMAT0004926	Endogenous1	13	6	7	12	10	8	7	5	5	4	15	7	8	15	22	13	15	13	27	37	20	13	28	18	31	11	14	13	12	23	19	27	19	5	22	27	20	20	22	5	12	12	14	16	13	12	15
hsa-miR-744-5p	MIMAT0004945	Endogenous1	25	14	18	27	10	35	15	22	12	14	20	18	9	21	32	27	32	25	57	52	24	17	31	26	38	26	25	22	29	44	64	42	52	24	33	39	37	28	36	32	34	33	34	38	41	17	34
hsa-miR-758-3p+hsa-miR-411-3p	MIMAT0003879	Endogenous1	7	3	9	14	8	3	9	9	10	5	15	13	6	19	28	11	15	15	20	34	19	26	27	15	23	6	15	16	14	21	23	17	16	14	18	25	19	16	21	7	13	22	18	22	11	15	21
hsa-miR-758-5p	MIMAT0022929	Endogenous1	12	9	21	17	11	16	12	14	11	14	7	11	10	18	24	5	16	5	20	19	20	9	12	14	12	5	20	9	16	29	19	24	19	4	16	29	11	26	21	6	18	14	16	18	13	11	17
hsa-miR-760	MIMAT0004957	Endogenous1	16	11	8	11	8	12	10	7	5	7	15	5	8	10	22	15	15	22	16	11	17	11	8	18	20	4	13	7	19	19	24	20	22	14	18	19	13	16	21	7	18	11	10	13	13	11	14
hsa-miR-761	MIMAT0010364	Endogenous1	12	8	6	15	9	10	12	8	5	9	10	13	6	22	34	20	25	18	48	38	23	12	28	25	33	16	14	12	23	35	18	24	31	8	27	31	22	21	31	11	17	21	27	20	16	17	33
hsa-miR-764	MIMAT0010367	Endogenous1	24	12	24	24	16	25	18	19	10	14	39	16	12	26	50	34	36	26	43	47	35	30	43	14	48	16	43	11	40	43	56	45	36	29	30	44	33	30	31	22	35	30	31	42	36	34	38
hsa-miR-765	MIMAT0003945	Endogenous1	22	8	21	16	11	16	11	14	13	15	19	17	10	21	33	14	23	25	39	44	16	16	22	25	31	25	29	14	22	38	33	36	35	19	20	34	29	24	34	15	30	29	24	29	15	22	27
hsa-miR-766-3p	MIMAT0003888	Endogenous1	8	7	13	15	10	17	12	11	5	5	18	6	8	14	20	37	21	16	41	35	21	18	16	17	26	9	17	12	24	27	37	32	21	14	22	23	13	23	24	13	19	22	17	29	14	14	20
hsa-miR-766-5p	MIMAT0022714	Endogenous1	14	7	18	9	2	14	7	4	4	6	10	4	4	11	20	11	14	17	24	14	18	18	9	11	11	10	13	7	17	21	16	20	17	15	15	26	14	15	12	11	5	18	17	15	12	9	16
hsa-miR-767-3p	MIMAT0003883	Endogenous1	5	5	12	7	8	6	11	11	5	4	8	4	2	7	12	9	14	15	18	26	11	9	10	11	15	4	16	13	13	22	16	15	11	8	16	17	22	19	15	3	9	13	18	14	15	6	12
hsa-miR-767-5p	MIMAT0003882	Endogenous1	11	9	18	14	7	9	9	7	8	9	29	13	14	17	31	28	15	12	30	31	22	34	13	4	16	20	18	23	12	21	27	19	19	40	20	21	22	11	23	24	12	23	16	12	13	26	13
hsa-miR-769-3p	MIMAT0003887	Endogenous1	11	10	11	16	11	6	9	7	9	6	15	9	4	16	12	21	16	8	11	27	16	25	14	4	18	7	14	8	12	18	29	13	17	31	17	18	16	8	7	17	7	12	4	17	5	11	13
hsa-miR-769-5p	MIMAT0003886	Endogenous1	10	13	14	19	9	15	20	16	12	9	8	8	9	12	38	12	21	8	42	51	29	15	14	15	33	23	13	10	22	32	21	24	22	7	25	42	25	19	27	7	18	34	21	26	27	13	31
hsa-miR-770-5p	MIMAT0003948	Endogenous1	10	5	3	9	6	4	12	12	5	11	24	12	4	10	17	29	13	19	21	33	28	22	18	12	16	10	15	21	18	25	30	22	19	22	18	29	15	29	15	8	14	22	26	23	24	20	22
hsa-miR-802	MIMAT0004185	Endogenous1	13	12	14	16	9	21	12	15	10	6	26	11	14	12	40	19	32	26	47	54	27	28	25	20	27	11	18	18	24	45	36	29	25	34	31	38	39	24	15	20	12	21	20	26	19	17	23
hsa-miR-873-3p	MIMAT0022717	Endogenous1	44	20	28	25	22	32	25	20	34	26	17	36	24	74	148	24	108	75	146	148	98	41	107	65	94	51	45	19	58	71	77	101	121	22	81	98	134	105	112	19	33	64	45	52	38	35	58
hsa-miR-873-5p	MIMAT0004953	Endogenous1	7	7	8	4	6	12	11	7	5	3	10	9	6	4	20	16	12	12	28	20	16	13	9	8	14	9	11	9	9	14	18	24	17	16	15	19	18	18	20	10	5	8	11	18	5	6	11
hsa-miR-874-3p	MIMAT0004911	Endogenous1	4	4	5	14	5	10	3	12	4	6	15	8	8	5	15	7	12	7	14	26	9	15	12	6	5	8	5	8	2	18	10	13	7	10	12	13	14	6	10	7	6	6	6	8	10	16	14
hsa-miR-874-5p	MIMAT0026718	Endogenous1	18	16	13	16	20	10	25	17	12	12	11	16	11	18	29	13	23	18	29	42	26	7	24	26	41	6	23	7	18	28	36	20	20	5	28	43	47	30	31	7	10	21	14	38	20	7	23
hsa-miR-875-3p	MIMAT0004923	Endogenous1	12	6	5	18	6	13	21	13	7	5	11	4	5	12	19	7	13	15	34	37	13	11	18	18	24	6	13	11	13	19	17	18	20	7	16	15	30	13	19	5	10	16	12	14	19	12	23
hsa-miR-876-3p	MIMAT0004925	Endogenous1	9	13	13	13	12	8	11	4	6	9	21	8	6	10	24	20	16	15	33	29	18	13	23	13	23	13	25	15	19	28	32	24	23	10	22	17	26	26	26	10	10	22	20	29	14	13	18
hsa-miR-876-5p	MIMAT0004924	Endogenous1	10	6	8	9	5	9	10	5	7	3	32	4	9	13	16	22	7	14	19	16	13	33	13	12	9	9	12	15	12	23	17	13	16	23	23	14	11	17	13	20	9	15	6	25	9	19	13
hsa-miR-877-5p	MIMAT0004949	Endogenous1	17	17	20	21	12	23	22	13	27	24	20	11	6	23	57	27	32	22	53	50	23	31	32	25	35	15	30	18	19	22	27	35	31	17	39	36	37	37	41	8	30	31	34	28	35	21	36
hsa-miR-885-3p	MIMAT0004948	Endogenous1	13	8	13	10	8	11	14	9	11	10	12	10	11	19	37	16	18	17	24	28	27	17	18	18	27	12	14	12	20	30	17	26	31	9	18	21	23	15	20	9	23	24	22	22	17	15	13
hsa-miR-885-5p	MIMAT0004947	Endogenous1	12	5	11	16	4	12	13	4	8	5	23	7	8	15	37	18	17	14	34	31	25	24	16	15	24	13	19	20	11	35	20	24	24	26	18	29	24	18	28	17	14	24	17	19	20	20	11
hsa-miR-887-3p	MIMAT0004951	Endogenous1	13	7	4	6	5	9	10	9	4	4	15	2	3	9	14	12	18	11	20	21	11	10	12	11	21	5	11	7	9	15	21	15	11	13	16	10	16	8	20	9	6	9	12	13	6	15	20
hsa-miR-887-5p	MIMAT0026720	Endogenous1	21	15	16	14	19	16	20	16	8	11	34	17	17	27	49	30	28	32	46	63	39	20	38	22	32	25	28	21	29	55	54	52	43	26	38	35	38	24	28	20	34	37	29	32	32	16	26
hsa-miR-888-5p	MIMAT0004916	Endogenous1	27	15	19	26	12	24	19	25	7	15	38	8	25	30	43	44	36	25	39	58	32	34	41	25	34	25	28	21	21	47	73	43	33	25	32	39	32	26	29	27	21	36	30	30	30	33	27
hsa-miR-889-3p	MIMAT0004921	Endogenous1	17	19	14	10	16	8	19	9	13	6	16	9	6	19	29	12	17	14	36	34	25	15	27	22	23	12	23	18	14	21	38	18	18	12	23	25	26	16	22	12	24	24	24	25	11	22	22
hsa-miR-890	MIMAT0004912	Endogenous1	12	6	13	11	9	10	15	11	8	10	16	10	5	17	25	17	18	9	30	21	17	15	20	13	22	20	10	18	19	29	20	22	21	9	23	29	24	20	22	9	16	21	14	22	18	14	18
hsa-miR-891a-5p	MIMAT0004902	Endogenous1	7	8	22	21	18	21	21	7	10	8	21	22	13	17	46	31	23	17	41	43	29	46	31	21	27	22	19	25	21	34	34	34	34	29	24	31	22	37	28	26	18	28	18	24	25	31	39
hsa-miR-891b	MIMAT0004913	Endogenous1	15	10	24	11	12	15	16	15	18	13	10	17	11	19	29	24	31	31	50	50	35	15	34	30	53	22	24	12	16	33	33	39	40	14	23	39	27	35	35	7	21	18	24	25	42	13	40
hsa-miR-892a	MIMAT0004907	Endogenous1	7	6	8	13	10	16	21	17	4	4	19	9	6	13	27	18	17	13	33	28	18	20	13	12	19	8	9	15	11	18	23	25	30	23	15	14	14	16	13	8	12	23	20	19	19	11	13
hsa-miR-892b	MIMAT0004918	Endogenous1	13	10	8	13	10	10	12	8	10	13	9	13	7	10	22	6	12	10	24	28	15	12	11	10	22	7	14	4	10	23	21	20	17	12	14	27	20	10	19	6	11	15	16	19	20	12	20
hsa-miR-9-5p	MIMAT0000441	Endogenous1	12	5	14	9	7	12	9	2	6	7	3	8	8	16	22	6	12	15	25	25	16	9	15	12	23	13	11	4	15	26	27	25	25	5	20	20	24	18	20	2	20	14	15	18	8	6	11
hsa-miR-922	MIMAT0004972	Endogenous1	11	13	18	12	10	8	13	14	10	9	25	7	14	11	40	18	29	12	33	32	21	23	26	13	20	9	16	18	22	42	16	24	21	26	16	23	28	23	25	19	15	16	11	19	13	20	18
hsa-miR-924	MIMAT0004974	Endogenous1	6	3	4	4	3	5	4	2	7	6	10	5	1	4	11	11	4	5	14	12	6	8	13	6	11	7	5	10	10	9	15	8	6	11	11	8	10	6	8	15	5	18	7	10	6	14	9
hsa-miR-92a-1-5p	MIMAT0004507	Endogenous1	10	10	12	15	3	11	13	12	16	9	18	10	8	23	48	30	18	24	51	38	12	26	24	18	27	14	16	14	12	28	35	34	27	18	21	29	39	31	29	14	33	26	29	29	23	24	30
hsa-miR-92a-3p	MIMAT0000092	Endogenous1	38	44	131	58	67	19	21	36	55	67	31	52	21	41	71	63	56	30	67	101	53	42	48	32	68	26	38	29	23	36	82	52	75	20	63	93	41	78	57	24	31	64	64	80	64	43	72
hsa-miR-92b-3p	MIMAT0003218	Endogenous1	14	11	13	8	9	5	13	10	11	9	11	5	4	10	24	12	14	11	16	21	15	9	11	5	14	7	9	11	15	18	21	17	17	8	17	20	10	13	11	9	8	12	18	19	14	17	17
hsa-miR-93-5p	MIMAT0000093	Endogenous1	29	50	52	64	18	23	42	59	55	35	47	36	42	56	77	66	36	131	187	610	76	38	69	203	388	80	32	37	17	169	165	247	83	25	50	377	241	188	79	26	22	148	142	100	64	36	36
hsa-miR-933	MIMAT0004976	Endogenous1	13	3	7	15	9	10	12	13	9	11	20	6	10	23	26	23	12	15	33	34	20	34	21	10	20	7	14	14	23	15	30	18	9	36	11	21	22	18	10	17	5	21	16	23	7	31	14
hsa-miR-934	MIMAT0004977	Endogenous1	11	13	14	9	14	8	22	15	9	5	5	11	9	15	29	8	20	18	24	34	21	5	18	15	19	8	15	10	17	30	30	23	30	6	24	20	22	14	14	5	14	20	11	28	15	6	28
hsa-miR-935	MIMAT0004978	Endogenous1	5	5	8	7	9	3	10	11	7	4	9	6	4	7	15	12	9	8	8	7	12	17	13	7	11	8	5	11	6	12	14	11	10	11	13	6	12	8	16	6	2	9	5	10	7	7	12
hsa-miR-936	MIMAT0004979	Endogenous1	17	10	15	20	12	17	14	8	12	10	9	8	4	14	22	13	16	14	25	42	17	16	19	8	23	12	19	12	18	30	27	34	24	9	26	29	31	32	16	10	15	30	24	30	12	22	23
hsa-miR-937-3p	MIMAT0004980	Endogenous1	12	20	14	22	8	22	12	11	6	10	29	8	13	18	39	32	25	21	44	51	28	21	25	17	35	20	24	30	20	38	32	29	31	35	28	52	32	36	33	24	23	30	20	44	26	22	21
hsa-miR-939-5p	MIMAT0004982	Endogenous1	11	17	16	18	19	19	9	12	10	13	27	24	16	27	47	40	37	25	53	48	37	31	30	24	34	16	36	19	37	31	39	33	29	27	40	37	38	28	29	26	21	27	26	33	24	29	26
hsa-miR-940	MIMAT0004983	Endogenous1	10	2	6	7	13	8	9	13	7	5	9	6	6	11	27	11	12	12	22	18	17	11	14	7	13	7	23	11	10	14	11	18	19	18	14	10	14	10	9	5	7	14	12	17	6	7	14
hsa-miR-941	MIMAT0004984	Endogenous1	7	5	14	7	13	5	14	10	6	6	22	5	8	13	32	13	14	13	17	39	7	21	25	10	13	6	10	17	15	15	21	22	15	22	19	24	18	19	13	14	10	21	14	16	12	19	16
hsa-miR-942-3p	MIMAT0026734	Endogenous1	7	3	8	6	8	10	11	9	4	7	4	9	4	12	22	9	7	9	16	24	13	11	20	13	13	9	17	6	9	22	19	19	18	7	16	34	17	13	20	11	12	14	14	18	12	13	23
hsa-miR-942-5p	MIMAT0004985	Endogenous1	10	16	13	19	8	20	7	10	14	9	27	9	9	17	42	17	24	21	43	50	24	37	27	21	35	20	21	9	25	41	40	36	23	27	20	31	27	30	21	11	16	23	25	23	24	17	25
hsa-miR-944	MIMAT0004987	Endogenous1	12	11	17	12	9	8	11	17	13	14	9	6	8	9	32	14	19	15	34	20	16	9	17	20	22	10	20	12	16	26	19	19	17	9	23	32	24	13	23	13	15	29	29	20	14	7	22
hsa-miR-95-3p	MIMAT0000094	Endogenous1	25	22	34	31	19	21	22	12	22	18	48	15	16	33	65	49	35	42	83	96	49	44	41	36	71	36	35	34	20	70	60	91	49	28	45	76	53	47	33	32	20	57	42	43	37	30	40
hsa-miR-96-5p	MIMAT0000095	Endogenous1	8	5	7	17	10	7	16	22	6	8	24	11	7	10	19	36	29	15	51	32	22	24	30	22	22	15	23	17	24	44	22	28	29	25	27	27	20	20	22	22	21	24	23	20	14	32	27
hsa-miR-98-3p	MIMAT0022842	Endogenous1	5	3	5	12	6	18	4	15	8	3	12	7	3	6	22	14	13	12	32	24	21	14	26	7	24	14	11	11	15	25	20	17	20	11	21	21	14	19	24	12	18	17	12	18	19	13	19
hsa-miR-98-5p	MIMAT0000096	Endogenous1	84	79	149	116	57	39	85	96	174	179	84	81	28	52	122	161	48	139	220	740	175	94	77	190	295	77	119	71	26	158	154	288	217	37	113	354	248	251	210	41	87	209	202	135	101	98	77
hsa-miR-99a-5p	MIMAT0000097	Endogenous1	52	76	62	91	35	45	44	50	53	91	204	77	44	57	124	232	30	61	126	353	151	62	76	108	233	73	51	83	20	170	89	155	121	51	65	191	139	131	103	43	46	154	128	123	107	92	39
hsa-miR-99b-5p	MIMAT0000689	Endogenous1	34	28	51	43	24	21	38	32	58	46	19	30	28	34	87	60	36	67	108	311	76	22	42	103	184	66	31	17	14	81	71	91	78	8	44	178	91	115	78	16	14	81	78	81	50	20	44
ACTB	NM_001101.2	Housekeeping	536	1080	870	891	288	958	423	363	549	544	1118	464	785	915	1929	1311	438	1868	2458	9328	2542	1332	681	1451	2219	1392	1369	1424	856	2993	2221	2068	880	666	842	3783	2202	2601	1349	660	1134	1534	1452	1108	1120	1327	1308
B2M	NM_004048.2	Housekeeping	1213	2736	2286	2607	766	1623	1138	1202	2335	1400	5337	1656	1991	1430	4034	6121	653	3280	6071	25093	5612	5595	962	2880	5773	2983	2787	4810	2110	6215	8518	6174	3404	3153	2857	7049	6237	5665	4153	3415	2215	4724	4817	2548	2369	4549	1937
GAPDH	NM_002046.3	Housekeeping	357	860	762	518	208	356	378	275	381	326	1168	370	509	501	828	1180	366	1617	2104	7951	2046	1664	333	1658	2785	868	757	926	507	2750	2320	1991	674	835	556	3599	1403	1471	1049	670	667	2045	1596	737	998	1003	908
RPL19	NM_000981.3	Housekeeping	868	1210	1110	1312	372	917	411	354	799	769	2470	909	551	667	1625	2177	568	1716	2108	7103	2477	2564	771	1460	2400	1301	1609	1994	1492	2892	2605	2513	1774	1674	1465	3169	1930	1903	1453	1475	1700	1892	1628	1301	1455	2378	1621
RPLP0	NM_001002.3	Housekeeping	1004	1420	1476	1458	490	1109	419	414	895	816	2990	827	945	1036	1907	2389	709	1944	2926	10698	3476	3222	1133	2025	3201	1670	2128	2577	1800	4444	4364	3736	1707	2228	1910	4248	2842	2732	2474	1951	1899	3298	2466	1899	2170	2767	2245
LIG_NEG_A	nmiR00810.1	Ligation	6	6	9	10	7	3	8	7	8	5	10	4	7	7	7	3	16	9	13	14	13	7	8	6	13	3	11	5	9	13	13	14	11	7	7	23	10	14	12	10	4	9	5	14	12	4	5
LIG_NEG_B	nmiR00828.1	Ligation	6	9	7	7	7	7	8	5	9	9	15	8	5	8	22	11	19	11	19	20	10	19	14	21	18	10	10	20	16	23	17	14	13	8	16	20	16	12	19	10	17	8	13	22	8	9	16
LIG_NEG_C	nmiR00803.1	Ligation	9	7	10	11	13	7	14	6	8	10	27	9	8	12	31	20	15	12	27	28	13	16	19	12	24	6	17	12	19	9	29	18	31	21	19	26	22	14	24	15	21	12	22	9	14	11	27
LIG_POS_A	nmiR00813.1	Ligation	16633	14764	19018	20432	12897	12973	7904	12051	17171	15115	10557	14494	3142	12301	24078	14742	22508	10478	28995	20909	10504	7627	18940	14848	25041	10845	4034	6346	2290	5332	7081	6945	11502	3378	17595	19629	23934	29545	27842	3667	11157	14740	22196	24728	17997	9409	25320
LIG_POS_B	nmiR00809.1	Ligation	4785	4605	5965	6094	3987	3071	2165	3449	5530	4817	3418	4893	899	3136	6759	5185	6417	2901	8420	6083	3085	2512	5486	4734	7685	3469	1596	2177	745	1737	2207	2221	3942	1325	5610	6328	7472	9791	9495	1327	4235	4737	7244	8142	5328	3048	7204
LIG_POS_C	nmiR00811.1	Ligation	765	550	665	710	453	666	418	615	695	625	550	609	91	348	1052	836	1114	472	1690	1027	563	437	971	772	1343	575	190	377	132	256	372	353	611	204	907	905	1233	1248	1416	254	587	668	1046	962	1062	501	1309
NEG_A	ERCC_00096.1	Negative	16	11	21	19	7	17	12	15	8	8	12	16	9	20	32	21	27	15	36	36	26	8	29	28	19	15	19	11	18	28	33	22	33	12	18	40	35	20	28	10	13	25	17	27	23	16	20
NEG_B	ERCC_00041.1	Negative	12	13	11	12	9	15	10	7	18	8	17	10	7	8	36	11	19	9	36	17	18	15	24	12	14	11	16	11	9	24	26	19	28	14	15	29	17	13	11	15	25	18	23	18	17	8	20
NEG_C	ERCC_00019.1	Negative	46	30	31	31	22	37	11	23	17	25	24	30	29	61	117	36	131	81	176	177	119	31	107	87	91	43	41	33	44	64	62	81	92	32	84	103	85	76	107	46	63	56	48	50	39	37	73
NEG_D	ERCC_00076.1	Negative	11	14	12	13	5	8	19	15	11	11	19	6	9	15	31	23	24	12	36	54	15	22	25	11	26	13	19	16	17	34	20	31	33	15	22	41	30	24	25	11	18	23	25	24	21	27	16
NEG_E	ERCC_00098.1	Negative	14	8	14	15	13	12	13	14	9	10	18	10	3	18	29	16	24	5	32	29	31	12	26	22	20	8	21	8	19	32	30	28	25	14	27	33	31	27	31	12	16	27	16	38	20	20	37
NEG_F	ERCC_00126.1	Negative	16	10	16	26	19	9	15	9	13	14	24	12	9	16	41	30	28	16	31	29	22	20	17	10	15	18	21	24	25	28	45	27	18	25	24	31	25	26	26	21	10	17	18	31	22	20	31
NEG_G	ERCC_00144.1	Negative	7	3	8	6	5	10	3	9	5	5	17	11	8	9	29	17	11	10	18	21	20	28	15	9	11	6	8	9	9	17	16	16	12	25	13	15	16	16	13	15	7	19	11	9	12	24	14
NEG_H	ERCC_00154.1	Negative	7	9	11	14	11	5	8	16	4	8	21	10	9	15	42	19	14	17	28	29	14	30	13	14	15	9	15	12	26	24	21	19	12	21	17	20	22	19	20	9	12	18	10	18	18	20	11
POS_A	ERCC_00117.1	Positive	18408	17651	20180	22786	12616	17051	5484	8698	18063	13036	27472	13548	11867	26993	48462	33925	27083	14540	33074	34159	22684	33410	28043	19732	23215	12805	27140	27853	29497	42842	39236	30683	30181	30096	25672	33982	35860	28768	27310	26803	16455	37885	31379	47748	28566	30415	35040
POS_B	ERCC_00112.1	Positive	7079	6603	7898	8692	4620	6212	2100	3584	7456	5421	10611	5954	4126	9978	16665	12910	11113	6104	13562	13993	9461	13087	11379	7845	10542	5703	10604	10829	10606	15300	14839	11729	11941	11674	10139	13696	14659	11491	10822	10588	6509	13728	11594	16137	10874	11606	13239
POS_C	ERCC_00002.1	Positive	2039	1891	2111	2393	1283	1838	644	1001	2013	1491	3466	1623	1343	3180	5261	4475	3358	1824	4264	4285	2864	4230	3557	2541	3204	1751	3152	3508	3192	4598	4408	3667	3859	3888	3067	3962	4369	3396	3375	3703	2061	4250	3528	4881	3320	3711	3943
POS_D	ERCC_00092.1	Positive	395	370	467	481	276	410	136	207	419	324	644	329	285	571	1029	804	675	331	824	765	560	786	700	485	612	404	596	660	650	887	893	755	749	798	563	790	854	670	704	669	465	821	690	906	694	774	745
POS_E	ERCC_00035.1	Positive	91	68	79	83	55	92	28	35	59	47	132	71	63	120	166	170	105	71	151	123	81	179	118	73	120	72	106	161	122	182	146	153	154	157	110	138	164	119	117	134	101	147	124	188	138	181	140
POS_F	ERCC_00034.1	Positive	44	45	59	66	43	39	27	37	40	31	62	44	37	49	120	92	72	51	126	101	84	83	79	52	95	42	78	66	73	110	107	85	107	78	74	80	115	82	94	63	55	95	89	129	80	63	100
ath-miR159a	MIMAT0000177	SpikeIn	23	23	37	19	24	22	18	24	34	23	11	26	19	26	44	10	42	19	48	39	25	8	34	24	38	20	24	5	12	36	28	33	28	11	24	50	39	30	24	10	15	30	40	45	22	8	37
cel-miR-248	MIMAT0000304	SpikeIn	21	14	19	18	14	19	21	25	11	11	24	14	9	16	33	24	29	15	50	43	18	23	21	14	30	11	31	16	20	36	37	35	30	19	25	40	31	24	26	16	25	28	20	25	17	17	31
cel-miR-254	MIMAT0000310	SpikeIn	20	11	9	12	8	6	14	9	7	11	23	11	13	21	27	17	22	21	35	46	19	17	25	18	28	10	22	17	21	27	26	28	23	19	25	43	30	21	25	13	12	25	22	26	18	12	27
osa-miR414	MIMAT0001330	SpikeIn	26	23	34	25	22	22	17	13	19	19	39	21	11	26	57	31	35	32	64	62	34	30	32	21	53	13	22	27	23	25	32	39	44	32	33	44	34	20	33	19	22	37	32	47	31	25	27
osa-miR442	MIMAT0001605	SpikeIn	20	13	19	22	22	20	22	25	13	14	24	19	21	22	48	35	27	18	61	59	42	24	36	36	32	20	34	31	37	40	41	42	35	26	40	48	36	42	28	15	27	25	26	39	27	28	41
[truncated: 37 more columns]

## Sheet: Normalized Data
S5 File. Raw and normalized miRNA data for non-lesional and lesional skin of psoriasis patients before and during secukinumab treatment.
Normalized data (first, a background subtraction of the geometric mean of the negative controls and a positive control normalization using the geometric mean of all positive controls was performed. A second normalization followed using the geometric mean of the housekeeping genes RPL19 and RPL0.)
Probe Name	Accession #	Class Name	Analyte Type	p10_NL	p10_L-0	p10_L-4	p10_L-14	p10_L-42	p10_L-84	p11_NL	p11_L-0	p11_L-4	p11_L-14	p11_L-42	p11_L-84	p12_NL	p12_L-0	p12_L-4	p12_L-14	p12_L-42	p12_L-84	p13_NL	p13_L-0	p13_L-4	p13_L-14	p13_L-42	p13_L-84	p14_NL	p14_L-0	p14_L-4	p14_L-14	p14_L-42	p14_L-84	p1_NL	p1_L	p1_L-4	p1_L-14	p1_L-42	p2_NL	p2_L-0	p2_L-4	p2_L-14	p2_L-42	p2_L-84	p3_NL	p3_L-4	p3_L-14	p3_L-42	p3_L-84
hsa-let-7a-5p	MIMAT0000062	Endogenous1	miRNA	4848.48	19486.8	18345	13914.1	15373.3	7325.67	10831.5	12287.4	20895.6	10502.9	15795.1	12445	11311.6	12052.2	10517.2	13055.2	12027.4	12178.8	13339.5	16795.6	16265.9	20258.7	27178.8	15683.6	8227.71	9508.99	19654.7	23052	26373	15613.2	11030.1	12400.4	16352.8	15543.6	12076.2	3713.82	14705.2	22274.4	18450.8	21598.8	17210.3	9289.1	11240.5	12708.7	15617.1	28647.8
hsa-let-7b-5p	MIMAT0000063	Endogenous1	miRNA	6966.35	11278.9	16254.5	10076.7	17634.5	10504.2	10984.1	7352.17	11631.1	7177.81	14433.3	15094.9	9106.71	8864.75	7759.79	9712.85	11181.1	14228.1	13677.2	9120.71	8762.31	11170	17933.3	20202.2	10496.5	5372.92	10047.7	11566.8	17384.1	14787.9	17630.1	10260.6	17302.7	17040.6	19067.1	9776.94	12943	20556	19753.3	24894.1	22342	16442.6	7585.27	12884.7	17150.9	38867.3
hsa-let-7c-5p	MIMAT0000064	Endogenous1	miRNA	1052.78	1398.78	1686.98	570.62	3137.03	1372.01	1696.03	825.37	1748.88	1212.76	2718.3	2962.69	1107.01	907.06	770.3	1148.64	2325.6	2809.17	883.15	1195.71	581.29	1656.52	4428.97	4271.18	1511.93	783.58	1680.78	1193.17	3541.55	2961.01	2685.79	1154.44	1821.13	2699.76	3201.78	1063.34	2537.76	3428.47	3917.33	5634.48	4014.24	2051.62	542.59	1151.63	2199.3	8806.01
hsa-let-7d-5p	MIMAT0000065	Endogenous1	miRNA	288.15	957.37	973.36	332.53	790.37	546.93	513.95	892.35	1210.49	631.67	1045.66	740.68	721.53	610.62	537.44	601.75	838.92	709.74	275.27	701.73	418.84	880.79	1181.73	1128.63	469.77	746.83	902.51	604.46	1188.26	1097.42	481.71	431.94	484.32	612.56	480.59	246.2	1032.61	1337.88	914.3	976.62	812.34	505.16	378.25	554.09	503.29	1822.5
hsa-let-7e-5p	MIMAT0000066	Endogenous1	miRNA	273	173.5	275.75	97.93	269.21	323.22	153.08	115.3	175.19	160.96	326.96	907.55	142.12	132.53	133.83	157.53	742.03	509.93	137.33	205.68	165.06	241.5	323.34	781.89	175.25	210.87	234.62	197.17	315.13	359.97	210.81	192.08	221.44	267	245.14	138.14	382.87	562.84	419.07	433.04	658.48	224.58	144.99	278.48	348.71	1578.19
hsa-let-7f-5p	MIMAT0000067	Endogenous1	miRNA	41.81	242.27	179.69	97.93	109.49	34.89	84.79	149.14	197.74	71.56	85.24	55.65	73.54	82.83	81.44	141.26	111.07	76.76	101.18	219.46	174.28	231.6	316.38	108.41	100.81	68.46	220.82	212.28	264.85	77.32	58.95	109.22	152.73	127.39	131.95	24.38	139.8	312.99	276.61	239.77	92.89	83.19	52.22	23.72	50.51	304.07
hsa-let-7g-5p	MIMAT0000414	Endogenous1	miRNA	453.36	2016.33	1755.6	1266.57	1476.86	757.48	1201.95	1850.16	2666.94	1470.01	1688.81	1249.11	1064.44	991.67	869.26	1498.32	1190.7	973.33	845.1	1724.13	1447.99	1666.43	2325.66	1166.88	770.77	1037.78	1888.53	1855.69	2006.21	1267.29	824.43	879.69	1113.14	1017.56	928.84	426.32	1331.77	1903.87	1499.98	1471.88	1336.62	662.01	1064.76	1017.3	1177.53	2125.99
hsa-let-7i-5p	MIMAT0000415	Endogenous1	miRNA	343.51	1755.98	2059.8	508.69	1214.87	621.28	610.06	1217.14	1911.21	1026.66	1229.11	1036.93	1009.26	645.53	552.97	889.43	899.03	806.12	277.17	1095.12	619.93	1228.5	1665.77	1163.55	696.33	808.08	1253.91	757.42	1546.34	918.23	436.56	561.32	530.62	826.81	616.42	282.23	1607.56	2337.29	1857.27	1880.17	1235.94	644.34	333.19	440.61	527.41	3032.31
hsa-miR-1-3p	MIMAT0000416	Endogenous1	miRNA	2.07	2.97	2.29	1	1.4	2.98	1	1	1	1	2.16	2.74	1	1	1.94	1.02	2.07	2.07	1	1	1	1.1	1.74	2.53	3.24	1.53	1	1	1.23	2.42	2.05	1.64	1.49	1.38	4.53	1.9	8.91	5.1	2.26	2.42	2.07	2.21	2.65	2.32	1.1	2.38
hsa-miR-1-5p	MIMAT0031892	Endogenous1	miRNA	15.13	3.67	8.15	1.99	5.82	7.03	1	1	2.95	1.32	2.16	20.14	4.17	7.09	3.82	6.07	37.26	4.47	4.15	1.75	3.05	1.1	9.93	46.62	13.42	11.8	1.71	1	1.23	5.22	2.05	1.45	1.49	4.37	4.53	11.11	8.91	5.1	9.77	2.42	9.41	3.66	17.77	9.82	1.1	78.06
hsa-miR-100-5p	MIMAT0000098	Endogenous1	miRNA	18.75	21.91	37.88	22.05	35.24	30.33	41.79	38.24	30.9	65.18	59.34	47.02	27.82	33.72	17.4	33.51	68.28	44.32	48.86	41.02	38.61	79.75	137.04	77.76	65.21	53.15	59.33	70	100.52	121.54	28.16	33.62	40.71	27.87	41.39	31.97	65.01	32.54	34.65	73.07	107.07	56.68	31.02	60.78	28.59	170.6
hsa-miR-101-3p	MIMAT0000099	Endogenous1	miRNA	2.07	1	8.15	1.99	1.4	2.98	1	1	1	1	2.16	2.74	3.38	1	1.94	1.02	2.07	2.07	1	3.13	1	1.1	1.74	2.53	3.24	2.61	1	1	1.23	2.42	2.05	1.45	1.49	1.38	9.7	1.9	18.26	5.1	2.26	5.42	2.07	2.21	4.51	2.32	1.1	2.38
hsa-miR-103a-3p	MIMAT0000101	Endogenous1	miRNA	1	1	8.15	1	1.4	1	1	1	1	1	2.16	2.08	1	1	1.94	1.02	1.62	1	1	1	2.61	1.1	1.74	4.81	10.19	5.68	1	1	1.23	1	5.59	1.45	1.49	1.38	4.53	1.9	4.67	5.1	2.26	2.42	1.52	2.21	2.65	12.14	1.1	7.35
hsa-miR-105-5p	MIMAT0000102	Endogenous1	miRNA	5.48	1	2.29	1	1.4	4.59	1	1	1	1	2.16	14.4	1.81	1	9.64	3.02	3.19	9.6	1	1	1	1.1	1.74	3.9	3.71	4.14	1	1	1.23	3.73	2.05	1.45	1.49	1.38	4.53	3.53	8.91	12.14	2.26	2.42	3.19	2.21	2.65	2.32	1.1	3.67
hsa-miR-106a-5p+hsa-miR-17-5p	MIMAT0000103	Endogenous1	miRNA	1	63.32	24.16	7.22	1.4	1.01	1	31.76	42.63	10.44	2.16	3.17	16	17.74	5.76	26.4	9.11	1	18.42	31.38	36.41	29.14	4.71	8.2	3.24	28.65	28.49	23.75	2.42	5.3	2.05	10.36	18.3	5.75	4.53	1.9	13.59	32.54	7.51	12.67	1	2.21	15.11	16.77	1.1	3.11
hsa-miR-106b-5p	MIMAT0000680	Endogenous1	miRNA	2.07	7.18	2.29	1	1.4	2.98	1	8.71	14.67	3.15	2.16	14.82	1.81	1	3.82	1.02	2.07	2.07	1	1	1	1.1	1.74	2.53	3.24	1.53	1	1	1.23	2.42	2.05	1.45	1.49	1.38	4.53	1.9	4.67	32.54	14.3	2.42	2.07	8.08	2.65	2.32	1.1	2.38
hsa-miR-107	MIMAT0000104	Endogenous1	miRNA	20.44	92.79	67.61	42.11	45.05	30.39	30.83	87.21	73.29	68.83	35.6	52.38	60.93	53.84	44.57	37.58	76.83	41.32	23.17	75.47	46.51	53.34	55.2	57.37	6.95	47.02	51.21	24.64	56.38	46.38	38.43	55.43	55.64	47.22	68.56	31.97	97.73	160.02	138.67	99.64	35	19.12	17.77	44.56	25.3	88.1
hsa-miR-10a-5p	MIMAT0000253	Endogenous1	miRNA	18.73	17	31.02	21.18	24.03	19.98	21.55	27.44	18.28	27.78	16.17	48.67	28.61	23.66	27.1	20.3	38.04	23.86	17.47	19.67	18.85	29.14	53.46	57.77	23.13	30.18	22.81	29.98	25.72	49.03	38.43	13.27	24.28	8.52	27.81	47.13	88.38	63.13	30.13	27.17	69.89	10.29	33.67	32.98	17.62	61.77
hsa-miR-10b-5p	MIMAT0000254	Endogenous1	miRNA	18.28	14.9	33.3	26.41	15.63	39.42	13.96	21.68	27.29	35.07	24.81	41.02	23.09	23.66	13.52	13.18	50.16	18.91	28.88	19.67	14.02	28.04	44.76	51.56	13.42	13.33	29.3	27.31	29.4	80.73	26.11	8.91	19.8	34.78	41.39	33.86	50.98	32.54	21.08	29.58	26.27	14.7	15.11	23.72	22.01	75.48
hsa-miR-1178-3p	MIMAT0005823	Endogenous1	miRNA	8.75	1	2.29	1	1.4	24.11	1	1	1	1	2.16	12.08	1	1	1.94	1.02	2.07	10.32	1	1	1	1.1	1.74	3.9	3.24	1.53	1	1	1.23	15.6	2.05	1.45	1.49	1.38	4.53	1.9	4.67	5.1	2.26	2.42	8.1	2.21	2.65	2.32	1.1	2.9
hsa-miR-1180-3p	MIMAT0005825	Endogenous1	miRNA	55.45	28.23	42.45	8.97	21.23	13.53	23.24	16.64	12.87	23.22	35.6	104.71	24.67	26.62	21.28	21.31	43.81	121.4	9.86	25.18	23.68	20.33	29.09	29.21	6.95	24.05	28.49	18.42	25.72	10.99	30.22	30.72	24.28	15.43	59.5	24.38	69.68	68.23	45.95	24.75	5.29	23.54	17.77	32.98	14.33	31.44
hsa-miR-1183	MIMAT0005828	Endogenous1	miRNA	38.43	13.49	33.3	7.22	35.24	55.26	28.3	23.12	35.41	25.95	39.92	50.9	13.63	14.78	19.34	14.2	38.43	38.43	11.76	12.09	2.61	10.43	43.01	72.38	23.13	5.68	20.37	1.52	25.72	44.89	13.8	16.18	30.25	9.9	27.81	11.11	4.67	5.1	9.77	3.01	70.83	16.91	17.77	7.51	51.61	173.09
hsa-miR-1185-1-3p	MIMAT0022838	Endogenous1	miRNA	31.26	1.56	19.58	8.1	14.23	24.79	1	7.27	4.75	8.62	16.17	42.14	3.38	1	1.94	6.07	34.45	3.38	7.95	2.44	5.24	11.53	2.97	39.44	10.19	11.8	1	1	1.23	33.39	2.05	1.45	6.35	1.38	5.17	11.11	13.59	5.1	2.26	3.01	15.96	10.29	2.65	5.19	11.05	524.54
hsa-miR-1185-2-3p	MIMAT0022713	Endogenous1	miRNA	243.57	2.97	24.16	8.97	11.43	96.97	13.12	6.55	10.16	18.65	18.33	486.18	18.36	13.6	1.94	5.05	238.83	128.58	6.05	4.51	1	1.1	13.41	296.57	3.24	2.61	2.52	7.75	1.23	37.6	15.85	13.27	9.34	1.38	41.39	14.9	65.01	27.44	2.26	12.67	3.65	5.87	17.77	7.51	1.1	4.2
hsa-miR-1185-5p	MIMAT0005798	Endogenous1	miRNA	6.57	1	3.57	6.35	14.23	6.57	1	2.23	5.65	7.71	11.86	25.7	4.17	6.5	1.94	6.07	19.57	7.77	1	1	1	1.1	1.74	22.53	3.24	1.53	1	1	1.23	4.49	2.05	3.09	1.49	2.99	4.53	1.9	22.94	5.1	2.99	10.26	37.21	2.21	12.46	16.77	13.24	25.13
hsa-miR-1193	MIMAT0015049	Endogenous1	miRNA	7.34	12.09	5.86	1	8.62	10.55	4.69	2.23	5.65	2.23	2.16	9.72	3.38	5.91	5.76	6.07	13.9	7.34	3.2	1	2.61	1.1	9.93	8.96	3.24	11.8	5.77	1	12.23	12.42	15.85	1.45	21.29	4.37	9.7	1.9	4.67	37.64	2.99	5.42	7.34	19.12	2.65	12.14	1.18	8.43
hsa-miR-1197	MIMAT0005955	Endogenous1	miRNA	89.55	17.7	51.6	28.16	24.03	240.36	20.71	22.4	24.59	17.74	37.76	126.88	25.45	11.23	17.4	17.25	67.16	63.64	40.3	13.47	10.51	2.73	23.86	102.08	19.9	24.05	23.62	5.08	17.13	62.18	22.01	13.27	21.29	18.2	36.86	33.86	69.68	42.74	30.13	24.75	48.76	16.91	20.42	53.83	39.55	109.51
hsa-miR-1200	MIMAT0005863	Endogenous1	miRNA	71.18	2.26	10.43	8.1	1.4	95.97	1	1	8.36	5.88	2.16	12.46	3.38	3.54	1.94	2	61.14	65.52	1	1.75	1	1.1	1.74	29.21	3.24	8.74	1.71	1	1.23	92.85	13.8	6	1.49	1.38	14.23	1.9	8.91	5.1	2.26	3.01	3.67	3.66	23.07	2.88	4.47	17.46
hsa-miR-1202	MIMAT0005865	Endogenous1	miRNA	7.42	1.56	10.43	1	1.4	10.67	1	2.23	1	1	5.38	9.83	1	1.77	3.82	3.02	7.42	22.29	1	5.2	2.17	1.1	6.45	9.06	3.24	4.14	8.2	1	1.23	8.66	3.54	1.64	1.49	1.38	4.53	1.9	22.94	12.14	2.26	7.84	15.62	2.21	4.51	14.46	1.1	17.95
hsa-miR-1203	MIMAT0005866	Endogenous1	miRNA	1.72	1	12.72	1	1.4	2.26	1	2.23	1	1	2.16	5.65	1	1.77	11.58	2	4.23	1	1	1.75	3.05	1.1	16.9	2.82	3.24	10.27	1.71	1	3.65	1	2.05	1.45	1.49	1.38	4.53	1.9	4.67	7.04	2.26	2.42	15.57	2.21	2.65	2.32	1.1	22.83
hsa-miR-1204	MIMAT0005868	Endogenous1	miRNA	2.07	1	2.29	1	1.4	2.98	1	1	1	1	2.16	2.74	1	1	3.82	1.02	2.07	2.07	1	1	1	1.1	1.74	2.53	3.24	2.61	1	1	1.23	2.42	2.05	1.45	1.49	1.38	4.53	1.9	4.67	5.1	2.99	2.42	2.07	2.21	2.65	2.32	1.1	2.38
hsa-miR-1205	MIMAT0005869	Endogenous1	miRNA	26.33	1.56	2.29	1	1.4	6.42	3	2.23	2.04	1	2.16	55.64	5.75	1	1.94	2	16.69	31.11	1	1	1.29	1.1	1.74	8.41	3.24	1.53	1	1	1.23	5.22	2.05	6	1.49	1.38	9.7	1.9	22.94	7.04	2.26	7.84	15.96	14.7	2.65	2.32	1.1	1.89
hsa-miR-1206	MIMAT0005870	Endogenous1	miRNA	22.6	7.88	28.73	12.46	21.23	18.15	14.81	1.51	10.16	14.09	39.92	2.74	10.48	5.91	5.76	1.02	2.07	4.17	4.15	5.2	4.36	10.43	11.67	2.53	16.66	25.58	4.96	6.86	11	8.34	3.54	3.09	16.81	20.96	5.17	22.49	50.98	27.44	21.08	24.75	3.17	30.17	2.65	14.46	3.37	2.34
hsa-miR-122-5p	MIMAT0000421	Endogenous1	miRNA	2.07	1	47.03	1	1.4	2.98	1	1	1	1	2.16	2.74	1	1	1.94	1.02	2.07	2.07	1	1	1	1.1	1.74	2.53	3.24	1.53	1	1	1.23	2.42	2.05	1.45	1.49	1.38	4.53	1.9	97.73	88.63	2.26	2.42	2.07	2.21	2.65	2.32	1.1	2.38
hsa-miR-1224-3p	MIMAT0005459	Endogenous1	miRNA	27.93	1	2.29	1	1.4	18.47	1	1	1	1	2.16	51.69	1	1	7.7	1.02	72.83	12.47	1	1	1	1.1	1.74	73.73	3.24	1.53	1	1	1.23	50.66	2.05	1.45	1.49	1.61	4.53	1.9	4.67	5.1	2.26	2.42	14.46	2.21	2.65	7.51	1.1	15.5
hsa-miR-1224-5p	MIMAT0005458	Endogenous1	miRNA	2.07	1	2.29	1	1.4	2.98	1.32	1	1	1	2.16	2.74	1	1	1.94	1.02	2.07	2.07	1	1	1	6.03	1.74	2.53	3.24	1.53	1	1	1.23	2.42	2.05	1.45	1.49	1.38	4.53	1.9	4.67	7.04	2.26	2.42	2.07	2.21	2.65	2.32	1.1	2.38
hsa-miR-1226-3p	MIMAT0005577	Endogenous1	miRNA	28.05	1	2.29	1	3.02	40.33	5.53	1.51	2.95	1	2.16	163.58	1.02	4.73	1.94	1.02	28.05	56.5	1	1	1	1.1	1.74	34.26	3.24	4.14	4.96	3.3	1.23	32.76	2.05	6	1.49	1.61	4.53	1.9	13.59	5.1	2.26	2.42	28.66	2.21	4.51	2.32	1.1	32.23
hsa-miR-1228-3p	MIMAT0005583	Endogenous1	miRNA	3.48	1	8.15	1.99	8.62	5.14	7.22	1	1	4.06	7.54	2.99	1.02	1	1.94	1.02	2.92	1.38	11.76	4.51	4.36	1.1	1.74	3.03	6.95	1.53	1	1	4.87	1.03	2.05	1.45	1.49	1.38	4.53	3.53	4.67	5.1	2.99	2.42	1.83	12.5	17.77	16.77	13.24	4.02
hsa-miR-1233-3p	MIMAT0005588	Endogenous1	miRNA	1	1	26.44	1	1.4	1.01	1	1	1	1	2.16	1	1	1	1.94	9.12	1	1	3.2	3.13	1	8.23	1.74	1	3.24	4.14	3.33	6.86	1.23	1	2.05	1.45	1.49	1.38	4.53	1.9	4.67	5.1	2.26	5.42	2.07	2.21	2.65	9.82	1.1	5.29
hsa-miR-1234-3p	MIMAT0005589	Endogenous1	miRNA	2.07	2.97	24.16	6.35	1.4	2.98	3	2.23	22.79	9.53	29.12	9.34	3.38	5.32	5.76	10.13	3.92	2.07	11.76	10.71	5.68	3.83	9.93	24.14	3.24	16.4	8.2	1.52	11	2.42	17.9	4.55	7.85	16.81	41.39	1.9	22.94	63.13	12.03	17.5	1	10.29	9.81	21.4	12.14	6.59
hsa-miR-1236-3p	MIMAT0005591	Endogenous1	miRNA	15.62	7.18	21.87	3.74	19.83	22.46	3.85	2.23	11.96	10.44	3.22	20.69	2.59	10.05	1.94	12.17	15.62	15.62	11.76	6.58	6.56	8.23	36.05	29.42	23.13	10.27	8.2	6.86	8.55	18.25	7.64	20.54	1.87	1.61	9.7	9.22	8.91	17.24	2.99	5.42	31	5.87	9.81	12.14	9.95	17.95
hsa-miR-124-3p	MIMAT0000422	Endogenous1	miRNA	2.07	1	2.29	1	1.4	2.98	1	1	1	1	2.16	2.74	1	1	1.94	1.02	2.07	2.07	1	1.06	1	1.1	1.74	2.53	6.95	7.21	1	1	1.23	2.42	2.05	1.45	1.49	1.38	4.53	5.42	4.67	5.1	2.26	2.42	2.07	2.21	2.65	2.32	1.1	2.38
hsa-miR-1244	MIMAT0005896	Endogenous1	miRNA	2.07	1	2.29	1	1.4	2.98	1	1	1	1	3.22	2.74	1	1	3.82	1.02	2.07	2.07	1	1	1	1.1	1.74	2.53	6.95	4.14	1	1	1.23	2.42	2.05	1.45	1.49	1.38	5.17	1.9	4.67	5.1	2.26	2.42	2.07	2.21	2.65	2.32	1.1	2.38
hsa-miR-1245a	MIMAT0005897	Endogenous1	miRNA	2.07	1	2.29	1	1.4	2.98	1	1	1	1	2.16	14.82	1	1	1.94	1.02	11.55	2.07	1	1	1	1.1	1.74	2.53	3.24	2.61	1	1	1.23	2.42	3.54	1.45	1.49	1.38	4.53	1.9	4.67	5.1	2.26	2.42	1	2.21	15.11	2.32	1.1	1
hsa-miR-1245b-3p	MIMAT0019951	Endogenous1	miRNA	1.63	1	2.29	1	1.4	2.35	1	1	1	1	2.16	2.16	1	1	1.94	1.02	1.63	1.63	1	1	1	1.1	2.97	1.99	3.71	4.14	1	1	6.1	1.91	5.59	1.45	1.49	1.38	4.53	3.53	8.91	5.1	2.26	2.42	2.07	2.21	2.65	2.32	1.1	2.38
hsa-miR-1245b-5p	MIMAT0019950	Endogenous1	miRNA	31.26	1	15.01	7.22	1.62	19.92	4.69	1.51	1	1.32	14.02	33.18	8.11	2.36	1.94	13.18	9.52	3.38	6.05	1	5.24	6.03	13.41	10.5	10.19	7.21	1.71	1.52	4.87	9.68	5.59	1.45	1.49	1.38	5.17	7.32	60.33	5.1	14.3	5.42	6.12	12.5	2.65	5.19	1.1	77.24
hsa-miR-1246	MIMAT0005898	Endogenous1	miRNA	1	1	163.68	99.67	1.4	1.07	196.93	221.88	219.38	34.16	210.42	69.42	1	1	1.94	1.02	665.69	1	237.22	1	117.2	822.47	610.63	93.26	3.24	79.18	457.79	1665.39	613.12	275.17	452.97	881.14	1501.49	2221.5	245.14	1.9	55.66	649.52	988.92	65.82	43.15	235.63	269.57	1174.79	182.07	811.27
hsa-miR-1247-5p	MIMAT0005899	Endogenous1	miRNA	5.22	2.26	33.3	1	12.83	3.74	8.91	1	1	1	11.86	2.39	1	1	5.76	8.1	3.18	4.47	37.44	5.89	6.12	21.43	8.19	16.68	36.08	5.68	1	4.19	34.3	5.13	17.9	10.36	6.35	8.52	32.34	31.97	4.67	5.1	23.34	48.91	9.53	14.7	2.65	2.32	17.62	22.3
hsa-miR-1248	MIMAT0005900	Endogenous1	miRNA	2.07	1	2.29	1	1.4	2.98	1	1	1	1	3.22	2.74	1.02	1	1.94	1.02	2.07	2.12	2.25	3.13	1	1.1	1.74	2.53	3.24	1.53	1	1	1.23	2.42	2.05	1.45	1.49	1.38	9.7	1.9	8.91	5.1	2.26	3.01	2.07	2.21	15.11	12.14	1.1	2.38
hsa-miR-1249-3p	MIMAT0005901	Endogenous1	miRNA	1.35	1	5.86	3.74	1.62	1	4.69	1	6.55	15.01	9.7	1	5.75	4.73	13.52	1.02	1.77	1.6	7.95	5.2	1	4.93	20.38	1.05	3.24	1.53	3.33	1	6.1	1	28.16	1.45	1.49	7.14	18.75	22.49	4.67	5.1	2.99	19.92	2.89	12.5	9.81	12.14	1.1	3.66
hsa-miR-1249-5p	MIMAT0032029	Endogenous1	miRNA	2.07	1	2.29	1	1.4	2.98	1	1	1	1	2.16	6.59	1	1	1.94	1.02	2.07	2.07	1	1	1	1.1	1.74	2.53	3.24	1.53	1	1	1.23	2.42	2.05	1.45	1.49	1.38	4.53	1.9	4.67	5.1	2.26	2.42	2.07	2.21	2.65	2.32	1.1	2.38
hsa-miR-1250-5p	MIMAT0005902	Endogenous1	miRNA	2.07	1.56	3.57	1	1.4	2.98	1	1	1	1	2.16	3.85	1	1	3.82	1.02	2.07	2.07	1	1	1	1.1	1.74	2.53	3.24	1.53	1	1	1.23	2.42	2.05	1.45	1.49	1.38	9.7	1.9	4.67	5.1	2.26	2.42	2.07	2.21	2.65	2.32	1.1	2.38
hsa-miR-1252-5p	MIMAT0005944	Endogenous1	miRNA	2.07	1	2.29	1	1.4	2.98	1	1	1	1	2.16	2.74	1	1	1.94	1.02	2.07	2.07	1	1	1	1.1	1.74	2.53	3.24	1.53	1	1	1.23	2.42	2.05	1.45	1.49	1.38	14.23	1.9	32.29	5.1	2.26	2.42	2.07	2.21	2.65	2.32	1.1	2.38
hsa-miR-1253	MIMAT0005904	Endogenous1	miRNA	2.07	2.26	188.84	1	1.4	2.98	1	1	14.67	16.83	2.16	2.74	1	1	1.94	1.02	2.07	2.07	1	1	1	1.1	1.74	2.53	45.79	1.53	1	1	1.23	2.42	143.09	1.45	4.86	32.02	367.39	126.76	209.91	389.47	9.77	184.2	2.07	129.59	2.65	2.32	1.1	2.38
hsa-miR-1254	MIMAT0005905	Endogenous1	miRNA	2.07	1	2.29	1	1.4	2.98	1	1	1	1	2.16	2.74	1	1	1.94	1.02	2.07	2.07	1	1	1	1.1	1.74	2.53	3.24	5.68	1	1	1.23	2.42	2.05	1.45	1.49	1.38	4.53	1.9	4.67	5.1	2.26	2.42	2.07	2.21	2.65	2.32	1.1	2.38
hsa-miR-1255a	MIMAT0005906	Endogenous1	miRNA	8.37	6.48	26.44	28.16	28.24	8.85	18.18	18.08	30.9	37.81	24.81	6.58	19.94	8.28	19.34	12.17	6.55	6.39	15.56	16.22	9.19	8.23	23.86	8.48	29.61	14.86	18.75	9.53	14.68	7.7	15.85	13.27	18.3	16.81	73.09	18.7	83.7	27.44	12.03	27.17	5.91	23.54	20.42	23.72	20.91	10.2
hsa-miR-1255b-5p	MIMAT0005945	Endogenous1	miRNA	17.69	12.09	42.45	2.86	21.23	25.44	3	7.27	8.36	14.09	33.44	56.32	8.11	5.32	7.7	3.02	131.26	17.69	4.15	8.64	9.63	7.13	20.38	98.16	23.13	16.4	1.71	1	3.65	20.67	13.8	16.18	9.34	16.81	36.86	33.86	32.29	47.84	30.13	24.75	17.69	21.33	7.16	12.14	5.56	20.33
hsa-miR-1257	MIMAT0005908	Endogenous1	miRNA	60.9	3.67	40.17	4.61	11.43	13.01	6.38	4.39	6.55	7.71	2.16	40.78	1	1	1.94	3.02	9.05	9.05	8.91	10.71	2.61	17.03	13.41	17.04	3.24	11.8	1	4.19	7.32	10.57	22.01	17.63	4.86	1.38	64.03	20.59	60.33	47.84	2.26	24.75	3.56	2.21	9.81	2.88	5.56	17.24
hsa-miR-1258	MIMAT0005909	Endogenous1	miRNA	2.49	1	12.72	6.35	8.62	3.58	2.16	5.83	11.96	5.88	3.22	7.92	1.81	4.73	5.76	4.03	2.49	2.49	1	7.95	2.17	1.63	2.97	3.04	13.42	16.4	1	1	6.1	2.91	2.05	1.45	9.34	4.37	45.92	1.9	36.96	37.64	2.26	7.84	9.41	2.21	7.16	12.14	1.1	34.82
hsa-miR-125a-3p	MIMAT0004602	Endogenous1	miRNA	1	1	2.29	1	1.62	1	1	1	1	2.23	5.38	1	1	1	1.94	1.02	2.05	1.1	1	1	1	1.1	1.74	1	3.24	11.8	4.96	1	1.23	1	11.75	1.45	1.49	1.38	4.53	1.9	22.94	5.1	2.26	3.01	2.07	2.21	2.65	2.32	1.1	2.38
hsa-miR-125a-5p	MIMAT0000443	Endogenous1	miRNA	103.65	212.79	273.47	99.67	307.03	167.49	207.04	144.1	176.1	228.47	402.5	296.99	172.87	166.85	96.96	192.09	240.79	230.41	189.65	221.53	223.45	253.6	495.71	370.17	172.01	238.44	243.55	216.73	387.48	290.23	167.72	116.48	206.5	174.39	190.81	202.6	256.66	323.18	265.3	346.07	313.64	120.75	195.36	408.18	331.17	810.44
hsa-miR-125b-5p	MIMAT0000423	Endogenous1	miRNA	1101.67	1697.73	2995.29	294.15	2447.74	1647.88	922.03	1365.49	1751.59	3073.7	3726.2	3906.49	1229.19	980.43	533.56	946.35	4186.48	3505.71	521.66	1353.47	477.23	1828.18	3499.2	6784.78	1023.22	1633.46	1331.82	807.22	2749.35	4138.81	1770.5	934.93	1275.95	1788.86	1743.84	1209.33	3580.15	4713.42	3392.71	5269.68	5209.99	2199.64	428.61	1279.01	1267.43	13162.8
hsa-miR-126-3p	MIMAT0000445	Endogenous1	miRNA	14.2	300.52	225.43	188.63	120.7	32.61	85.63	276.61	256.36	166.43	143.51	61.59	168.14	131.94	112.48	176.84	89.32	60.6	292.39	364.83	349.03	377.94	401.69	168.5	104.05	209.34	344.99	443.5	385.03	146.71	143.09	206.62	306.58	249.03	236.09	58.51	242.63	358.88	358.02	372.64	273.76	213.54	187.4	218.27	85.59	598.93
hsa-miR-1260a	MIMAT0005911	Endogenous1	miRNA	170.21	195.95	193.41	8.97	144.52	18.24	46.85	77.85	202.25	199.28	249.26	477.19	53.05	39.04	42.63	39.61	502.93	176.24	47.91	99.58	46.95	83.05	110.92	597.23	52.26	134.31	73.12	30.87	88.26	302.98	184.13	48.16	106.43	121.86	172.7	54.72	256.66	282.39	190.68	242.18	1042.65	136.21	20.42	86.25	53.8	6976.48
hsa-miR-1260b	MIMAT0015041	Endogenous1	miRNA	13.55	3.67	12.72	3.74	10.02	19.48	1.32	5.11	3.85	1	11.86	25.18	1.81	4.13	3.82	4.03	25.67	13.55	6.05	3.13	4.36	1.1	4.71	16.55	3.24	2.61	8.2	1	4.87	15.83	9.69	3.09	19.8	14.05	23.28	1.9	13.59	17.24	7.51	32	5.2	2.21	15.11	2.32	9.95	7.29
hsa-miR-1261	MIMAT0005913	Endogenous1	miRNA	33.34	5.07	10.43	1	11.43	46.78	1	6.55	1	10.44	2.16	7.91	1.81	3.54	1.94	1.02	18.43	17.3	17.47	1.75	4.36	3.83	1.74	28.96	3.24	10.27	9.82	2.41	3.65	21.62	7.64	6	1.49	2.99	4.53	5.42	18.26	5.1	2.99	7.84	18.41	5.87	25.72	30.67	1.1	30.59
hsa-miR-1262	MIMAT0005914	Endogenous1	miRNA	1.63	1	2.29	1	1.4	2.35	3	1	2.04	2.23	2.16	2.16	5.75	1	1.94	1.02	3.09	6.52	1	1	1	1.1	1.74	15.04	3.24	2.61	1	1	1.23	1.91	13.8	4.55	1.49	16.81	4.53	1.9	8.91	5.1	2.26	3.01	1	2.21	15.11	12.14	1.1	1
hsa-miR-1264	MIMAT0005791	Endogenous1	miRNA	5.27	7.88	2.29	1	3.02	7.57	7.22	2.23	6.55	4.06	11.86	6.97	5.75	4.13	1.94	4.03	5.27	5.27	1	2.44	1	1.1	1.74	6.43	3.24	1.53	1	1	8.55	6.15	3.54	3.09	1.87	7.14	4.53	1.9	41.63	27.44	2.26	15.09	5.27	2.21	2.65	5.19	2.27	6.05
hsa-miR-1266-5p	MIMAT0005920	Endogenous1	miRNA	2.07	1.56	2.29	1	1.62	2.98	1	1	1.14	1.32	2.16	2.74	1	1	1.94	1.02	2.07	8.27	1	1	1	1.63	1.74	2.53	3.24	1.53	1	1	1.23	2.42	2.05	1.64	1.49	1.38	5.17	1.9	50.98	5.1	2.26	2.42	1	3.66	7.16	2.32	1.1	1
hsa-miR-1268a	MIMAT0005922	Endogenous1	miRNA	2.1	9.98	10.43	1	1.4	3.03	3	1	11.96	1	18.33	2.79	1.81	2.95	1.94	6.07	2.1	6.32	17.47	3.13	7.88	10.43	22.12	27.1	6.95	5.68	21.19	21.09	1.23	2.46	11.75	10.36	16.81	9.9	32.34	1.9	27.61	27.44	27.86	36.83	33.83	8.08	12.46	2.32	1.1	187.58
hsa-miR-1268b	MIMAT0018925	Endogenous1	miRNA	27.56	15.6	19.58	19.43	24.03	62.43	13.12	13.75	10.16	7.71	33.44	35.3	19.94	11.83	9.64	4.03	41.52	12.05	30.79	7.27	8.75	15.93	16.9	24.4	19.9	17.93	9.82	12.19	6.1	27.18	19.96	3.09	4.86	27.87	54.98	13.01	46.31	32.54	21.08	12.67	30.87	2.21	2.65	28.35	11.05	59.87
hsa-miR-1269a	MIMAT0005923	Endogenous1	miRNA	46.71	4.37	8.15	6.35	17.03	63.43	13.96	6.55	7.45	17.74	20.49	12.66	1.81	8.28	5.76	8.1	22.18	31.63	12.71	15.53	5.24	7.13	8.19	60.92	19.9	14.86	19.56	7.75	15.91	29.95	15.85	1.45	10.84	9.9	41.39	13.01	41.63	5.1	5.25	12.67	8.08	12.5	12.46	26.04	1.1	20.18
hsa-miR-1269b	MIMAT0019059	Endogenous1	miRNA	5.27	2.97	12.72	1	5.82	7.57	1	1	1	1.32	2.16	6.97	1	6.5	1.94	1.02	5.27	5.27	1	1	1	1.1	1.74	6.43	13.42	5.68	1	1	2.42	6.15	2.05	1.45	6.35	1.38	36.86	1.9	46.31	22.34	2.26	2.42	5.27	2.21	7.16	2.88	1.1	6.05
hsa-miR-127-3p	MIMAT0000446	Endogenous1	miRNA	8.14	38.76	26.44	13.33	60.46	24.52	12.28	32.48	28.2	77.04	52.86	35.9	28.61	31.94	15.46	38.6	60.22	85.08	26.98	31.38	20.17	64.35	79.58	61.4	19.9	30.18	26.87	18.42	93.17	45.85	2.05	16.18	10.84	23.72	14.23	1.9	60.33	37.64	61.78	65.82	36.99	3.66	23.07	44.56	11.05	67.47
hsa-miR-127-5p	MIMAT0004604	Endogenous1	miRNA	5.27	1	15.01	1	1.62	7.57	1	1	4.75	4.97	5.38	6.97	7.32	1	1.94	1.02	5.27	5.27	1	1	1	1.1	4.71	6.43	3.24	2.61	1	1	1.23	6.15	2.05	1.45	1.49	1.38	4.53	1.9	4.67	5.1	2.26	15.09	5.27	2.21	2.65	2.32	1.1	6.05
hsa-miR-1270	MIMAT0005924	Endogenous1	miRNA	2.07	1	26.44	3.74	4.42	2.98	1.32	1	1.14	1.32	5.38	6.59	1.81	3.54	7.7	1.02	17.27	2.07	9.86	3.13	1	1.1	11.67	2.53	3.24	8.74	1	1	11	2.42	2.05	1.45	1.49	1.38	4.53	13.01	4.67	5.1	9.77	2.42	5.08	2.21	4.51	2.32	1.1	1.2
hsa-miR-1271-3p	MIMAT0022712	Endogenous1	miRNA	2.07	1.56	3.57	1	1.4	2.98	1	1	1	1	2.16	2.74	1	1	1.94	1.02	2.07	2.07	1	1.75	1	1.1	1.74	2.53	3.24	1.53	1	1	1.23	2.42	2.05	1.45	1.49	1.38	4.53	1.9	4.67	5.1	2.26	2.42	2.07	2.21	2.65	2.32	1.1	2.38
hsa-miR-1271-5p	MIMAT0005796	Endogenous1	miRNA	25.98	5.07	21.87	9.84	7.22	37.35	19.02	7.27	11.96	13.18	37.76	34.41	6.54	10.05	7.7	20.3	25.98	25.98	7	8.64	8.31	7.13	13.41	31.73	3.24	7.21	15.51	5.97	17.13	30.34	19.96	7.46	30.25	5.75	5.17	24.38	50.98	68.23	2.26	12.67	25.98	16.91	12.46	30.67	3.37	29.85
hsa-miR-1272	MIMAT0005925	Endogenous1	miRNA	31.26	6.48	2.29	5.48	12.83	9.22	5.53	3.67	8.36	8.62	5.38	31.28	5.75	1.77	11.58	12.17	2.07	14.42	8.91	3.13	1	3.83	11.67	8.96	10.19	1.53	1	5.97	3.65	2.42	15.85	6	7.85	1.61	9.7	1.9	18.26	5.1	18.82	15.09	3.6	2.21	4.51	9.82	14.33	2.78
hsa-miR-1273c	MIMAT0015017	Endogenous1	miRNA	2.07	5.07	5.86	2.86	5.82	2.98	3	1	1.14	1	2.16	14.82	1	4.13	1.94	1.02	2.07	2.07	1	2.44	2.61	1.1	2.97	2.53	3.71	5.68	2.52	1	4.87	2.42	22.01	1.45	4.86	9.9	5.17	1.9	36.96	32.54	7.51	2.42	1	2.21	12.46	2.88	1.1	1
hsa-miR-1275	MIMAT0005929	Endogenous1	miRNA	1	1	2.29	1	1.4	1	1	1	1	1	2.16	3.2	1	1	1.94	1.02	1	1	1	1	1	1.1	1.74	3.04	6.95	1.53	1	1	1.23	4.77	2.05	1.45	1.49	1.38	4.53	3.53	4.67	5.1	2.26	2.42	1	2.21	2.65	2.32	1.1	1.34
hsa-miR-1276	MIMAT0005930	Endogenous1	miRNA	2.07	3.67	2.29	1	1.4	2.98	1	1.51	1	1	3.22	2.74	1	3.54	1.94	1.02	2.07	2.07	1	2.44	1	3.83	1.74	2.53	3.24	5.68	1	1	1.23	2.42	2.05	1.45	4.86	2.99	23.28	16.8	8.91	5.1	2.26	2.42	2.07	2.21	7.16	2.32	1.1	2.38
hsa-miR-1277-3p	MIMAT0005933	Endogenous1	miRNA	30.12	6.48	35.59	6.35	31.04	43.31	7.22	6.55	17.37	15.92	14.02	39.89	12.84	3.54	5.76	3.02	30.12	30.12	6.05	6.58	6.12	1.1	18.64	36.79	23.13	17.93	7.39	2.41	8.55	35.18	22.01	7.46	4.86	9.9	4.53	22.49	83.7	47.84	9.77	19.92	30.12	14.7	4.51	7.51	1.1	34.61
hsa-miR-1278	MIMAT0005936	Endogenous1	miRNA	9.28	1	2.29	1.12	1.4	8.17	1	1	1	1	3.22	27.72	6.54	1	1.94	4.03	23.76	5.51	1	1	1	1.1	1.74	2.24	3.24	1.53	1	1	1.23	9.54	2.05	1.45	1.49	1.38	9.7	3.53	4.67	5.1	2.26	2.42	12.11	2.21	12.46	9.82	1.1	36.38
hsa-miR-1279	MIMAT0005937	Endogenous1	miRNA	28.48	9.98	15.01	3.74	32.44	109.96	4.69	6.55	5.65	11.36	22.65	115.87	9.69	8.87	9.64	4.03	62.39	25.26	14.61	14.15	4.8	6.03	22.12	26.11	32.84	8.74	12.26	1	9.78	43.7	2.05	4.55	15.32	4.37	4.53	9.22	55.66	5.1	18.82	15.09	52.84	14.7	9.81	42.25	4.47	30.6
hsa-miR-128-1-5p	MIMAT0026477	Endogenous1	miRNA	19.22	19.11	56.18	2.86	21.23	27.64	5.53	7.27	2.04	15.92	14.02	86.64	9.69	7.68	5.76	5.05	19.22	19.22	1	6.58	10.95	13.73	8.19	23.48	32.84	30.18	5.77	1	14.68	22.45	17.9	14.72	24.28	29.25	50.45	16.8	88.38	47.84	23.34	36.83	20.37	52.26	7.16	16.77	13.24	23.41
hsa-miR-128-2-5p	MIMAT0031095	Endogenous1	miRNA	7.42	1	3.57	1	8.62	10.66	1	1	3.85	1	24.81	13.78	1	1	1.94	5.05	7.42	7.42	1	1	1	1.1	1.74	9.06	3.71	4.14	1	1	1.23	8.66	2.05	1.45	1.49	8.52	4.53	1.9	22.94	5.1	2.26	3.01	18.67	8.08	2.65	2.32	1.1	10.81
hsa-miR-128-3p	MIMAT0000424	Endogenous1	miRNA	2.07	1	2.29	1	1.4	2.98	1	1	1	1	2.16	2.74	1	1	1.94	1.02	2.07	2.07	1	1	1	1.1	1.74	2.53	3.24	1.53	1	1	1.23	2.42	2.05	1.45	1.49	1.38	4.53	1.9	4.67	5.1	2.26	2.42	2.07	2.21	2.65	2.32	1.1	2.38
hsa-miR-1281	MIMAT0005939	Endogenous1	miRNA	57.21	1	15.01	4.61	11.43	99.26	3.85	1	1	10.44	2.16	168.76	8.11	1	1.94	1.02	75.58	107.78	2.25	1.75	1	1.1	9.93	58.62	3.24	7.21	1	2.41	1.23	15.83	2.05	7.46	9.34	1.38	14.23	5.42	4.67	5.1	2.26	3.01	4.87	2.21	9.81	2.32	1.1	4.22
hsa-miR-1283	MIMAT0005799	Endogenous1	miRNA	2.07	1	2.29	1	1.4	2.98	1	1	1	1	2.16	2.74	1	1	1.94	1.02	2.07	2.07	1	1	1	1.1	1.74	2.53	3.24	1.53	1	1	1.23	2.42	2.05	1.45	1.49	1.38	4.53	1.9	4.67	5.1	2.26	2.42	2.07	2.21	2.65	2.32	1.1	2.38
hsa-miR-1285-3p	MIMAT0005876	Endogenous1	miRNA	1	1	2.29	1	1.4	1	1	1	1	3.15	2.16	1	2.59	1	1.94	1.02	1	1	1	1	1	1.1	1.74	1.03	10.19	7.21	1	1	1.23	1	2.05	3.09	1.49	1.38	9.7	1.9	4.67	17.24	5.25	3.01	1.52	5.87	2.65	2.32	1.1	1.74
hsa-miR-1285-5p	MIMAT0022719	Endogenous1	miRNA	2.04	19.11	10.43	29.9	31.04	3.86	26.61	20.96	29.1	43.28	35.6	1.22	27.82	17.74	9.64	31.48	2.47	2.09	33.64	14.84	10.51	24.74	34.31	2.63	23.13	20.99	25.24	14.86	17.13	2.03	22.01	17.63	37.72	29.25	68.56	39.55	50.98	114.12	39.17	19.92	3.08	21.33	17.77	26.04	41.74	5.2
hsa-miR-1286	MIMAT0005877	Endogenous1	miRNA	69.45	17	24.16	3.74	22.63	99.86	18.18	9.43	14.67	5.88	18.33	91.99	12.05	4.73	11.58	12.17	69.45	69.45	15.56	16.91	1.73	1.63	23.86	84.84	10.19	24.05	13.07	9.53	28.17	81.12	17.9	16.18	4.86	26.49	5.17	11.11	60.33	17.24	9.77	2.42	44.35	16.91	17.77	44.56	35.16	50.96
hsa-miR-1287-3p	MIMAT0026738	Endogenous1	miRNA	1.63	2.97	8.15	1	10.02	2.57	1.32	5.83	1.14	1	3.22	2.16	1	1	3.82	4.03	1.63	3.29	1	3.13	1	4.93	1.74	1.99	3.24	2.61	2.52	1	1.23	1.91	2.05	3.09	1.87	7.14	5.17	1.9	4.67	5.1	12.03	12.67	2.07	2.21	12.46	2.32	1.1	5.29
hsa-miR-1287-5p	MIMAT0005878	Endogenous1	miRNA	13.55	3.67	3.57	1	8.62	19.48	1	1	2.04	3.15	2.16	17.95	2.59	1.17	1.94	1.02	13.55	27.29	1	1	2.17	1.1	9.93	16.55	3.24	10.27	6.58	1	3.65	15.83	7.64	1.64	3.37	1.61	4.53	11.11	27.61	5.1	7.51	2.42	5.2	16.91	4.51	2.32	4.47	31.17
hsa-miR-1288-3p	MIMAT0005942	Endogenous1	miRNA	19.76	1	2.29	1	5.82	28.42	1	1	1	1	2.16	26.18	1	1	1.94	1.02	19.76	19.76	1	1.75	1.29	1.1	8.19	24.14	3.71	5.68	1	1	1.23	23.08	2.05	1.45	1.87	1.38	4.53	5.42	8.91	5.1	2.26	2.42	19.76	2.21	2.65	2.32	1.1	22.71
hsa-miR-1289	MIMAT0005879	Endogenous1	miRNA	3.58	7.18	3.57	2.86	5.82	5.15	1	1.51	7.45	1	16.17	4.75	7.32	1.77	1.94	1.02	3.58	3.58	7	3.82	1	3.83	20.38	4.38	16.66	13.33	4.14	3.3	1.23	4.19	2.05	11.82	3.37	1.38	14.23	13.01	4.67	17.24	2.26	2.42	13.55	3.66	9.81	16.77	2.27	15.57
hsa-miR-129-2-3p	MIMAT0004605	Endogenous1	miRNA	10.22	5.07	5.86	1	1.4	5.97	1	6.55	12.87	11.36	2.16	7.26	8.9	6.5	5.76	3.02	12.2	10.08	6.05	11.4	4.8	9.33	4.71	5.63	10.19	11.8	9.82	6.86	8.55	14.75	5.59	1.45	4.86	1.38	32.34	3.53	50.98	27.44	9.77	29.58	89.09	3.66	12.46	2.32	1.1	42.48
hsa-miR-129-5p	MIMAT0000242	Endogenous1	miRNA	2.07	1	3.57	1	1.4	2.98	1	1	1	4.97	2.16	2.74	1	1	1.94	1.02	2.07	2.07	1	2.44	1	1.1	1.74	2.53	3.24	5.68	1	1	1.23	2.42	2.05	1.45	1.49	1.38	4.53	1.9	32.29	5.1	2.26	2.42	2.07	8.08	2.65	2.32	1.1	2.38
hsa-miR-1290	MIMAT0005880	Endogenous1	miRNA	28.03	19.81	49.32	34.26	26.84	86.79	46	25.28	41.72	27.78	39.92	31.9	41.22	23.07	11.58	8.1	41.67	19.92	18.42	16.22	10.07	30.24	32.57	33.79	42.55	22.52	20.37	31.76	26.94	34.09	63.05	21.99	33.24	94.22	122.89	28.17	111.75	139.62	48.22	39.25	41.77	43.42	17.77	21.4	46.13	69.62
hsa-miR-1291	MIMAT0005881	Endogenous1	miRNA	2.07	1.56	15.01	1	1.4	2.98	1	1	1	1	2.16	2.74	1	1.17	3.82	1.02	2.07	2.07	1	3.13	1	1.63	1.74	2.53	3.24	4.14	5.77	1	1.23	2.42	5.59	1.45	1.49	1.38	4.53	1.9	13.59	5.1	7.51	2.42	2.07	8.08	2.65	2.32	1.1	2.38
hsa-miR-1293	MIMAT0005883	Endogenous1	miRNA	1.63	1	2.29	1	1.4	2.35	1	1	1	2.23	2.16	5.2	3.38	1.77	1.94	1.02	1.63	1.63	1	1	1	1.1	1.74	5.07	10.19	5.68	1	1	1.23	1.91	2.05	1.45	1.49	1.38	5.17	1.9	4.67	5.1	7.51	5.42	2.07	2.21	2.65	2.88	1.1	2.38
hsa-miR-1295a	MIMAT0005885	Endogenous1	miRNA	24.83	9.28	15.01	4.61	4.42	33.95	3.85	4.39	1	5.88	2.16	20.86	12.84	5.32	1.94	1.02	18.88	13.19	9.86	3.82	6.12	7.13	4.71	23.16	3.24	7.21	1.71	2.41	3.65	28	2.05	1.64	7.85	4.37	4.53	3.53	4.67	5.1	7.51	3.01	42.07	8.08	9.81	7.51	11.05	28.76
hsa-miR-1296-3p	MIMAT0026637	Endogenous1	miRNA	40.19	12.79	19.58	24.67	19.83	167.74	17.34	2.95	22.79	21.39	24.81	29.02	19.15	13.01	1.94	2	82.1	20.44	20.32	7.95	3.48	6.03	1.74	31.52	13.42	8.74	10.64	9.53	3.65	69.74	24.06	10.36	22.78	23.72	54.98	9.22	36.96	27.44	21.08	2.42	78.01	21.33	20.42	26.04	26.39	52.91
hsa-miR-1296-5p	MIMAT0005794	Endogenous1	miRNA	2.07	1	2.29	1	3.02	2.98	1	1	1	2.23	2.16	2.74	1	1	1.94	1.02	2.07	2.07	1	1	1	1.1	1.74	2.53	3.24	1.53	1	1	1.23	2.42	2.05	1.45	1.49	1.38	4.53	3.53	13.59	5.1	7.51	2.42	2.07	2.21	2.65	2.32	1.1	2.38
hsa-miR-1297	MIMAT0005886	Endogenous1	miRNA	34.49	17	49.32	18.56	35.24	71.32	19.02	16.64	13.77	25.95	9.7	26.88	11.27	13.6	11.58	7.08	40.53	13.66	27.93	13.47	4.36	11.53	16.9	35.3	32.84	4.14	16.32	13.08	19.59	3.2	30.22	26.35	21.29	15.43	59.5	33.86	41.63	78.43	14.3	34.41	62.2	16.91	17.77	26.04	13.24	119.38
hsa-miR-1298-5p	MIMAT0005800	Endogenous1	miRNA	2.07	6.48	10.43	6.35	4.42	2.98	12.28	3.67	8.36	14.09	2.16	2.74	2.59	7.09	5.76	5.05	2.07	2.07	2.25	7.95	6.56	1.1	29.09	2.53	19.9	11.8	1	1	2.42	2.42	26.11	1.64	1.49	1.38	50.45	22.49	41.63	37.64	5.25	12.67	2.07	2.21	15.11	7.51	13.24	2.38
hsa-miR-1299	MIMAT0005887	Endogenous1	miRNA	13.55	6.48	8.15	1	1.4	60.3	1.32	1.51	11.06	5.88	2.16	17.95	1	2.36	1.94	1.02	13.55	13.55	1	1.06	1.73	11.53	15.16	16.55	3.71	4.14	9.01	1	8.55	70.42	2.05	11.82	1.49	1.38	14.23	11.11	4.67	27.44	2.99	2.42	35.33	2.21	12.46	7.51	7.76	5.97
hsa-miR-1301-3p	MIMAT0005797	Endogenous1	miRNA	11.48	1	2.29	1	1.4	16.5	3.85	1	1	1	2.16	21.33	1	1	1.94	1.02	11.48	11.48	1	1	1	1.1	1.74	14.02	3.24	1.53	1	1	1.23	13.41	2.05	1.45	1.49	1.38	4.53	1.9	4.67	5.1	2.26	2.42	11.48	2.21	2.65	2.32	1.1	13.19
hsa-miR-1302	MIMAT0005890	Endogenous1	miRNA	2.07	1	10.43	2.86	1.4	24.11	1	1	1	1	2.16	23.05	4.96	4.13	1.94	1.02	9.64	4.17	1	3.82	1	1.1	1.74	11.49	3.24	1.53	1	1	1.23	2.42	2.05	8.91	1.49	1.38	4.53	1.9	4.67	5.1	2.99	2.42	12.09	2.21	2.65	7.51	1.1	2.38
hsa-miR-1303	MIMAT0005891	Endogenous1	miRNA	2.07	1	2.29	1	1.4	2.98	1	1	1	1	2.16	2.74	1	1	1.94	1.02	2.07	2.07	1	1	1	1.1	1.74	2.53	3.24	7.21	1	1	1.23	2.42	2.05	1.45	1.49	1.38	4.53	1.9	4.67	5.1	2.26	2.42	2.07	2.21	2.65	2.32	1.1	2.38
hsa-miR-1304-3p	MIMAT0022720	Endogenous1	miRNA	2.07	1	2.29	2.86	1.62	2.98	1.32	1	1	5.88	7.54	2.74	3.38	1	3.82	2	2.07	2.07	4.15	1	1	1.1	1.74	2.53	6.95	10.27	3.33	3.3	6.1	2.42	3.54	1.45	1.49	2.99	9.7	1.9	46.31	7.04	2.26	3.01	2.07	2.21	2.65	14.46	1.1	2.38
hsa-miR-1304-5p	MIMAT0005892	Endogenous1	miRNA	25.98	6.48	21.87	3.74	5.82	37.35	1	13.75	11.96	6.8	2.16	82.69	15.21	7.09	11.58	1.02	25.98	25.98	1	3.13	1	1.1	9.93	31.73	10.19	8.74	4.14	1	1.23	74.32	9.69	1.45	9.34	1.38	36.86	1.9	22.94	12.14	2.26	5.42	25.98	3.66	4.51	2.88	1.1	29.85
hsa-miR-1305	MIMAT0005893	Endogenous1	miRNA	2.14	1	2.29	1	1.4	4.33	1	1	1	1	2.16	1.67	1	1	1.94	1.02	1.94	1	1	1	1	1.1	1.74	1	3.24	1.53	1	1	1.23	1.65	2.05	1.45	1.49	1.38	4.53	1.9	4.67	5.1	2.26	2.42	2.73	2.21	2.65	2.32	1.1	4.92
hsa-miR-1306-3p	MIMAT0005950	Endogenous1	miRNA	5.06	4.37	12.72	1.12	5.82	13.94	3.85	3.67	4.75	8.62	2.16	16.5	3.38	1	17.4	3.02	8.89	1.2	4.15	1.06	3.48	1.1	6.45	8.11	29.61	14.86	1	1	1.23	7.62	2.05	7.46	1.49	1.38	14.23	1.9	4.67	5.1	7.51	2.42	124.72	14.7	2.65	7.51	1.1	116.48
hsa-miR-1306-5p	MIMAT0022726	Endogenous1	miRNA	15.62	2.97	33.3	1	1.4	22.46	1	1.51	8.36	5.88	9.7	20.69	3.38	1	11.58	3.02	15.62	15.62	1	7.27	4.8	4.93	1.74	19.08	6.95	8.74	1	3.3	2.42	18.25	5.59	6	4.86	1.38	23.28	9.22	4.67	5.1	14.3	22.34	15.62	5.87	15.11	9.82	3.37	39.86
hsa-miR-1307-3p	MIMAT0005951	Endogenous1	miRNA	18.92	10.69	5.86	5.48	1.4	16.43	8.91	13.75	1	13.18	2.16	13.66	3.38	5.32	5.76	1.02	23.81	9.62	1	1	6.12	1.1	8.19	3.03	3.71	8.74	4.96	3.3	1.23	6.49	2.05	1.45	6.35	1.38	23.28	1.9	22.94	17.24	7.51	2.42	11.73	12.5	9.81	7.51	1.1	148.01
hsa-miR-1307-5p	MIMAT0022727	Endogenous1	miRNA	15.62	7.88	19.58	13.33	1.62	91.98	9.75	7.99	9.26	13.18	7.54	20.69	3.38	9.46	5.76	4.03	29.59	108.79	13.66	8.64	7.44	1.63	36.05	19.08	6.95	10.27	13.07	11.3	9.78	26.45	15.85	7.46	9.34	2.99	27.81	20.59	65.01	68.23	2.99	10.26	15.62	2.21	17.77	19.09	13.24	17.95
hsa-miR-130a-3p	MIMAT0000425	Endogenous1	miRNA	1.26	59.11	47.03	1	21.23	1	14.81	88.65	67.88	56.97	33.44	8.1	19.15	29.58	27.1	32.5	13.75	4.07	26.98	49.29	29.83	54.44	43.01	11.63	32.84	28.65	35.79	27.31	51.47	6.29	30.22	29.26	18.3	22.34	18.75	18.7	22.94	52.94	39.17	46.49	31.09	10.29	28.37	39.93	1.18	58.87
hsa-miR-130b-3p	MIMAT0000691	Endogenous1	miRNA	2.07	1	2.29	1	1.4	2.98	1	1	1	1	2.16	2.74	1	1	1.94	1.02	2.07	2.07	1	1	1	1.1	1.74	2.53	3.24	1.53	1	1	1.23	2.42	2.05	1.45	1.49	1.38	4.53	1.9	4.67	5.1	2.26	2.42	2.07	2.21	2.65	2.32	1.1	2.38
hsa-miR-132-3p	MIMAT0000426	Endogenous1	miRNA	1	33.84	33.3	16.82	7.22	3.17	11.44	33.2	30.9	25.04	20.49	3.38	30.18	19.52	17.4	21.31	3.28	3.31	23.17	27.24	30.27	34.64	32.57	3.64	10.19	31.71	23.62	24.64	44.11	4.57	2.05	4.55	4.86	12.67	5.17	1.9	8.91	22.34	12.03	24.75	4.34	10.29	4.51	21.4	6.66	6.06
hsa-miR-1322	MIMAT0005953	Endogenous1	miRNA	36.33	11.39	12.72	3.74	19.83	52.24	9.75	9.43	5.65	10.44	7.54	211.89	17.57	6.5	1.94	11.15	36.33	36.33	9.86	17.6	12.71	19.23	25.6	44.39	32.84	16.4	12.26	6.86	12.23	42.44	17.9	11.82	12.33	7.14	36.86	18.7	8.91	42.74	5.25	10.26	26.59	8.08	20.42	21.4	9.95	30.56
hsa-miR-1323	MIMAT0005795	Endogenous1	miRNA	12.43	7.88	15.01	15.95	12.83	36.93	12.28	9.43	10.16	11.36	22.65	25.66	12.05	5.32	1.94	3.02	8.74	10.7	1	1	3.05	4.93	1.74	14.04	3.71	1.53	4.96	1.52	1.23	8.56	9.69	3.09	3.37	8.52	32.34	22.49	22.94	5.1	2.99	2.42	15.69	21.33	2.65	14.46	7.76	8.28
hsa-miR-133a-3p	MIMAT0000427	Endogenous1	miRNA	2.16	1	17.29	1	1.4	4.66	1	1	1	1	2.16	5.81	1	1	1.94	1.02	5.95	3.41	1	1	1	1.1	1.74	1	3.24	1.53	1	1	1.23	3.63	2.05	1.45	1.49	1.38	4.53	5.42	4.67	5.1	7.51	2.42	1.95	2.21	9.81	2.32	3.37	2.52
hsa-miR-133a-5p	MIMAT0026478	Endogenous1	miRNA	74.7	5.07	5.86	14.2	18.43	25.44	3.85	1.51	1.14	6.8	7.54	290.64	16	7.09	1.94	9.12	17.69	17.69	7.95	1	1	4.93	1.74	54.93	39.32	13.33	2.52	1	2.42	20.67	9.69	6	1.49	4.37	50.45	9.22	55.66	7.04	18.82	10.26	6.78	3.66	33.67	19.09	16.53	9.52
hsa-miR-133b	MIMAT0000770	Endogenous1	miRNA	3.19	1	10.43	1	1.4	4.59	2.16	1	1	1	2.16	4.23	1	1	1.94	1.02	3.19	3.19	1	1	1	1.1	1.74	3.9	6.95	2.61	1	1	1.23	3.73	2.05	1.45	1.49	1.38	4.53	1.9	4.67	5.1	2.26	2.42	3.19	2.21	2.65	2.32	1.1	3.67
hsa-miR-134-3p	MIMAT0026481	Endogenous1	miRNA	2.07	8.58	24.16	13.33	7.22	21.13	8.91	5.11	1.14	7.71	5.38	2.74	16	10.05	5.76	8.1	2.07	2.07	4.15	7.27	1	2.73	1.74	2.53	3.24	2.61	4.14	3.3	1.23	8.34	5.59	11.82	15.32	8.52	23.28	9.22	22.94	12.14	5.25	7.84	4.11	10.29	20.42	28.35	2.27	2.38
hsa-miR-134-5p+hsa-miR-6728-5p	MIMAT0000447	Endogenous1	miRNA	2.07	1	15.01	1	3.02	2.98	1	1	1	1	2.16	2.74	2.59	1.77	9.64	1.02	2.07	2.07	1	1	1	1.1	1.74	2.53	3.24	1.53	1	1	1.23	2.42	2.05	1.45	1.87	1.38	4.53	1.9	8.91	5.1	2.26	2.42	2.07	2.21	2.65	2.32	1.1	2.38
hsa-miR-135a-5p	MIMAT0000428	Endogenous1	miRNA	2.07	1	2.29	1	1.4	2.98	1	1	1	1	2.16	2.74	1	1	1.94	1.02	2.07	2.07	1	1	1	1.1	1.74	2.53	3.24	1.53	1	1	1.23	2.42	2.05	1.45	1.49	1.38	4.53	1.9	4.67	5.1	2.26	2.42	2.07	2.21	2.65	2.88	1.1	2.38
hsa-miR-135b-5p	MIMAT0000758	Endogenous1	miRNA	3.69	1	2.29	1	1.4	1	1	2.95	1	1	2.16	1.02	1.02	1	1.94	1.02	1.54	2.73	1	1	1	1.1	1.74	1.03	3.24	1.53	1	1	1.23	1	2.05	1.45	10.84	1.38	18.75	1.9	41.63	5.1	2.26	2.42	2.07	2.21	2.65	2.32	1.1	2.38
hsa-miR-136-5p	MIMAT0000448	Endogenous1	miRNA	11.48	11.39	17.29	1	11.43	16.5	3.85	1	11.06	10.44	9.7	15.2	8.9	2.95	3.82	7.08	11.48	11.48	1	1	1.73	1.1	1.74	14.02	3.24	4.14	1	1	1.23	13.41	2.05	3.09	1.87	1.38	23.28	3.53	22.94	42.74	2.26	2.42	11.48	2.21	2.65	2.32	1.1	13.19
hsa-miR-137	MIMAT0000429	Endogenous1	miRNA	11.01	1	3.57	1	5.82	7.95	2.16	8.71	4.75	8.62	18.33	7.55	12.84	5.91	1.94	6.07	7.09	12.49	1	1.06	1.29	6.03	9.93	5.72	10.19	1.53	1	1.52	12.23	6.05	15.85	7.46	7.85	1.38	23.28	11.11	8.91	5.1	9.77	2.42	30.04	10.29	12.46	32.98	3.37	22.11
hsa-miR-138-5p	MIMAT0000430	Endogenous1	miRNA	8.06	1	2.29	1	1.4	1.53	3	4.39	4.75	1	29.12	11.86	1.81	2.36	3.82	1.02	5.94	1.07	11.76	1	1	1.1	13.41	13.72	3.24	8.74	1	1	1.23	1.24	13.8	4.55	1.49	1.38	14.23	18.7	18.26	22.34	2.26	15.09	3.49	2.21	4.51	2.88	1.1	16.95
hsa-miR-139-3p	MIMAT0004552	Endogenous1	miRNA	31.78	7.88	12.72	1.12	14.23	149.72	5.53	1	1	11.36	7.54	12.43	3.38	1	1.94	4.03	86.92	9.39	7	8.64	4.8	17.03	9.93	178.19	3.24	4.14	1	3.3	15.91	15.89	2.05	1.45	9.34	1.38	4.53	1.9	18.26	5.1	12.03	19.92	34.91	2.21	9.81	16.77	1.1	125.21
hsa-miR-139-5p	MIMAT0000250	Endogenous1	miRNA	2.07	1.56	5.86	1	1.4	2.98	1	1	2.04	1	2.16	2.74	1	1	1.94	1.02	2.07	2.07	2.25	1	1	1.1	1.74	2.53	3.24	1.53	1	1	1.23	2.42	2.05	1.45	1.49	1.38	5.17	1.9	8.91	5.1	2.26	2.42	2.07	2.21	2.65	2.32	1.1	2.38
hsa-miR-140-3p	MIMAT0004597	Endogenous1	miRNA	8.26	7.88	3.57	1	1.62	9.61	1	7.99	1	10.44	3.22	9.52	3.38	1	1.94	1.02	1.63	1.63	2.25	1	1	4.93	1.74	3.07	10.19	1.53	1	1	1.23	14.2	11.75	3.09	1.49	1.38	4.53	11.11	27.61	5.1	2.26	2.42	4.11	2.21	9.81	2.32	1.1	12.43
hsa-miR-140-5p	MIMAT0000431	Endogenous1	miRNA	110.89	85.77	99.64	57.81	145.92	159.44	72.14	86.49	93.13	98.02	134.88	206.11	60.14	55.02	34.87	43.68	312.17	110.89	74.54	63.76	60.56	85.25	117.88	208.83	36.08	37.83	79.62	75.33	136.09	129.53	65.1	58.34	79.54	65.19	109.31	22.49	149.15	88.63	107.01	123.8	110.89	85.4	84.03	111.73	102.04	127.43
hsa-miR-141-3p	MIMAT0000432	Endogenous1	miRNA	240.86	33.14	35.59	8.97	19.83	82.02	23.24	35.36	20.08	30.51	24.81	75.55	26.24	17.15	3.82	14.2	475.76	57.04	9.86	18.29	16.66	23.64	20.38	69.69	19.9	10.27	20.37	19.31	23.27	562.98	26.11	26.35	34.73	16.81	41.39	20.59	55.66	47.84	27.86	24.75	404.45	27.96	25.72	12.14	15.43	874.23
hsa-miR-142-3p	MIMAT0000434	Endogenous1	miRNA	3.19	6.48	28.73	1	5.82	4.59	2.16	31.76	21.88	15.01	2.16	10.17	19.15	10.05	7.7	11.15	3.19	3.19	1	13.47	12.71	13.73	11.67	21.62	23.13	39.37	18.75	11.3	7.32	3.73	15.85	14.72	13.82	9.9	9.7	14.9	32.29	83.53	39.17	29.58	12.49	45.63	2.65	5.19	1.1	22.83
hsa-miR-142-5p	MIMAT0000433	Endogenous1	miRNA	2.07	1	2.29	1	1.4	2.98	1	1	1	1	2.16	2.74	1	1	1.94	1.02	2.07	2.07	1	1	1	1.1	1.74	2.53	13.42	1.53	1	1	1.23	2.42	2.05	1.45	1.49	1.38	4.53	1.9	4.67	5.1	2.26	2.42	2.07	2.21	2.65	2.32	1.1	2.38
hsa-miR-143-3p	MIMAT0000435	Endogenous1	miRNA	2.07	1	2.29	1	1.4	2.98	1	1	1	1	2.16	2.74	1	1	1.94	1.02	2.07	2.07	1	1	1	1.1	1.74	2.53	3.24	1.53	1	1	1.23	2.42	2.05	1.45	1.49	1.38	4.53	1.9	4.67	5.1	2.26	2.42	2.07	2.21	2.65	2.32	1.1	2.38
hsa-miR-144-3p	MIMAT0000436	Endogenous1	miRNA	17.69	17.7	10.43	1	7.22	25.44	13.12	5.83	21.88	15.92	7.54	23.43	8.11	1	1.94	1.02	17.69	17.69	7	2.44	5.24	1.1	11.67	21.61	52.26	17.93	11.45	2.41	17.13	20.67	24.06	6	1.49	1.38	18.75	24.38	4.67	7.04	9.77	2.42	17.69	180.4	9.81	5.19	1.1	20.33
hsa-miR-145-5p	MIMAT0000437	Endogenous1	miRNA	341.82	860.52	1584.06	342.99	1011.73	535.82	652.22	569.72	556.67	510.34	840.62	673.28	445.62	308.26	265.78	465.54	748.38	538.54	789.92	880.85	545.72	967.72	948.41	1013.93	392.1	380.85	538.13	404.37	1119.59	744.02	738.23	494.45	918.97	540.69	1191.45	333.42	2018.9	2031.35	1296.46	1945.4	1571.88	494.11	343.79	674.53	894.68	4074.94
hsa-miR-1469	MIMAT0007347	Endogenous1	miRNA	2.07	1	3.57	1	1.4	2.98	1	1	1	1	2.16	2.74	1	1	1.94	1.02	2.07	2.07	1	1.06	1	1.1	1.74	2.53	3.24	4.14	1	1	1.23	2.42	2.05	1.45	1.49	1.38	4.53	1.9	4.67	5.1	2.26	2.42	2.07	2.21	2.65	2.32	1.1	2.38
hsa-miR-146a-5p	MIMAT0000449	Endogenous1	miRNA	2.16	242.97	193.41	15.07	94.08	34.48	23.24	363.75	422.3	168.26	76.61	64.13	147.64	101.76	63.97	118.9	125.5	32.17	3.2	171.24	42.12	128.17	171.86	41.04	32.84	220.06	293.05	52.21	95.62	66.78	32.27	20.54	18.3	55.52	41.39	18.7	219.26	460.86	278.87	147.96	65.46	34.59	17.77	30.67	4.47	129.23
hsa-miR-146b-3p	MIMAT0004766	Endogenous1	miRNA	2.07	1	2.29	1	1.4	2.98	1	1	1	1	2.16	2.74	1	1	1.94	1.02	2.07	2.07	1	1	1	1.1	1.74	2.53	3.24	1.53	1	1	1.23	2.42	2.05	1.45	1.49	1.38	4.53	1.9	4.67	5.1	2.26	2.42	2.07	2.21	2.65	2.32	1.1	2.38
hsa-miR-146b-5p	MIMAT0002809	Endogenous1	miRNA	5.27	11.39	5.86	5.48	14.23	7.57	9.75	12.31	16.47	15.01	2.16	6.97	12.84	4.73	13.52	7.08	5.27	5.27	1	4.51	2.61	10.43	1.74	6.43	13.42	13.33	5.77	1	9.78	6.15	3.54	11.82	6.35	7.14	5.17	18.7	60.33	12.14	5.25	10.26	10.36	2.21	17.77	2.32	1.1	12.85
hsa-miR-147a	MIMAT0000251	Endogenous1	miRNA	33.55	5.77	8.15	1	8.62	14.72	2.16	1	1	1.32	16.17	11.27	1	4.13	1.94	7.08	43.88	7.51	3.2	6.58	1	1.63	9.93	62.75	13.42	4.14	3.33	1	1.23	7.15	2.05	4.55	1.49	1.38	4.53	1.9	18.26	5.1	2.26	3.01	33.17	2.21	4.51	12.14	1.1	44.6
hsa-miR-147b	MIMAT0004928	Endogenous1	miRNA	1	1	2.29	1	12.83	1.41	4.69	6.55	1	3.15	3.22	1.3	2.59	1.77	1.94	5.05	1	1	1	3.82	1	1.1	2.97	1.2	3.24	4.14	1	1	1.23	1.15	11.75	4.55	7.85	5.75	4.53	1.9	8.91	5.1	5.25	2.42	2.07	2.21	31.02	9.82	13.24	2.38
hsa-miR-148a-3p	MIMAT0000243	Endogenous1	miRNA	4.05	83.67	58.46	22.92	57.66	35.45	29.98	93.69	87.72	63.35	100.35	66.46	46.74	41.41	52.33	35.55	186.47	92.25	30.79	72.72	55.73	75.35	130.07	160.82	32.84	71.52	89.35	57.55	90.71	191.13	65.1	36.53	60.13	56.9	91.2	33.86	93.05	139.62	127.36	116.56	283.98	63.31	52.22	100.15	46.13	636.44
hsa-miR-148b-3p	MIMAT0000759	Endogenous1	miRNA	31.97	63.32	58.46	42.11	57.66	98.98	46.85	95.13	98.54	108.05	167.25	107.11	64.87	50.88	56.21	56.89	173.97	169.99	55.52	70.65	44.76	102.86	102.21	110.77	29.61	76.12	75.56	56.66	109.11	112.39	40.48	26.35	39.21	32.02	73.09	14.9	65.01	114.12	68.57	63.41	116.96	14.7	57.52	63.09	64.76	219.72
hsa-miR-149-5p	MIMAT0000450	Endogenous1	miRNA	105.42	59.81	101.92	25.54	92.68	41.87	62.87	43.28	70.58	50.58	158.62	187.75	76.69	60.34	42.63	60.96	136.02	139.03	53.62	67.89	37.29	69.85	103.95	270.47	110.52	65.4	56.08	44.21	93.17	199.39	132.83	53.97	55.64	54.13	127.42	52.82	121.1	98.83	73.09	85.15	215.4	76.56	33.67	44.56	45.03	427.14
hsa-miR-150-5p	MIMAT0000451	Endogenous1	miRNA	180.61	847.19	794.96	651.72	793.18	561.48	446.5	1942.34	1712.81	1186.3	711.13	464.27	721.53	430.74	551.03	750.16	559.53	446.44	424.62	841.58	808.72	824.68	1049.4	619.78	291.76	864.74	965.81	1330.12	722.26	832.25	407.83	353.44	475.36	531.01	439.84	411.15	649.31	1393.97	955	701.2	528.11	416.79	1170.78	734.74	610.73	1166.07
hsa-miR-151a-3p	MIMAT0000757	Endogenous1	miRNA	2.07	9.98	10.43	1	1.4	2.98	1	20.24	15.57	9.53	5.38	2.74	7.32	1.77	7.7	1.02	2.07	2.07	1	12.09	7.44	20.33	22.12	2.53	6.95	16.4	3.33	1.52	1.23	2.42	7.64	1.45	1.49	1.38	5.17	1.9	8.91	22.34	5.25	2.42	2.07	3.66	2.65	9.82	1.1	2.38
hsa-miR-151a-5p	MIMAT0004697	Endogenous1	miRNA	2.07	5.07	8.15	1	1.4	2.98	1	3.67	1	4.97	2.16	2.74	1	1	1.94	1.02	2.07	2.07	1	5.89	5.68	4.93	1.74	2.53	16.66	5.68	1	1	8.55	2.42	5.59	1.64	9.34	1.38	4.53	3.53	4.67	5.1	2.26	5.42	2.07	2.21	4.51	2.32	1.1	2.38
hsa-miR-151b	MIMAT0010214	Endogenous1	miRNA	2.07	1	3.57	1	1.4	2.98	4.69	1	1	1	5.38	2.74	2.59	1	1.94	1.02	2.07	2.07	1	3.82	1	1.1	1.74	2.53	3.24	1.53	1	1	1.23	2.42	2.05	1.45	1.49	1.61	9.7	1.9	41.63	5.1	2.99	2.42	2.07	2.21	2.65	2.32	1.1	2.38
hsa-miR-152-3p	MIMAT0000438	Endogenous1	miRNA	2.07	5.07	2.29	1	4.42	2.98	1	1	1	1	2.16	2.74	1	1	1.94	1.02	2.07	2.07	1	3.13	1	1.1	4.71	2.53	3.24	1.53	1	1	1.23	2.42	2.05	1.45	1.49	1.38	4.53	1.9	4.67	17.24	2.26	2.42	2.07	2.21	2.65	2.32	1.1	2.38
hsa-miR-152-5p	MIMAT0026479	Endogenous1	miRNA	7.34	1	2.29	1	1.4	10.55	1	1	1	1	2.16	9.72	1	1	1.94	1.02	7.34	7.34	1	1	1	1.1	1.74	8.96	6.95	1.53	1	1	1.23	8.57	2.05	1.45	1.49	1.38	4.53	1.9	4.67	5.1	2.26	2.42	7.34	2.21	2.65	2.32	1.1	8.43
hsa-miR-153-3p	MIMAT0000439	Endogenous1	miRNA	2.07	3.67	2.29	1	1.4	2.98	1	1	1	1	2.16	2.74	1	1	1.94	1.02	2.07	2.07	1	1	1	1.1	1.74	3.9	3.24	5.68	1	1	1.23	2.42	2.05	1.45	1.49	1.38	4.53	1.9	13.59	5.1	2.26	2.42	2.07	2.21	2.65	2.32	1.1	2.38
hsa-miR-1537-3p	MIMAT0007399	Endogenous1	miRNA	2.07	1	2.29	1	1.62	2.98	1	1	3.85	1	2.16	2.74	1	1	1.94	1.02	2.07	2.07	1	1	1	1.1	1.74	6.43	3.24	1.53	1	1	1.23	2.42	2.05	1.45	1.49	1.38	4.53	1.9	4.67	5.1	2.26	2.42	1	2.21	12.46	2.32	1.1	5.7
hsa-miR-154-5p	MIMAT0000452	Endogenous1	miRNA	5.27	12.79	5.86	1.99	21.23	7.57	13.12	13.75	12.87	28.69	14.02	6.97	5.75	8.28	9.64	5.05	5.27	5.27	5.1	12.78	10.51	14.83	8.19	6.43	10.19	16.4	7.39	6.86	8.55	6.15	2.05	19.09	12.33	1.61	27.81	1.9	36.96	27.44	12.03	17.5	5.27	12.5	12.46	2.32	4.47	6.05
hsa-miR-155-5p	MIMAT0000646	Endogenous1	miRNA	24.58	73.14	67.61	21.18	70.27	20.19	25.77	75.69	86.82	42.37	26.97	49.89	50.68	25.43	42.63	41.65	49.83	32.14	19.37	75.47	46.51	47.84	79.58	53.82	16.66	66.93	70.69	55.77	34.3	11.63	19.96	59.79	55.64	48.6	59.5	7.32	111.75	119.22	104.75	77.9	135.77	34.59	17.77	63.09	34.07	250.09
hsa-miR-15a-5p	MIMAT0000068	Endogenous1	miRNA	2.07	65.42	33.3	22.05	15.63	3.26	17.34	158.51	111.16	86.16	46.39	2.74	52.26	47.33	34.87	52.83	28.72	2.07	26.03	91.32	75.05	105.06	60.43	2.53	29.61	128.18	78.8	68.22	41.66	13.18	17.9	19.09	21.29	18.2	14.23	18.7	55.66	68.23	14.3	51.33	14.08	10.29	60.18	44.56	18.72	21.95
hsa-miR-15b-5p	MIMAT0000417	Endogenous1	miRNA	1147.49	2791.08	3027.31	1018.01	2077.88	2364.88	1843.58	2149.74	4155.86	3182.26	2903.91	2278.98	2120.77	1527.15	1185.55	1462.75	2426.4	1895.73	1105.76	1725.51	1549.86	1993.23	2564.2	2324.01	1259.48	2097.45	2178.25	1682.28	2279.68	2280.49	1719.2	1637.08	2330.46	2457.87	2201.14	1184.68	2780.83	3724.22	2813.81	2394.75	2873.97	3165.08	1340.42	1494.4	1973.45	5781.5
hsa-miR-16-5p	MIMAT0000069	Endogenous1	miRNA	72.86	395.96	316.92	27.28	110.9	102.72	46.85	319.1	668.49	310.57	195.31	127.13	177.6	84.01	34.87	76.21	121.54	101.9	33.64	183.64	77.69	151.27	191.01	120.93	104.05	315	189.99	74.44	196.18	183.1	120.51	55.43	90	184.07	172.7	94.53	364.17	690.31	473.34	343.65	383.8	575.85	54.87	60.78	36.26	736.46
hsa-miR-181a-2-3p	MIMAT0004558	Endogenous1	miRNA	2.24	1	10.43	1	1.4	1	4.69	1	1	5.88	2.16	3.08	3.38	5.32	1.94	1.02	1	1	6.05	1.75	1.73	1.1	13.41	2.54	26.37	1.53	1	1	1.23	1.63	3.54	6	1.49	1.38	4.53	1.9	4.67	5.1	2.26	2.42	5.47	2.21	7.16	2.32	1.1	6.24
hsa-miR-181a-3p	MIMAT0000270	Endogenous1	miRNA	18.69	1	19.58	6.35	3.02	2.19	3	5.11	4.75	11.36	11.86	6.28	1	1.17	1.94	1.02	7.77	4.18	6.05	1	4.36	1.1	4.71	14.54	3.71	4.14	1	1	1.23	1.63	2.05	1.64	1.49	1.38	36.86	1.9	4.67	37.64	2.99	2.42	5.27	2.21	17.77	14.46	1.1	37.64
hsa-miR-181a-5p	MIMAT0000256	Endogenous1	miRNA	362.77	715.26	724.05	537.47	1025.74	674.81	520.69	528.67	718.09	762.12	976.59	779.41	503.95	379.86	407.43	488.92	766.53	874.51	601.57	558.43	484.7	790.57	962.34	1071.8	379.15	488.04	612.8	640.03	1161.28	798.18	428.35	315.64	484.32	533.77	480.59	312.56	569.84	797.39	651.99	797.84	990.15	456.55	664.51	827.39	997.73	2061.92
hsa-miR-181b-2-3p	MIMAT0031893	Endogenous1	miRNA	21.83	9.28	10.43	1	1.4	97.17	1.32	2.95	1	3.15	11.86	40.58	6.54	7.68	23.22	5.05	101.68	21.83	8.91	11.4	1	1.1	1.74	26.67	19.9	10.27	9.82	1.52	3.65	25.5	22.01	1.45	12.33	5.75	4.53	11.11	50.98	5.1	2.26	2.42	21.83	3.66	12.46	12.14	2.27	25.09
hsa-miR-181b-5p+hsa-miR-181d-5p	MIMAT0000257	Endogenous1	miRNA	1.32	24.02	37.88	19.43	21.23	1.9	11.44	22.4	39.92	25.95	35.6	37.41	18.36	14.78	9.64	18.27	8.58	9.19	19.37	28.62	24.12	35.74	43.01	12.16	10.19	17.93	21.19	20.2	30.62	8.4	22.01	17.63	9.34	9.9	5.17	1.9	18.26	37.64	16.56	12.67	3.61	21.33	36.32	39.93	15.43	79.68
hsa-miR-181c-5p	MIMAT0000258	Endogenous1	miRNA	1.79	14.19	12.72	3.74	15.63	2.57	1.32	18.8	7.45	8.62	24.81	24.65	14.42	2.36	1.94	12.17	11.63	12.46	3.2	12.09	2.61	1.1	29.09	23.04	19.9	11.8	10.64	1	8.55	2.09	5.59	1.45	1.49	1.38	14.23	18.7	8.91	5.1	9.77	12.67	1.63	5.87	2.65	2.32	1.1	13.53
hsa-miR-181d-3p	MIMAT0026608	Endogenous1	miRNA	17.69	1.56	8.15	9.84	15.63	25.44	6.38	1	3.85	11.36	16.17	23.43	6.54	7.09	1.94	2	17.69	17.69	1	3.82	1	2.73	1.74	54.93	3.71	16.4	5.77	1	1.23	71.28	17.9	1.64	1.49	2.99	4.53	7.32	4.67	5.1	7.51	2.42	20.28	14.7	9.81	14.46	7.76	20.85
hsa-miR-182-3p	MIMAT0000260	Endogenous1	miRNA	1.82	2.97	2.29	4.61	14.23	5.5	1	1.51	5.65	2.23	29.12	32.39	1.02	4.13	1.94	1.02	20.26	12.71	1	1	1	1.1	6.45	50.24	3.24	2.61	1	1	4.87	13.75	3.54	4.55	1.49	4.37	4.53	1.9	8.91	5.1	7.51	2.42	31.52	2.21	2.65	5.19	15.43	21.29
hsa-miR-182-5p	MIMAT0000259	Endogenous1	miRNA	5.28	1	2.29	1	1.4	2.98	1	1	1	1	2.16	3.85	1	1	1.94	1.02	2.07	2.07	1	1	1	1.1	1.74	2.53	3.24	1.53	1	1	1.23	2.42	2.05	1.45	1.49	1.38	4.53	1.9	4.67	5.1	2.26	2.42	2.07	2.21	2.65	2.32	1.1	12.43
hsa-miR-1827	MIMAT0006767	Endogenous1	miRNA	54.97	11.39	33.3	8.1	1.4	79.04	16.49	1.51	11.96	14.09	22.65	174.98	7.32	5.91	3.82	9.12	256	165.16	7	9.33	6.12	8.23	1.74	67.16	3.71	13.33	17.94	6.86	1.23	64.21	5.59	6	1.49	16.81	50.45	9.22	36.96	22.34	23.34	22.34	143.32	14.7	20.42	19.09	5.56	24.23
hsa-miR-183-5p	MIMAT0000261	Endogenous1	miRNA	78.8	32.44	49.32	43.85	39.44	53.76	35.04	34.64	42.63	45.11	35.6	57.1	29.4	30.17	27.1	28.43	36.63	27.06	9.86	27.93	14.46	26.94	43.01	62.16	36.08	33.24	36.6	14.86	26.94	33.13	32.27	37.98	24.28	33.4	86.67	33.86	22.94	114.12	50.48	44.08	89.26	34.59	17.77	35.3	43.93	107.08
hsa-miR-184	MIMAT0000454	Endogenous1	miRNA	77.18	3.67	2.29	1	1.4	33.73	4.69	1	1	12.27	14.02	32.95	4.17	3.54	5.76	1.02	4.6	4.6	1	1	2.61	1.1	1.74	25.55	6.95	4.14	1	1	2.42	34.69	2.05	1.45	4.86	1.38	4.53	1.9	13.59	5.1	2.99	2.42	144.3	5.87	4.51	5.19	14.33	143.57
hsa-miR-185-5p	MIMAT0000455	Endogenous1	miRNA	9.49	27.53	28.73	10.71	11.43	2.32	13.96	23.84	28.2	29.6	20.49	20.06	13.63	14.78	11.58	13.18	14.91	1.65	12.71	13.47	11.83	22.54	25.6	26.64	23.13	34.77	12.26	8.64	17.13	1.88	7.64	14.72	10.84	18.2	18.75	1.9	55.66	52.94	27.86	17.5	11.76	10.29	20.42	7.51	29.68	23.03
hsa-miR-186-5p	MIMAT0000456	Endogenous1	miRNA	76.92	31.04	44.74	29.9	18.43	61.75	12.28	20.24	37.22	25.95	20.49	57.76	19.94	21.29	7.7	13.18	47.35	29.7	14.61	15.53	14.02	10.43	37.79	74.52	13.42	20.99	19.56	27.31	33.08	86	24.06	6	16.81	14.05	45.92	22.49	69.68	78.43	50.48	44.08	75.72	39.01	33.67	32.98	18.72	102.24
hsa-miR-187-3p	MIMAT0000262	Endogenous1	miRNA	2.44	2.26	24.16	10.71	11.43	1	3.85	7.99	15.57	6.8	24.81	1.31	8.11	5.91	11.58	11.15	1	1	1	5.2	7	2.73	1.74	1.97	6.95	5.68	1	3.3	4.87	1	5.59	1.64	1.49	7.14	32.34	9.22	4.67	27.44	16.56	2.42	1	16.91	31.02	19.09	1.1	1.06
hsa-miR-188-3p	MIMAT0004613	Endogenous1	miRNA	17.69	2.26	15.01	2.86	1.62	25.44	8.06	5.11	1	4.97	2.16	32.88	1	1.17	7.7	3.02	49.8	35.64	1	3.13	1.73	1.1	1.74	21.61	3.24	1.53	1	1	6.1	20.67	9.69	7.46	1.49	1.61	4.53	1.9	4.67	5.1	2.26	2.42	63.64	2.21	4.51	5.19	4.47	26.58
hsa-miR-188-5p	MIMAT0000457	Endogenous1	miRNA	73.86	33.84	53.89	18.56	49.25	211.87	28.3	18.8	21.88	26.86	35.6	225.01	20.73	21.29	11.58	27.41	180.3	38.99	29.83	28.62	12.27	25.84	51.72	101.86	55.5	30.18	26.06	19.31	31.85	96.34	46.63	27.81	30.25	27.87	64.03	47.13	88.38	78.43	39.17	27.17	73.3	25.75	28.37	70.04	26.39	136.2
hsa-miR-18a-5p	MIMAT0000072	Endogenous1	miRNA	2.15	6.48	10.43	8.1	18.43	3.1	13.96	15.92	3.85	7.71	5.38	15.41	12.05	7.09	1.94	6.07	27.88	2.15	1	5.2	2.61	1.1	1.74	11.95	3.71	16.4	3.33	1	3.65	2.52	5.59	10.36	1.87	4.37	23.28	1.9	4.67	5.1	5.25	7.84	43.72	8.08	2.65	19.09	18.72	12.91
hsa-miR-18b-5p	MIMAT0001412	Endogenous1	miRNA	3.55	1	2.29	1	1.4	2.98	2.16	1	1	1	2.16	14.82	1	1	1.94	1.02	2.07	2.07	1	1	1	1.1	1.74	14.02	3.24	1.53	1	1	1.23	2.42	3.54	1.45	1.49	4.37	4.53	3.53	4.67	5.1	2.26	3.01	1.52	2.21	2.65	2.32	1.1	2.13
hsa-miR-1908-3p	MIMAT0026916	Endogenous1	miRNA	19.76	1	21.87	6.35	5.82	28.42	3.85	1	4.75	1	3.22	26.18	4.17	1	1.94	1.02	19.76	19.76	1	1	1	1.1	1.74	24.14	3.71	13.33	1	2.41	7.32	23.08	3.54	1.45	1.49	1.38	18.75	1.9	27.61	5.1	12.03	2.42	19.76	2.21	7.16	2.32	1.1	22.71
hsa-miR-1908-5p	MIMAT0007881	Endogenous1	miRNA	2.07	1	2.29	1	1.4	2.98	1	1	1	1	2.16	2.74	1	1	1.94	1.02	2.07	2.07	1	1	1	1.1	1.74	2.53	3.24	1.53	1	1	1.23	2.42	7.64	1.45	1.49	1.38	4.53	1.9	4.67	5.1	2.26	2.42	2.07	2.21	2.65	2.32	1.1	2.38
hsa-miR-1909-3p	MIMAT0007883	Endogenous1	miRNA	7.34	1	12.72	1	1.4	10.55	1	2.23	2.04	1.32	9.7	9.72	1	1	1.94	1.02	7.34	7.34	1	1	1	2.73	1.74	8.96	3.24	7.21	3.33	1.52	1.23	8.57	2.05	1.45	1.49	1.38	4.53	1.9	36.96	17.24	5.25	2.42	7.34	8.08	9.81	2.32	1.1	8.43
hsa-miR-190a-3p	MIMAT0026482	Endogenous1	miRNA	1	1	10.43	1	5.82	1.01	3	1	1	4.97	2.16	3.17	2.59	1	1.94	1.02	1	1	1	4.51	1.29	1.1	2.97	6.48	3.24	1.53	5.77	1	7.32	1	5.59	1.64	1.49	1.38	14.23	1.9	32.29	5.1	2.26	12.67	2.07	2.21	2.65	16.77	1.18	2.38
hsa-miR-190a-5p	MIMAT0000458	Endogenous1	miRNA	25.98	4.37	2.29	1	1.4	37.35	3.85	1	2.04	1	3.22	34.41	1	1.77	1.94	1.02	25.98	25.98	1	1.06	3.48	1.1	1.74	31.73	10.19	1.53	1	1	3.65	30.34	5.59	1.45	1.49	5.75	4.53	1.9	22.94	7.04	2.26	2.42	25.98	2.21	2.65	2.32	1.1	29.85
hsa-miR-190b	MIMAT0004929	Endogenous1	miRNA	2.07	6.48	5.86	1	1.4	2.98	4.69	5.11	1	1.32	20.49	6.59	8.9	1	3.82	1.02	2.07	2.12	2.25	1	2.61	3.83	1.74	3.9	13.42	7.21	1	1	7.32	2.42	7.64	13.27	16.81	5.75	4.53	5.42	13.59	5.1	7.51	2.42	2.12	2.21	15.11	5.19	7.76	1
hsa-miR-191-5p	MIMAT0000440	Endogenous1	miRNA	105.68	335.6	319.21	158.97	229.98	171.03	208.73	552.43	498.95	512.17	391.71	193.28	310.82	324.83	267.72	308.99	387.24	212.83	195.36	387.57	323.12	568.3	379.06	261.5	162.3	500.29	413.97	348.35	370.31	364.34	118.46	190.62	209.49	218.62	168.17	145.72	368.84	542.44	344.45	326.74	246.85	189.23	213.91	229.85	199.61	311.54
hsa-miR-1910-3p	MIMAT0026917	Endogenous1	miRNA	17.69	2.26	2.29	1	1.4	25.44	1	2.95	1	1	2.16	23.43	1	1	1.94	1.02	17.69	17.69	5.1	1	1	1.1	1.74	21.61	6.95	7.21	5.77	1	1.23	20.67	2.05	1.45	1.49	1.38	4.53	11.11	4.67	7.04	2.26	2.42	17.69	2.21	2.65	5.19	1.18	20.33
hsa-miR-1910-5p	MIMAT0007884	Endogenous1	miRNA	2.07	1.56	10.43	1	1.4	2.98	1	1	1	1	2.16	2.74	1	1	1.94	1.02	13.46	4.17	1	1	1	1.1	1.74	2.53	3.24	1.53	1	1	4.87	2.42	2.05	1.45	1.49	1.38	9.7	1.9	4.67	5.1	2.26	5.42	1	2.21	2.65	2.88	1.1	2.37
hsa-miR-1915-3p	MIMAT0007892	Endogenous1	miRNA	2.08	8.58	12.72	1	5.82	9.27	10.59	2.23	7.45	8.62	5.38	34.24	12.84	2.36	7.7	1.02	15.46	6.26	13.66	3.13	5.24	19.23	37.79	31.93	23.13	13.33	31.74	13.97	4.87	13.27	9.69	6	16.81	14.05	18.75	14.9	18.26	52.94	25.6	12.67	72.03	21.33	23.07	7.51	16.53	227.11
hsa-miR-192-5p	MIMAT0000222	Endogenous1	miRNA	5.1	2.97	2.29	1	1.4	5.51	1	3.67	1	1	2.16	1.71	1	1.77	1.94	1.02	3.87	1.89	1	1	1	1.1	15.16	1	3.24	7.21	1	1	1.23	1.97	2.05	1.64	1.49	1.38	4.53	1.9	4.67	7.04	2.26	17.5	6.16	2.21	2.65	2.32	1.1	5.68
hsa-miR-193a-3p	MIMAT0000459	Endogenous1	miRNA	2.07	1.56	10.43	1	5.82	3.26	4.69	1	1	6.8	2.16	2.74	8.11	7.68	1.94	9.12	2.07	2.07	1.29	1.75	7.44	8.23	1.74	11.49	3.24	4.14	1.71	1	11	2.42	2.05	7.46	12.33	14.05	23.28	1.9	13.59	7.04	9.77	3.01	2.07	2.21	20.42	16.77	1.1	2.9
hsa-miR-193a-5p+hsa-miR-193b-5p	MIMAT0004614	Endogenous1	miRNA	79.28	33.84	122.51	16.82	103.89	13.57	62.02	26	67.88	41.46	80.92	292.48	37.28	30.17	27.1	39.61	209.03	84.39	44.1	58.25	33.78	43.44	110.92	271.36	61.97	37.83	39.04	32.65	82.13	11.02	110.25	51.07	98.96	77.63	95.73	37.65	130.45	190.61	143.19	181.79	164.66	92.03	20.42	97.83	99.85	386
hsa-miR-193b-3p	MIMAT0002819	Endogenous1	miRNA	34.26	19.81	28.73	4.61	14.23	49.26	15.65	10.87	13.77	27.78	5.38	45.38	10.48	6.5	5.76	7.08	34.26	34.26	1.29	11.4	11.83	18.13	25.6	41.85	3.71	13.33	3.33	5.97	12.23	40.02	17.9	16.18	15.32	14.05	50.45	1.9	36.96	52.94	7.51	48.91	34.26	2.21	2.65	2.88	4.47	39.37
hsa-miR-194-5p	MIMAT0000460	Endogenous1	miRNA	2.07	1	5.86	1	1.4	2.98	1	3.67	3.85	1	3.22	2.74	1	1	3.82	1.02	2.07	2.07	1	1	1.73	1.1	1.74	2.53	3.24	1.53	1	1	1.23	2.42	2.05	1.45	1.49	1.38	4.53	1.9	4.67	5.1	2.26	3.01	2.07	2.21	2.65	2.32	1.1	2.38
hsa-miR-195-5p	MIMAT0000461	Endogenous1	miRNA	28.36	10.69	31.02	3.74	5.82	9.66	4.69	7.99	8.36	26.86	14.02	8.89	9.69	12.42	5.76	5.05	37.46	6.72	12.71	27.24	14.46	34.64	56.94	127.51	10.19	37.83	18.75	15.75	30.62	34.9	17.9	16.18	25.77	20.96	50.45	14.9	41.63	103.93	52.74	73.07	154.05	5.87	15.11	49.2	7.76	568.86
hsa-miR-196a-3p	MIMAT0004562	Endogenous1	miRNA	9.41	5.07	2.29	1	1.4	13.53	1	3.67	1	1	3.22	29.95	1	1	1.94	2	9.41	9.41	1	5.89	1	1.1	1.74	17.72	3.24	1.53	1	1	1.23	10.99	2.05	1.45	1.49	1.38	4.53	1.9	27.61	12.14	2.26	2.42	9.41	2.21	2.65	12.14	1.1	10.81
hsa-miR-196a-5p	MIMAT0000226	Endogenous1	miRNA	93.62	95.6	95.06	38.62	124.91	82.37	27.45	72.81	88.62	96.19	83.08	73.79	25.45	72.18	73.68	84.34	252.39	174.1	71.69	108.54	78.56	154.57	116.14	252.51	52.26	132.78	130.74	70	203.53	179.86	52.79	51.07	64.61	76.25	77.61	105.91	135.12	160.02	100.23	135.88	193.05	83.19	78.73	74.67	79.02	302.17
hsa-miR-196b-5p	MIMAT0001080	Endogenous1	miRNA	9.91	19.81	19.58	1	15.63	8.31	1	10.15	20.08	15.92	20.49	110.32	1	13.6	23.22	6.07	69.53	86.07	7.95	22.42	14.46	11.53	11.67	7.06	3.24	20.99	18.75	9.53	24.49	70.58	2.05	13.27	1.87	14.05	4.53	1.9	4.67	7.04	18.82	19.92	21.62	3.66	2.65	2.88	6.66	103.03
hsa-miR-197-3p	MIMAT0000227	Endogenous1	miRNA	67.19	58.41	104.21	39.49	122.1	44.44	56.96	26.72	56.15	39.64	74.45	143.62	30.97	24.84	21.28	41.65	84.57	143.75	62.18	62.38	39.93	37.94	91.77	170.43	58.73	20.99	55.27	45.99	84.58	104.57	87.68	56.88	104.93	90.07	217.98	49.03	102.4	129.42	129.62	179.37	125.62	89.82	31.02	23.72	85.59	418.62
hsa-miR-197-5p	MIMAT0022691	Endogenous1	miRNA	22.07	9.98	21.87	23.8	10.02	39.27	14.81	9.43	1	13.18	22.65	24.9	12.05	4.73	7.7	18.27	13.8	9.59	11.76	6.58	7.44	4.93	27.34	19.89	13.42	17.93	15.51	4.19	14.68	22	3.54	1.64	1.87	2.99	50.45	3.53	13.59	27.44	23.34	2.42	61.91	2.21	17.77	56.14	32.97	60.44
hsa-miR-1972	MIMAT0009447	Endogenous1	miRNA	65.93	14.19	8.15	4.61	7.22	60.47	25.77	25.28	12.87	35.99	31.28	38.63	12.84	17.15	11.58	17.25	41.76	53.15	20.32	9.33	10.95	40.14	29.09	64.58	23.13	48.55	12.26	7.75	19.59	71.36	7.64	1.45	6.35	47.22	50.45	52.82	13.59	73.33	5.25	2.42	110.07	19.12	28.37	26.04	15.43	223.03
hsa-miR-1973	MIMAT0009448	Endogenous1	miRNA	17.4	2.26	12.72	8.1	8.62	6.24	1.32	6.55	16.47	6.8	7.54	12.08	4.96	6.5	5.76	1.02	2.07	2.12	1	1.06	2.61	1.1	1.74	2.53	3.24	10.27	4.96	1	4.87	2.42	2.05	6	1.49	2.99	18.75	9.22	13.59	5.1	9.77	5.42	2.07	8.08	2.65	2.32	1.1	2.38
hsa-miR-1976	MIMAT0009451	Endogenous1	miRNA	2.07	1	2.29	1	1.4	2.98	1	1	1	4.97	2.16	17.57	1	1	5.76	1.02	2.07	2.07	1	1	1	1.1	1.74	2.53	3.24	1.53	1	1	1.23	2.42	2.05	1.45	1.49	1.38	4.53	1.9	4.67	5.1	2.26	2.42	1	2.21	2.65	2.32	1.1	1
hsa-miR-198	MIMAT0000228	Endogenous1	miRNA	2.07	1	12.72	5.48	18.43	2.98	1	2.23	2.04	7.71	2.16	2.74	8.9	7.68	1.94	1.02	2.07	2.07	6.05	8.64	2.17	1.1	4.71	2.53	13.42	10.27	2.52	1	1.23	2.42	2.05	7.46	1.87	7.14	4.53	7.32	4.67	17.24	5.25	7.84	2.07	2.21	7.16	2.32	1.1	2.38
hsa-miR-199a-3p+hsa-miR-199b-3p	MIMAT0000232	Endogenous1	miRNA	138.17	297.01	287.19	219.15	342.06	274.83	218	445.85	326.7	526.76	493.15	265.66	342.35	344.36	248.32	325.26	471.91	406.37	396.08	503.31	435.08	980.92	1113.82	587.4	246.45	656.48	607.11	786.77	969.98	933.87	237.49	213.88	302.1	380.34	308.53	219.66	485.7	669.92	534.4	616.65	546.67	507.37	333.19	473.03	395.85	889.29
hsa-miR-199a-5p	MIMAT0000231	Endogenous1	miRNA	36.18	146.13	163.68	91.82	169.74	50.61	97.44	231.96	232.91	296.88	298.9	95.21	101.13	133.12	108.6	139.23	168.64	110.38	156.36	252.53	161.55	292.12	326.82	263.73	84.63	178.71	156.71	167.82	391.16	132.14	122.57	104.86	167.67	164.71	195.34	43.34	317.42	328.28	267.56	249.43	214	100.86	137.04	225.22	219.35	392.57
hsa-miR-199b-5p	MIMAT0000263	Endogenous1	miRNA	13.87	26.83	37.88	30.77	43.65	20.34	33.36	54.08	33.61	67.91	55.02	35.51	37.28	30.17	46.51	37.58	40.43	30.34	49.81	60.31	51.34	101.76	140.52	68.27	87.86	77.65	77.99	92.23	105.43	88.38	48.69	24.9	42.2	56.9	77.61	39.55	97.73	58.03	88.92	121.39	68.01	69.94	62.83	44.56	41.74	140.44
hsa-miR-19a-3p	MIMAT0000073	Endogenous1	miRNA	1.09	1	2.29	1	1.4	1.56	1	1	1	1	18.33	1.44	1	4.13	1.94	1.02	1.09	3.26	1	1	1	1.1	1.74	2.04	3.24	4.14	2.52	1	1.23	3.11	11.75	3.09	1.49	1.38	4.53	1.9	4.67	5.1	2.26	2.42	3.24	2.21	12.46	2.32	1.1	1.16
hsa-miR-19b-3p	MIMAT0000074	Endogenous1	miRNA	2.07	7.18	5.86	1	3.02	2.98	1	1	1	1.32	2.16	2.74	1.81	1	7.7	1.02	2.07	2.07	1	1	1	1.1	2.97	2.53	3.24	11.8	1	1.52	1.23	2.42	2.05	1.45	1.87	9.9	4.53	11.11	4.67	32.54	5.25	2.42	2.07	8.08	2.65	2.32	1.1	2.38
hsa-miR-200a-3p	MIMAT0000682	Endogenous1	miRNA	18.79	21.91	19.58	16.82	3.02	22.52	12.28	21.68	21.88	32.34	26.97	53.38	7.32	20.7	13.52	8.1	50.83	18.81	5.1	22.42	11.83	15.93	16.9	53.73	23.13	43.96	17.13	20.2	13.46	29.06	3.54	17.63	4.86	22.34	45.92	13.01	18.26	22.34	2.26	15.09	60.8	32.38	23.07	30.67	26.39	116.47
hsa-miR-200b-3p	MIMAT0000318	Endogenous1	miRNA	37.88	132.79	56.18	37.75	84.28	54.86	76.36	242.04	167.98	166.43	96.03	48.88	134.24	143.77	153.23	147.36	111.69	71.69	65.98	145.06	94.37	174.38	189.27	63.07	36.08	195.56	147.79	84.23	154.48	115.04	58.95	53.97	55.64	77.63	64.03	69.88	181.87	139.62	102.49	104.48	88.03	32.38	121.14	111.73	73.54	78.17
hsa-miR-200c-3p	MIMAT0000617	Endogenous1	miRNA	294.76	1035.97	769.8	220.02	491.96	267.24	406.87	953.56	1164.5	1097.82	605.38	489.15	557.56	658.55	502.51	515.35	854.01	464.44	349.47	727.22	494.79	804.87	885.73	497.77	214.09	893.84	665.55	394.59	591.05	396.61	377.04	456.66	445.48	454.99	380.98	312.56	602.56	945.26	708.52	590.07	535.02	240.05	513.43	440.61	519.74	1242.65
hsa-miR-202-3p	MIMAT0002811	Endogenous1	miRNA	2.07	1	2.29	1	1.4	2.98	1	1	1	1	2.16	2.74	1	1	1.94	1.02	2.07	2.07	1	1	1	1.1	1.74	2.53	3.24	2.61	1	1	1.23	2.42	2.05	1.45	1.49	1.38	4.53	1.9	4.67	5.1	2.26	2.42	2.07	2.21	2.65	2.32	1.1	2.38
hsa-miR-203a-3p	MIMAT0000264	Endogenous1	miRNA	103.74	955.96	609.69	160.72	168.34	7.62	149.71	1357.57	1077.02	624.37	279.48	142.07	362.06	438.44	310.41	371	386.82	167.88	181.09	634.21	500.5	535.29	318.12	295.25	197.9	829.52	587.64	319	261.17	228.85	358.57	554.06	514.19	377.58	371.92	134.35	714.75	802.49	563.8	290.5	355.99	262.14	351.74	253.01	171.11	875.58
hsa-miR-203a-5p	MIMAT0031890	Endogenous1	miRNA	2.49	5.07	12.72	11.59	5.82	39.77	15.65	4.39	20.08	10.44	42.07	31.05	11.27	1	3.82	3.02	16.2	9.96	10.81	4.51	4.8	7.13	1.74	29.06	3.71	7.21	1	11.3	15.91	7.13	13.8	1.64	4.86	2.99	23.28	1.9	50.98	5.1	5.25	2.42	1.28	8.08	17.77	26.04	1.18	4.75
hsa-miR-204-5p	MIMAT0000265	Endogenous1	miRNA	2.07	1	2.29	1	1.4	2.98	1	1	1	1	2.16	6.59	1	1	1.94	1.02	2.07	2.07	1	1.75	1	1.1	1.74	2.53	3.24	4.14	1	1	1.23	2.42	2.05	1.45	1.49	1.38	4.53	1.9	8.91	5.1	2.26	2.42	2.07	2.21	2.65	2.32	1.1	2.38
hsa-miR-205-5p	MIMAT0000266	Endogenous1	miRNA	1651.36	10387	11588.5	3179.13	4921.89	2195.52	2327.54	9081.99	12434.6	11210.8	7414.64	5017.43	5623.2	6256.56	4967.49	6604.32	7723.13	4593.21	3197.67	10251.3	7042.51	10041	8179.41	6374.56	2275.75	9659.06	7585.51	5747.23	6265.18	4970.86	2944.37	4857.07	5196.75	3647.98	4193.36	1872.9	9254.87	14998.1	6832.17	5202.04	5039.82	1737.91	5682.12	5901.82	3942.44	8020.92
hsa-miR-2053	MIMAT0009978	Endogenous1	miRNA	5.13	1	12.72	8.1	14.23	9.43	6.38	6.55	8.36	9.53	3.22	3.99	4.17	5.32	9.64	1.02	6.77	4.85	9.86	3.82	7	2.73	9.93	7.73	13.42	8.74	4.14	5.08	3.65	3.07	2.05	10.36	1.49	4.37	23.28	3.53	32.29	27.44	2.26	2.42	13.96	2.21	2.65	2.32	1.1	33.49
hsa-miR-206	MIMAT0000462	Endogenous1	miRNA	2.07	4.37	12.72	1	1.62	2.98	1.32	6.55	1	2.23	3.22	17.57	4.17	4.13	1.94	1.02	2.07	2.07	2.25	1	3.05	7.13	13.41	2.53	3.24	10.27	7.39	12.19	1.23	2.42	2.05	4.55	1.49	4.37	4.53	13.01	18.26	32.54	9.77	2.42	1.16	21.33	4.51	9.82	1.1	1.1
hsa-miR-208a-3p	MIMAT0000241	Endogenous1	miRNA	2.37	1	2.29	1	17.03	2.11	5.53	1	4.75	4.06	2.16	13.36	1.02	3.54	1.94	4.03	5.2	3.49	1	3.13	1	8.23	13.41	7.31	6.95	7.21	2.52	1	4.87	2	9.69	1.45	12.33	2.99	4.53	1.9	4.67	5.1	12.03	2.42	28.54	2.21	15.11	2.88	6.66	1.89
hsa-miR-208b-3p	MIMAT0004960	Endogenous1	miRNA	12.65	4.37	3.57	22.92	29.64	11.47	17.34	13.75	14.67	9.53	22.65	1.34	23.09	15.97	15.46	6.07	10.63	2.16	15.56	9.33	10.95	11.53	32.57	11.01	19.9	13.33	13.88	3.3	8.55	18.01	17.9	1.64	12.33	26.49	64.03	24.38	32.29	12.14	16.56	12.67	14.55	23.54	20.42	44.56	19.82	19.7
hsa-miR-208b-5p	MIMAT0026722	Endogenous1	miRNA	5.27	1	2.29	1	1.4	7.57	1	1	1	1	2.16	6.97	1	2.95	1.94	1.02	14.82	5.27	1	1	1	1.1	1.74	6.43	3.24	1.53	1	1	1.23	6.15	2.05	3.09	1.49	8.52	5.17	5.42	13.59	7.04	5.25	3.01	5.27	10.29	15.11	2.32	1.1	6.05
hsa-miR-20a-5p+hsa-miR-20b-5p	MIMAT0000075	Endogenous1	miRNA	28.05	42.27	15.01	4.61	14.23	40.33	9.75	55.52	69.68	30.51	18.33	52.13	22.3	21.88	15.46	17.25	28.05	112.03	10.81	46.54	24.12	37.94	36.05	34.26	3.71	53.15	30.92	15.75	19.59	32.76	13.8	21.99	16.81	22.34	45.92	3.53	41.63	68.23	55	44.08	6.28	21.33	9.81	21.4	5.56	30.43
hsa-miR-21-5p	MIMAT0000076	Endogenous1	miRNA	19.19	106.13	26.44	25.54	35.24	36.74	13.12	82.17	106.66	63.35	31.28	78.14	41.22	34.31	34.87	52.83	82.02	49.13	37.44	111.99	98.76	118.26	133.55	111.12	36.08	120.52	153.47	86.89	78.45	94.23	52.79	40.89	30.25	48.6	95.73	9.22	144.47	246.7	172.59	128.64	39.35	30.17	78.73	49.2	11.05	90.69
hsa-miR-210-3p	MIMAT0000267	Endogenous1	miRNA	4.93	7.88	3.57	1	10.02	30.2	2.16	5.83	1	14.09	7.54	15.97	1	2.95	1.94	2	9.29	16.6	1	1.06	1	1.1	9.93	7.71	3.71	7.21	1.71	1	2.42	5.33	2.05	3.09	3.37	1.38	36.86	7.32	4.67	5.1	2.26	2.42	3.83	2.21	4.51	2.32	1.1	1.83
hsa-miR-210-5p	MIMAT0026475	Endogenous1	miRNA	2.07	2.97	2.29	1	4.42	2.98	9.75	10.15	4.75	8.62	2.16	2.74	1	5.32	1.94	1.02	2.07	2.07	1	1.06	1	4.93	6.45	2.53	3.24	2.61	1	1	1.23	2.42	3.54	1.64	1.87	15.43	4.53	1.9	4.67	5.1	2.26	5.42	2.34	2.21	2.65	5.19	1.1	1
hsa-miR-211-3p	MIMAT0022694	Endogenous1	miRNA	32.19	5.77	10.43	1	1.4	20.51	1	1	1	5.88	20.49	6.48	1.81	1	1.94	9.12	3.48	3.48	5.1	3.82	1.29	1.63	20.38	4.26	26.37	5.68	1	1	3.65	4.07	11.75	7.46	1.49	1.38	4.53	5.42	8.91	5.1	2.26	2.42	1	2.21	9.81	21.4	1.1	16.69
hsa-miR-211-5p	MIMAT0000268	Endogenous1	miRNA	1.69	10.69	3.57	9.84	4.42	7.21	4.69	6.55	4.75	7.71	3.22	23.97	10.48	10.05	13.52	1.02	6.39	10.74	1	1	1	1.1	1.74	1.2	3.71	5.68	1	1	1.23	8.56	3.54	6	1.49	9.9	18.75	14.9	13.59	22.34	2.26	2.42	2.81	2.21	4.51	19.09	2.27	2.59
hsa-miR-2110	MIMAT0010133	Endogenous1	miRNA	2.52	5.77	10.43	6.35	19.83	3.62	13.12	12.31	8.36	4.06	11.86	24.69	16.78	16.56	13.52	13.18	14.04	5.07	1	7.27	5.24	1.1	6.45	7.82	10.19	10.27	8.2	1	8.55	2.94	28.16	6	9.34	9.9	18.75	13.01	65.01	37.64	2.99	5.42	3.19	8.08	7.16	14.46	11.05	11.82
hsa-miR-2113	MIMAT0009206	Endogenous1	miRNA	2.49	1	12.72	3.74	1.4	3.57	1	1.51	1	1	2.16	24.38	2.59	4.13	1.94	1.02	4.71	9.93	1	1	3.05	1.1	1.74	3.04	3.24	10.27	1	1	1.23	2.9	9.69	4.55	10.84	2.99	4.53	5.42	4.67	5.1	2.26	2.42	65.21	5.87	4.51	2.32	1.1	21.44
hsa-miR-2116-5p	MIMAT0011160	Endogenous1	miRNA	2.07	5.77	10.43	1	1.4	2.98	1	1	1	1	2.16	2.74	1	1	1.94	1.02	2.07	2.07	1	1	1	1.1	1.74	2.53	6.95	1.53	1	1	1.23	2.42	7.64	1.45	1.49	1.38	41.39	1.9	8.91	5.1	16.56	17.5	2.07	2.21	2.65	2.32	1.1	2.38
hsa-miR-2117	MIMAT0011162	Endogenous1	miRNA	2.07	5.07	3.57	1	1.4	2.98	1	2.23	9.26	1	2.16	17.57	2.59	2.95	1.94	5.05	3.92	2.12	1	1	3.92	1.1	1.74	2.53	6.95	4.14	1	1	1.23	2.42	2.05	6	9.34	4.37	5.17	13.01	4.67	12.14	2.26	2.42	2.07	2.21	2.65	2.88	1.1	14.81
hsa-miR-212-3p	MIMAT0000269	Endogenous1	miRNA	51.39	11.39	31.02	2.86	1.4	205.9	8.06	7.99	13.77	10.44	20.49	18.88	10.48	17.15	9.64	6.07	75.38	50.64	15.56	5.89	4.8	10.43	9.93	12.41	19.9	16.4	11.45	3.3	12.23	76.54	7.64	1.45	1.49	7.14	73.09	5.42	69.68	22.34	23.34	15.09	29.55	16.91	4.51	16.77	15.43	22.45
hsa-miR-214-3p	MIMAT0000271	Endogenous1	miRNA	95.88	118.76	220.86	54.32	295.83	122	98.28	38.24	94.03	105.32	195.31	521.46	79.85	53.84	46.51	56.89	371.72	590.2	133.53	114.74	76.81	136.97	344.23	739.38	110.52	51.62	110.45	102.01	274.66	326.61	147.19	101.95	164.68	163.33	272.31	71.78	298.73	465.96	520.83	703.62	697.08	136.21	78.73	211.32	227.02	1690.08
hsa-miR-215-5p	MIMAT0000272	Endogenous1	miRNA	6.39	1	2.29	1	1.4	9.28	3.85	1	4.75	2.23	2.16	2.34	1	1	3.82	1.02	3.34	2	1.29	7.95	2.17	3.83	1.74	7.12	10.19	2.61	1	1	1.23	3.02	2.05	1.45	1.49	1.38	32.34	1.9	4.67	5.1	2.26	7.84	1	2.21	2.65	2.32	1.18	5.92
hsa-miR-216a-5p	MIMAT0000273	Endogenous1	miRNA	2.07	1	8.15	1	1.4	2.98	1	5.11	1	2.23	2.16	12.08	1	1	1.94	1.02	2.07	4.17	1	1	1	2.73	1.74	3.9	6.95	2.61	1	1	6.1	2.42	2.05	1.45	1.87	1.38	4.53	1.9	4.67	5.1	2.26	3.01	1.04	2.21	2.65	2.88	1.1	2.66
hsa-miR-216b-5p	MIMAT0004959	Endogenous1	miRNA	3.9	14.19	26.44	7.22	17.03	5.61	9.75	10.15	29.1	14.09	35.6	7.25	11.27	6.5	7.7	14.2	3.9	3.9	11.76	14.84	3.05	10.43	16.9	12.11	6.95	13.33	1	9.53	4.87	4.56	24.06	11.82	15.32	14.05	86.67	18.7	32.29	42.74	36.91	10.26	11.48	10.29	12.46	2.32	1.18	13.19
hsa-miR-217	MIMAT0000274	Endogenous1	miRNA	2.07	1	2.29	1	1.4	2.98	1	1.51	1	1	2.16	2.74	1	1	1.94	1.02	2.07	2.07	1	1	1	1.1	1.74	2.53	3.24	4.14	1	1	1.23	2.42	15.85	1.45	1.49	1.38	4.53	1.9	18.26	5.1	2.26	2.42	2.07	5.87	2.65	2.32	1.1	2.38
hsa-miR-218-5p	MIMAT0000275	Endogenous1	miRNA	7.34	5.77	15.01	1	12.83	10.55	2.16	1	2.04	1	5.38	9.72	4.96	1.17	1.94	5.05	13.9	7.34	9.86	8.64	8.75	7.13	2.97	8.96	3.24	10.27	1	3.3	1.23	55.27	5.59	3.09	1.49	1.38	5.17	1.9	22.94	27.44	2.99	10.26	7.34	2.21	7.16	12.14	1.1	103.03
hsa-miR-219a-1-3p	MIMAT0004567	Endogenous1	miRNA	2.07	5.77	12.72	1	1.4	2.98	1	1.51	10.16	5.88	2.16	2.74	4.17	2.95	7.7	1.02	2.07	2.07	1	1	1	1.1	1.74	2.53	13.42	2.61	4.96	1	1.23	5.93	5.59	1.45	1.49	1.38	4.53	9.22	65.01	52.94	7.51	2.42	2.07	5.87	2.65	2.32	3.37	2.38
hsa-miR-219a-2-3p	MIMAT0004675	Endogenous1	miRNA	15.62	1	12.72	2.86	1.4	22.46	2.16	1	6.55	1	2.16	20.69	1	1	1.94	1.02	15.62	15.62	1	1.75	5.68	4.93	13.41	19.08	29.61	2.61	1	5.08	1.23	44.69	2.05	3.09	1.49	1.38	9.7	7.32	13.59	7.04	14.3	3.01	15.62	2.21	2.65	2.32	1.1	17.95
hsa-miR-219a-5p	MIMAT0000276	Endogenous1	miRNA	5.27	2.97	8.15	1.12	12.83	7.57	8.91	5.83	12.87	6.8	2.16	6.97	4.17	1	1.94	1.02	9.97	31.46	1	1.75	1.29	1.1	1.74	16.35	3.24	2.61	6.58	1	4.87	6.15	2.05	13.27	1.87	2.99	5.17	3.53	22.94	12.14	9.77	3.01	5.27	2.21	2.65	2.32	1.1	6.05
hsa-miR-219b-3p	MIMAT0019748	Endogenous1	miRNA	102.53	1	26.44	11.59	18.43	21.34	7.22	9.43	10.16	9.53	7.54	17.95	8.11	6.5	3.82	1.02	88.05	13.55	7.95	8.64	1.29	8.23	13.41	58.62	3.71	7.21	3.33	1	14.68	15.83	13.8	1.45	1.49	5.75	23.28	9.22	27.61	42.74	7.51	7.84	13.55	5.87	2.65	9.82	1.1	15.57
hsa-miR-22-3p	MIMAT0000077	Endogenous1	miRNA	4.37	85.07	74.48	16.82	43.65	7.56	9.75	82.17	133.71	86.16	70.13	11.19	38.07	27.8	30.99	32.5	20.5	32.29	16.52	54.8	29.39	62.15	79.58	13.16	6.95	77.65	71.5	39.76	66.19	24.61	30.22	19.09	15.32	9.9	23.28	7.32	74.36	109.03	79.87	87.56	32.15	36.8	25.72	19.09	3.37	42.28
hsa-miR-221-3p	MIMAT0000278	Endogenous1	miRNA	24.32	286.48	170.54	23.8	53.45	89.55	29.98	241.32	227.5	201.1	96.03	116.96	105.07	120.11	96.96	110.77	144.59	106.34	32.69	179.5	105.79	132.57	100.47	103.53	52.26	227.72	103.15	45.99	77.22	117.83	83.57	125.21	70.58	62.43	91.2	39.55	186.54	211.01	107.01	114.14	40.61	41.22	62.83	63.09	52.71	142.08
hsa-miR-221-5p	MIMAT0004568	Endogenous1	miRNA	2.07	1	8.15	1	1.4	6.24	1	1	1	6.8	2.16	2.74	1	1	1.94	1.02	3.92	2.12	1	1.06	1	1.1	1.74	2.53	3.24	1.53	1	1	6.1	2.42	2.05	1.45	1.49	1.38	4.53	1.9	4.67	5.1	2.26	2.42	2.07	2.21	2.65	2.32	1.1	2.38
hsa-miR-222-3p	MIMAT0000279	Endogenous1	miRNA	75.86	196.65	225.43	83.97	172.54	108.91	105.87	361.59	235.62	287.76	236.32	114.69	142.91	144.36	100.84	161.6	278.26	206.9	124.96	178.13	117.64	239.3	305.93	226.12	68.44	258.34	196.48	191.83	261.17	248.27	104.1	93.23	82.53	132.92	141	121.07	247.31	338.48	204.25	196.28	221.76	122.96	121.14	116.36	152.47	595.85
hsa-miR-223-3p	MIMAT0000280	Endogenous1	miRNA	1	104.02	17.29	10.71	7.22	1.13	12.28	818.89	332.11	54.23	7.54	8.78	39.64	33.72	38.75	21.31	6.58	7.06	13.66	108.54	89.98	62.15	46.5	14.02	6.95	161.87	74.75	46.88	34.3	22.53	5.59	24.9	19.8	16.81	4.53	3.53	32.29	27.44	30.13	17.5	9.47	54.47	65.48	26.04	1.1	21.89
hsa-miR-224-5p	MIMAT0000281	Endogenous1	miRNA	3.05	2.26	15.01	5.48	7.22	5.27	2.16	8.71	1.14	1	18.33	1	6.54	7.68	3.82	4.03	1.45	1.04	10.81	10.71	4.8	1.1	15.16	1	19.9	2.61	1	1	2.42	1.96	7.64	3.09	9.34	1.38	18.75	1.9	50.98	12.14	7.51	7.84	1	8.08	7.16	2.32	1.1	2.59
hsa-miR-2278	MIMAT0011778	Endogenous1	miRNA	2.07	1	2.29	1	1.4	2.98	1	1	1	1	2.16	2.74	1	1	1.94	1.02	2.07	2.07	1	1	1	1.1	1.74	2.53	3.24	1.53	1	1	1.23	2.42	2.05	1.45	1.49	1.38	4.53	1.9	4.67	5.1	2.26	2.42	2.07	2.21	2.65	2.32	1.1	2.38
hsa-miR-23a-3p	MIMAT0000078	Endogenous1	miRNA	833.93	1453.52	2016.35	1436.63	2030.25	1617.43	1218.81	1802.63	1746.18	2089.41	2890.96	1674.36	1202.39	1380.41	1142.86	1485.11	1876.12	1985.12	2157.9	2131.3	1889.69	2907.6	3882.25	2254.04	1165.62	2441.99	2362.47	2975.31	3219.03	3121.67	1618.64	1530.96	2119.85	1929.85	1535.56	1232.08	2023.58	2857.39	1949.98	2631.51	2448.33	1452.92	1738.01	2311.97	1890.13	3000.32
hsa-miR-23b-3p	MIMAT0000418	Endogenous1	miRNA	235.95	493.5	515.91	197.35	482.16	530.24	228.12	451.61	533.22	650.83	914	772.77	215.44	244.36	174.58	277.48	853.34	529.94	334.25	424.77	269.56	527.59	734.25	1142.5	162.3	414.54	336.87	359.02	681.79	728.86	416.03	328.73	551.53	454.99	457.95	246.2	551.14	970.76	649.73	761.6	673.6	284.23	388.85	700	544.95	1582.28
hsa-miR-23c	MIMAT0018000	Endogenous1	miRNA	2.64	11.39	19.58	16.82	38.04	15.53	12.28	13.75	13.77	5.88	26.97	32.85	10.48	8.87	13.52	7.08	2.64	2.64	6.05	11.4	2.61	1.1	11.67	37.19	3.24	2.61	4.96	1	4.87	7.55	11.75	13.27	13.82	16.81	27.81	1.9	46.31	5.1	27.86	15.09	111.93	14.7	17.77	21.4	18.72	63.63
hsa-miR-24-3p	MIMAT0000080	Endogenous1	miRNA	30.69	169.29	138.52	22.05	103.89	45.62	21.55	134.74	156.26	203.84	128.4	168.27	56.99	60.34	46.51	53.84	249.56	67.18	30.79	105.79	50.9	69.85	116.14	130.64	45.79	140.43	65.01	53.1	77.22	160.84	28.16	55.43	87.01	63.81	86.67	45.24	172.52	348.68	118.32	133.47	359.66	61.1	65.48	60.78	104.23	674.31
hsa-miR-25-3p	MIMAT0000081	Endogenous1	miRNA	34.72	108.93	95.06	4.61	50.65	61.16	33.36	60.56	69.68	118.09	91.71	87.39	82.21	65.67	40.69	48.76	97.76	42.05	18.42	87.18	55.73	119.36	140.52	117.3	71.68	180.25	109.64	69.11	149.58	125.57	19.96	32.17	33.24	58.28	23.28	43.34	69.68	165.11	125.1	77.9	97.69	98.66	36.32	58.46	1.1	126.9
hsa-miR-25-5p	MIMAT0004498	Endogenous1	miRNA	3.52	8.58	12.72	12.46	8.62	6.87	11.44	15.92	12.87	21.39	20.49	6.81	14.42	11.23	5.76	5.05	4.9	1.67	4.15	1	4.8	6.03	11.67	4.96	13.42	14.86	12.26	7.75	1.23	4.06	9.69	1.64	16.81	9.9	64.03	13.01	8.91	22.34	9.77	3.01	3.56	14.7	15.11	19.09	14.33	12.17
hsa-miR-2682-5p	MIMAT0013517	Endogenous1	miRNA	13.55	1.56	15.01	1.12	29.64	19.48	4.69	3.67	19.18	10.44	11.86	17.95	8.11	2.95	13.52	4.03	13.55	13.55	3.2	1.75	1.73	1.63	2.97	16.55	23.13	14.86	4.14	4.19	4.87	15.83	2.05	1.45	7.85	18.2	18.75	1.9	4.67	12.14	14.3	2.42	13.55	5.87	12.46	2.32	13.24	15.57
hsa-miR-26a-5p	MIMAT0000082	Endogenous1	miRNA	76.65	407.89	371.82	333.4	311.24	117.78	181.75	201.72	289.73	127.21	188.83	149.4	145.28	139.63	195.92	238.85	153.75	158.79	285.73	340.72	295.46	332.83	476.56	169.97	165.54	99.09	341.74	405.26	372.76	203.17	153.35	292.39	438.02	239.35	394.56	62.3	289.38	629.12	570.58	565.91	297.87	171.56	113.19	144.15	194.13	755.38
hsa-miR-26b-5p	MIMAT0000083	Endogenous1	miRNA	37.91	52.09	58.46	37.75	40.85	47.58	29.98	40.4	44.43	33.25	35.6	47.4	27.03	24.25	21.28	20.3	56.91	48.93	50.76	60.31	47.39	62.15	77.84	94.3	39.32	51.62	67.44	60.22	64.96	89.94	50.74	27.81	46.68	48.6	64.03	26.28	60.33	114.12	73.09	92.4	106.31	87.61	33.67	46.88	29.68	149.37
hsa-miR-27a-3p	MIMAT0000084	Endogenous1	miRNA	24.38	22.62	26.44	23.8	5.82	22.68	22.4	13.75	12.87	13.18	29.12	12.46	19.94	16.56	7.7	15.22	33.04	17.77	12.71	19.67	9.19	7.13	36.05	6.21	29.61	10.27	9.01	15.75	13.46	17.58	26.11	8.91	4.86	18.2	18.75	35.76	22.94	32.54	14.3	22.34	64.78	14.7	38.97	30.67	23.1	44.32
hsa-miR-27b-3p	MIMAT0000419	Endogenous1	miRNA	88.87	516.66	278.04	81.36	150.12	78.54	88.16	663.34	649.56	620.72	288.11	272.33	130.3	182.82	143.53	137.2	300.59	148.78	89.77	332.45	180.87	319.62	337.27	365.51	52.26	368.6	257.34	131.36	242.78	252.41	184.13	152.83	240.86	153.66	136.48	85.05	406.24	420.06	240.43	292.92	291.73	78.77	168.85	185.84	151.37	600.38
hsa-miR-28-3p	MIMAT0004502	Endogenous1	miRNA	23.92	17.7	40.17	4.61	21.23	55.04	10.59	18.08	31.8	22.3	18.33	71.43	25.45	14.19	7.7	6.07	56.86	61.03	14.61	5.2	7.88	8.23	8.19	20.46	10.19	19.46	18.75	6.86	3.65	79.82	15.85	16.18	13.82	23.72	23.28	22.49	41.63	22.34	34.65	29.58	25.81	3.66	31.02	19.09	20.91	37.42
hsa-miR-28-5p	MIMAT0000085	Endogenous1	miRNA	38.97	21.91	21.87	10.71	15.63	53.33	13.96	35.36	17.37	25.04	31.28	11.61	19.94	15.97	3.82	30.46	45.45	17.66	35.54	34.13	28.51	22.54	53.46	34.35	10.19	40.9	25.24	23.75	31.85	40.69	17.9	8.91	16.81	12.67	45.92	14.9	50.98	22.34	27.86	36.83	65.66	25.75	23.07	42.25	32.97	78.99
hsa-miR-296-3p	MIMAT0004679	Endogenous1	miRNA	2.07	1	2.29	1	1.4	2.98	1	2.23	1	1	9.7	2.74	1	1	1.94	1.02	2.07	2.07	1	1	1	1.1	1.74	2.53	3.24	7.21	1	1	1.23	2.42	5.59	1.45	1.49	1.38	4.53	1.9	8.91	5.1	2.26	2.42	2.07	5.87	2.65	2.32	1.1	2.38
hsa-miR-296-5p	MIMAT0000690	Endogenous1	miRNA	13.55	12.09	40.17	1	31.04	19.48	6.38	1	4.75	15.92	16.17	114.92	3.38	3.54	3.82	15.22	75.58	80.95	1	3.13	2.61	14.83	25.6	16.55	3.24	22.52	5.77	2.41	11	15.83	2.05	6	1.87	9.9	14.23	7.32	4.67	27.44	16.56	19.92	20.1	2.21	4.51	2.32	1.1	127.12
hsa-miR-297	MIMAT0004450	Endogenous1	miRNA	5.33	1	2.29	1	1.4	1.11	1	1	1	1	2.16	1	1	1	1.94	1.02	1.33	1	1	1	1	1.1	1.74	1.33	3.24	1.53	1	1	1.23	1	2.05	1.45	1.49	1.38	4.53	1.9	4.67	5.1	2.26	2.42	1	2.21	2.65	2.32	1.1	1
hsa-miR-298	MIMAT0004901	Endogenous1	miRNA	2.07	1	8.15	8.1	4.42	2.98	3	6.55	5.65	17.74	2.16	2.74	8.11	6.5	1.94	16.23	2.07	2.07	1	5.89	4.36	2.73	6.45	2.53	3.24	8.74	4.14	1	1.23	2.42	7.64	13.27	1.49	9.9	36.86	1.9	46.31	27.44	5.25	2.42	2.07	2.21	9.81	2.88	1.1	2.38
hsa-miR-299-3p	MIMAT0000687	Endogenous1	miRNA	1.54	1	3.57	7.22	3.02	1.87	1	1	1	2.23	2.16	3.25	6.54	2.36	1.94	2	2.2	1	1	3.13	1	1.63	6.45	2.13	3.24	1.53	1	1	1.23	1.81	3.54	1.45	1.49	1.38	5.17	3.53	18.26	5.1	2.26	2.42	1.85	5.87	2.65	5.19	1.1	1.93
hsa-miR-299-5p	MIMAT0002890	Endogenous1	miRNA	4.78	15.6	5.86	14.2	24.03	4.97	19.87	20.96	30	35.07	11.86	6.74	12.05	13.6	5.76	21.31	5.96	5.28	4.15	13.47	4.8	8.23	11.67	6.75	3.71	14.86	17.94	1.52	7.32	7.74	5.59	7.46	9.34	1.61	23.28	1.9	46.31	52.94	16.56	2.42	2.8	12.5	20.42	19.09	24.2	4
hsa-miR-29a-3p	MIMAT0000086	Endogenous1	miRNA	171.41	257.71	252.88	42.11	333.65	208.93	55.28	327.74	688.33	1064.07	465.09	234.19	186.27	115.37	85.32	110.77	290.01	222.67	21.27	107.85	55.29	139.17	260.66	357.19	49.02	468.13	200.54	62.88	142.22	305.98	134.88	58.34	70.58	130.16	227.03	102.12	588.54	603.63	355.75	404.05	538.41	138.42	60.18	114.05	72.44	554.52
hsa-miR-29b-3p	MIMAT0000100	Endogenous1	miRNA	2.07	14.9	21.87	1	3.02	2.98	1	7.99	3.85	1	2.16	2.74	6.54	4.13	5.76	5.05	2.07	2.07	18.42	10.71	7	10.43	8.19	26.67	32.84	13.33	11.45	13.08	9.78	5.93	34.32	1.45	15.32	1.38	59.5	5.42	4.67	5.1	27.86	15.09	2.12	52.26	4.51	9.82	1.1	26.71
hsa-miR-29c-3p	MIMAT0000681	Endogenous1	miRNA	2.07	7.18	8.15	1	4.42	2.98	1	13.75	10.16	3.15	2.16	2.74	1	2.36	1.94	1.02	2.07	2.07	2.25	10.02	4.36	1.63	4.71	2.53	16.66	14.86	2.52	1	9.78	2.42	17.9	1.45	1.49	1.38	18.75	1.9	4.67	5.1	2.99	5.42	2.07	2.21	2.65	2.32	1.1	19.57
hsa-miR-300	MIMAT0004903	Endogenous1	miRNA	6.39	1	2.29	1	8.62	3.93	1	2.23	3.85	1	7.54	6.18	1	1	1.94	1.02	7.05	3.57	2.25	1	1	1.1	1.74	4.68	3.71	1.53	1	1	1.23	7.57	2.05	6	1.87	1.38	9.7	1.9	4.67	5.1	2.26	2.42	1.96	2.21	2.65	2.32	1.1	4.71
hsa-miR-301a-3p	MIMAT0000688	Endogenous1	miRNA	13.03	3.67	5.86	2.86	4.42	7.62	3	1	9.26	13.18	2.16	24.67	5.75	2.95	3.82	7.08	21.51	1.32	1	1	4.8	1.63	1.74	13.5	3.71	10.27	1	2.41	1.23	2.19	7.64	7.46	1.49	12.67	23.28	11.11	4.67	37.64	5.25	3.01	22.01	2.21	28.37	26.04	5.56	25.11
hsa-miR-301a-5p	MIMAT0022696	Endogenous1	miRNA	5.28	5.77	2.29	19.43	14.23	2.98	6.38	5.11	5.65	4.06	9.7	23.05	8.9	10.64	5.76	7.08	3.92	12.37	4.15	1.75	1	3.83	1.74	19.08	3.24	11.8	1.71	1.52	3.65	25.28	7.64	1.45	4.86	9.9	4.53	1.9	18.26	5.1	2.99	15.09	1.07	2.21	12.46	21.4	25.3	1
hsa-miR-301b-3p	MIMAT0004958	Endogenous1	miRNA	88.35	20.51	35.59	12.46	31.04	160.27	23.24	15.19	21.88	28.69	18.33	61.74	23.88	13.6	11.58	14.2	82.02	33.14	21.27	29.31	8.75	13.73	25.6	71.43	26.37	19.46	17.13	2.41	8.55	61.22	34.32	19.09	12.33	25.11	4.53	37.65	13.59	27.44	9.77	12.67	73.26	2.21	15.11	37.62	31.88	56.06
hsa-miR-301b-5p	MIMAT0032026	Endogenous1	miRNA	13.53	5.77	15.01	6.35	1.62	7.17	2.16	1.51	3.85	14.09	16.17	17.92	5.75	8.28	9.64	8.1	17.88	17.59	7	3.13	1	3.83	13.41	22.7	16.66	2.61	4.96	2.41	2.42	21.54	5.59	13.27	1.49	1.61	14.23	18.7	13.59	5.1	2.26	2.42	13.26	3.66	2.65	19.09	9.95	8.16
hsa-miR-302a-3p	MIMAT0000684	Endogenous1	miRNA	1.32	1.56	8.15	1.12	1.4	1	3	1.51	3.85	1.32	2.16	7.03	1	1	5.76	7.08	2.41	4.13	1	1	1	1.1	1.74	5.25	3.71	1.53	1	1	1.23	4.39	2.05	1.45	4.86	1.38	4.53	1.9	4.67	5.1	2.26	2.42	3.03	2.21	15.11	2.88	1.1	2.7
hsa-miR-302a-5p	MIMAT0000683	Endogenous1	miRNA	5.27	4.37	5.86	1	1.4	7.57	1	1	6.55	6.8	2.16	6.97	3.38	1	1.94	6.07	5.27	5.27	1	1.06	1	1.1	8.19	6.43	3.24	1.53	1	1	3.65	6.15	11.75	1.45	1.87	12.67	32.34	11.11	13.59	32.54	5.25	10.26	5.27	2.21	2.65	9.82	1.1	6.05
hsa-miR-302b-3p	MIMAT0000715	Endogenous1	miRNA	5.27	9.28	15.01	9.84	11.43	38.57	1	2.95	11.06	1	5.38	6.97	1	6.5	5.76	9.12	48.76	5.27	7	6.58	1.73	8.23	6.45	35.64	3.24	1.53	8.2	1.52	1.23	6.15	24.06	1.64	1.49	1.61	4.53	1.9	41.63	5.1	9.77	2.42	2.65	2.21	4.51	2.32	6.66	12.85
hsa-miR-302c-3p	MIMAT0000717	Endogenous1	miRNA	2.07	1.56	2.29	1	1.4	2.98	1	4.39	1	1	2.16	3.85	1	1	1.94	2	2.07	20.58	1	1	1	1.1	1.74	3.9	3.24	1.53	4.96	1	1.23	2.42	2.05	1.45	1.49	1.61	9.7	1.9	13.59	5.1	2.26	2.42	2.07	2.21	12.46	2.32	1.1	2.38
hsa-miR-302d-3p	MIMAT0000718	Endogenous1	miRNA	1.63	81.56	200.27	93.56	91.28	1.67	1	1	45.33	37.81	98.19	1	40.43	8.87	1.94	29.45	1.07	1.04	47.91	1	15.78	1.1	1.74	1.42	26.37	1.53	1	5.08	1.23	1.22	157.45	1.45	1.49	1.38	23.28	1.9	27.61	63.13	2.26	51.33	2.56	65.52	2.65	2.32	1.1	4.69
hsa-miR-302e	MIMAT0005931	Endogenous1	miRNA	13.32	5.77	2.29	1	10.02	19.15	8.06	5.83	1.14	1	2.16	95.32	6.54	1.77	1.94	8.1	13.32	13.32	1.29	5.89	1.73	3.83	1.74	106.44	13.42	13.33	17.94	5.08	1.23	15.56	9.69	1.45	1.49	7.14	18.75	5.42	32.29	5.1	7.51	2.42	7.29	5.87	17.77	35.3	7.76	8.37
hsa-miR-302f	MIMAT0005932	Endogenous1	miRNA	3.55	1	5.86	1	1.62	2.98	1	1	1	1	2.16	2.74	1	1	1.94	1.02	2.07	8.27	1	1	1	1.1	1.74	2.53	6.95	5.68	1	1	1.23	2.42	2.05	1.45	1.49	1.38	23.28	1.9	4.67	5.1	2.26	2.42	2.07	2.21	2.65	2.32	1.1	2.38
hsa-miR-3065-3p	MIMAT0015378	Endogenous1	miRNA	2.07	1	2.29	7.22	1.4	2.98	3	7.99	6.55	1	11.86	2.74	8.11	2.36	3.82	1.02	2.07	2.07	1	1	2.61	1.1	1.74	2.53	3.24	2.61	1	1	1.23	2.42	2.05	1.45	4.86	1.38	4.53	1.9	4.67	5.1	16.56	5.42	2.07	2.21	2.65	2.32	1.1	2.38
hsa-miR-3065-5p	MIMAT0015066	Endogenous1	miRNA	2.07	1	2.29	1	1.4	2.98	1	1	1	1	2.16	2.74	1	1	1.94	1.02	2.07	2.07	1	1	1	1.1	1.74	2.53	3.24	1.53	1	1	1.23	2.42	2.05	1.45	1.49	1.38	4.53	1.9	4.67	5.1	2.26	2.42	2.07	2.21	2.65	2.32	1.1	2.38
hsa-miR-3074-3p	MIMAT0015027	Endogenous1	miRNA	2.07	1	2.29	1.12	1.4	2.98	1	1	1	1	9.7	3.85	1	1	1.94	1.02	2.07	2.07	1	1	1	1.1	1.74	2.53	3.71	1.53	1	1	1.23	2.42	2.05	1.45	1.87	1.61	9.7	1.9	4.67	17.24	2.26	2.42	2.07	2.21	2.65	2.32	1.1	2.38
hsa-miR-30a-3p	MIMAT0000088	Endogenous1	miRNA	4.08	2.26	8.15	2.86	18.43	1.39	5.53	10.15	2.95	6.8	11.86	3.07	4.17	3.54	9.64	3.02	14.27	5.77	15.56	3.13	5.24	1.63	1.74	3	3.24	11.8	1	7.75	12.23	8.4	2.05	3.09	1.49	15.43	4.53	5.42	13.59	5.1	2.99	5.42	6.67	2.21	12.46	14.46	1.1	19.21
hsa-miR-30a-5p	MIMAT0000087	Endogenous1	miRNA	12.31	21.91	37.88	1.99	5.82	17.7	1.32	25.28	15.57	36.9	29.12	137.04	13.63	7.09	13.52	11.15	12.31	24.8	1	14.84	14.46	14.83	9.93	113.44	10.19	39.37	9.01	1	24.49	14.38	11.75	11.82	10.84	25.11	14.23	3.53	18.26	7.04	12.03	17.5	121.24	2.21	2.65	14.46	8.85	147.57
hsa-miR-30b-5p	MIMAT0000420	Endogenous1	miRNA	30.12	30.34	47.03	14.2	22.63	43.31	11.44	10.87	12.87	8.62	11.86	39.89	8.9	6.5	13.52	8.1	30.12	60.67	12.71	21.73	10.07	14.83	32.57	36.79	6.95	2.61	22	12.19	17.13	35.18	2.05	10.36	28.76	25.11	14.23	1.9	32.29	68.23	41.43	80.32	30.12	19.12	2.65	9.82	4.47	42.24
hsa-miR-30c-5p	MIMAT0000244	Endogenous1	miRNA	62.86	32.44	37.88	14.2	22.63	21.99	14.81	39.68	39.02	47.85	33.44	45.33	20.73	16.56	17.4	23.35	85.83	29.81	16.52	38.96	21.05	34.64	43.01	53.32	32.84	40.9	27.68	9.53	26.94	29.62	22.01	33.62	19.8	25.11	36.86	31.97	135.12	83.53	48.22	73.07	60.97	61.1	9.81	23.72	14.33	120.5
hsa-miR-30d-5p	MIMAT0000245	Endogenous1	miRNA	37.69	87.88	149.95	26.41	95.48	116.72	53.59	100.89	129.2	159.14	121.93	335.78	78.27	56.2	50.39	35.55	263.49	88.67	46.96	69.27	46.51	106.16	137.04	289.41	10.19	91.43	67.44	49.54	107.88	140.22	67.16	30.72	48.18	54.13	73.09	58.51	107.08	190.61	73.09	150.38	138.87	47.84	28.37	72.36	61.48	324.73
hsa-miR-30e-3p	MIMAT0000693	Endogenous1	miRNA	1	11.39	19.58	21.18	17.03	9.02	20.71	20.24	12.87	25.04	22.65	18.03	12.05	15.97	21.28	11.15	8.19	12.28	1.29	14.84	11.83	13.73	9.93	3.82	10.19	14.86	7.39	5.97	15.91	12.85	9.69	11.82	9.34	14.05	14.23	16.8	4.67	37.64	14.3	3.01	24.24	3.66	36.32	21.4	22.01	16.03
hsa-miR-30e-5p	MIMAT0000692	Endogenous1	miRNA	7.42	14.19	24.16	6.35	4.42	65.04	10.59	6.55	12.87	15.01	18.33	72.77	8.9	6.5	7.7	5.05	89.23	44.34	2.25	8.64	5.68	2.73	1.74	113.7	19.9	2.61	9.01	11.3	8.55	38.57	2.05	14.72	28.76	15.43	23.28	16.8	32.29	58.03	32.39	22.34	68.65	19.12	15.11	30.67	5.56	99.52
hsa-miR-31-5p	MIMAT0000089	Endogenous1	miRNA	2.07	6.48	15.01	1	1.4	2.98	1	1	1	9.53	5.38	2.74	1	7.09	1.94	4.03	2.07	2.07	1	3.13	1	1.1	1.74	2.53	3.24	8.74	1	1	1.23	2.42	2.05	1.45	1.49	1.38	4.53	1.9	13.59	37.64	14.3	2.42	2.07	2.21	2.65	2.32	1.1	2.38
hsa-miR-3127-5p	MIMAT0014990	Endogenous1	miRNA	12.21	1	8.15	14.2	1.4	2.98	3	2.23	9.26	1	16.17	2.74	1	2.36	1.94	1.02	7.74	2.07	10.81	2.44	1	1.1	22.12	2.53	3.24	2.61	2.52	1	1.23	22.86	2.05	1.45	1.49	1.38	4.53	1.9	8.91	5.1	2.26	3.01	2.07	2.21	2.65	2.32	1.1	12.43
hsa-miR-3130-3p	MIMAT0014994	Endogenous1	miRNA	2.07	1.56	12.72	6.35	1.4	3.26	3	1	2.04	5.88	2.16	9.34	1	1	5.76	1.02	2.07	2.07	6.05	1	1	1.1	6.45	2.53	23.13	2.61	1	1	1.23	2.42	15.85	3.09	1.49	1.38	4.53	7.32	13.59	5.1	7.51	5.42	2.07	2.21	2.65	2.32	1.1	2.38
hsa-miR-3131	MIMAT0014996	Endogenous1	miRNA	2.07	7.88	2.29	1	1.4	2.98	8.91	7.99	6.55	4.97	9.7	2.74	1	4.73	1.94	2	2.07	2.07	12.71	10.02	4.36	10.43	16.9	2.53	10.19	10.27	9.82	1	1.23	2.42	11.75	1.45	3.37	1.38	23.28	1.9	27.61	5.1	2.26	2.42	1.52	2.21	12.46	2.32	1.1	1.74
hsa-miR-3136-5p	MIMAT0015003	Endogenous1	miRNA	28.05	8.58	21.87	1	12.83	40.33	3.85	4.39	11.06	8.62	9.7	37.15	8.11	1	13.52	7.08	28.05	28.05	1.29	10.71	2.61	1.1	16.9	34.26	3.24	1.53	4.14	2.41	8.55	32.76	3.54	1.45	15.32	2.99	36.86	16.8	36.96	58.03	23.34	19.92	5.02	21.33	4.51	5.19	1.1	40.75
hsa-miR-3140-3p	MIMAT0015008	Endogenous1	miRNA	2.07	1	2.29	1	1.4	2.98	1	1	1	1	2.16	2.74	1	1	1.94	1.02	2.07	2.07	1	1	1	1.1	1.74	2.53	3.24	1.53	1	1	1.23	2.42	2.05	1.45	1.49	1.38	4.53	1.9	4.67	5.1	2.26	2.42	2.07	2.21	2.65	2.32	1.1	2.38
hsa-miR-3140-5p	MIMAT0019204	Endogenous1	miRNA	2.07	1	2.29	1	1.4	2.98	1	1	1	1	2.16	2.74	2.59	1	1.94	6.07	2.07	2.07	1	1	1	1.1	1.74	2.53	3.24	1.53	1	1	1.23	2.42	2.05	1.45	1.49	1.38	4.53	13.01	13.59	5.1	2.26	2.42	2.07	2.21	2.65	2.88	1.1	2.38
hsa-miR-3144-3p	MIMAT0015015	Endogenous1	miRNA	2.07	8.58	101.92	1	3.02	2.98	1	1	1	1	2.16	2.74	1	1	1.94	1.02	2.07	2.07	1	1	1	1.1	9.93	2.53	94.34	17.93	1	5.08	1.23	2.42	2.05	1.45	1.49	1.38	4.53	1.9	18.26	42.74	2.26	2.42	2.07	43.42	2.65	2.32	1.1	2.38
hsa-miR-3144-5p	MIMAT0015014	Endogenous1	miRNA	11.48	1	2.29	1	1.4	16.5	1	1	1.14	1	3.22	51.74	1	1	1.94	1.02	11.48	11.48	1	1	1	3.83	1.74	35.64	3.71	1.53	1	1.52	1.23	13.41	19.96	1.45	1.49	5.75	18.75	1.9	8.91	5.1	16.56	2.42	2.98	2.21	2.65	2.32	1.1	14.46
hsa-miR-3147	MIMAT0015019	Endogenous1	miRNA	2.76	2.26	10.43	13.33	11.43	2.92	8.91	2.95	13.77	8.62	9.7	2.28	1	1.17	1.94	4.03	1	2.72	13.66	5.2	1.29	1.1	1.74	2.58	3.24	4.14	1	1	1.23	1	5.59	3.09	3.37	7.14	32.34	1.9	32.29	22.34	2.99	7.84	2.39	2.21	33.67	19.09	1.1	2.18
hsa-miR-3150b-3p	MIMAT0018194	Endogenous1	miRNA	2.07	2.26	8.15	1	4.42	2.98	1.32	2.95	1	2.23	2.16	2.74	1.81	5.91	1.94	6.07	2.07	2.07	1	1.06	3.48	1.1	4.71	2.53	3.24	4.14	1	1	1.23	2.42	2.05	1.45	1.49	1.38	14.23	1.9	41.63	22.34	2.26	5.42	2.07	2.21	20.42	2.32	1.1	2.38
hsa-miR-3151-5p	MIMAT0015024	Endogenous1	miRNA	5.28	1	12.72	1	1.4	21.13	1	1	1	4.06	2.16	2.74	1	1	1.94	1.02	2.07	2.07	1	1	1	1.1	1.74	11.49	3.24	2.61	1	1	3.65	2.42	2.05	1.45	1.49	1.38	4.53	1.9	22.94	5.1	2.26	2.42	7.39	2.21	2.65	2.32	1.1	3.87
hsa-miR-3158-3p	MIMAT0015032	Endogenous1	miRNA	8.75	12.09	17.29	1	12.83	12.19	1	4.39	8.36	3.15	2.16	3.85	1	4.13	1.94	7.08	2.07	2.07	2.25	7.27	8.31	11.53	1.74	29.2	3.24	8.74	4.14	12.19	9.78	2.42	2.05	1.64	9.34	9.9	4.53	1.9	4.67	5.1	7.51	22.34	2.1	2.21	12.46	5.19	1.1	1
hsa-miR-3161	MIMAT0015035	Endogenous1	miRNA	2.07	7.88	12.72	1	1.4	2.98	1	2.95	1	10.44	2.16	2.74	1.81	4.73	1.94	1.02	2.07	2.07	1	1	3.05	1.1	1.74	14.02	3.24	5.68	1	1	1.23	2.42	7.64	4.55	1.49	7.14	54.98	1.9	18.26	47.84	5.25	22.34	2.07	2.21	2.65	2.32	3.37	2.38
hsa-miR-3164	MIMAT0015038	Endogenous1	miRNA	2.07	1	5.86	1	1.4	2.98	1	1	1	1	2.16	2.74	1	1	3.82	1.02	3.92	2.07	1	1	2.17	1.1	1.74	2.53	3.24	1.53	1	1	1.23	2.42	2.05	1.45	1.49	1.38	4.53	1.9	22.94	5.1	2.99	3.01	2.07	2.21	2.65	2.32	1.1	2.38
hsa-miR-3168	MIMAT0015043	Endogenous1	miRNA	1	1	3.57	1	1.4	5.27	12.28	1	1	1	2.16	5.65	4.17	1	5.76	1.02	1.69	4.13	1	1	1	1.1	1.74	3.67	3.24	4.14	1	1	1.23	1.05	2.05	1.45	1.49	1.38	4.53	1.9	4.67	5.1	5.25	3.01	3.61	2.21	2.65	2.32	1.1	2.07
hsa-miR-3179	MIMAT0015056	Endogenous1	miRNA	2.07	2.97	2.29	1	1.4	2.98	1	1	1	8.62	16.17	2.74	1	1	3.82	1.02	2.07	2.07	1	1	1	1.1	1.74	2.53	3.71	2.61	1	1.52	1.23	2.42	9.69	1.45	4.86	7.14	4.53	1.9	4.67	7.04	2.99	7.84	2.07	2.21	2.65	2.32	1.1	2.38
hsa-miR-3180	MIMAT0018178	Endogenous1	miRNA	4.27	5.07	17.29	15.07	7.22	18.23	9.75	5.11	2.04	4.97	16.17	11.22	11.27	2.95	7.7	6.07	2.49	2.49	7	2.44	4.36	7.13	11.67	16.85	3.24	11.8	1.71	6.86	11	2.91	11.75	4.55	12.33	1.61	4.53	5.42	46.31	32.54	2.26	2.42	6.89	2.21	17.77	46.88	9.95	7.91
hsa-miR-3180-3p	MIMAT0015058	Endogenous1	miRNA	13.55	1	17.29	1.99	1.4	19.48	1	1	1	1	2.16	17.95	1.02	5.32	1.94	1.02	13.55	13.55	1	1	1.29	1.1	1.74	16.55	6.95	1.53	1	2.41	1.23	15.83	2.05	1.45	1.49	1.38	14.23	1.9	36.96	5.1	2.26	5.42	13.55	2.21	17.77	2.32	1.1	15.57
hsa-miR-3180-5p	MIMAT0015057	Endogenous1	miRNA	2.07	1	2.29	1	1.4	2.98	1	1	1	1	2.16	2.74	1	1	1.94	1.02	2.07	2.07	1	1	1	1.1	1.74	2.53	3.24	7.21	1	1	1.23	2.42	3.54	1.45	1.49	1.38	4.53	3.53	4.67	5.1	2.26	3.01	2.07	2.21	2.65	2.32	1.1	2.38
hsa-miR-3182	MIMAT0015062	Endogenous1	miRNA	11.48	6.48	10.43	1	1.4	18.07	2.16	1	1	1.32	2.16	15.2	2.59	1.17	1.94	1.02	21.74	23.12	6.05	1	2.61	1.1	1.74	63.69	3.24	2.61	1	1	1.23	13.41	2.05	1.45	1.87	1.38	5.17	3.53	8.91	5.1	2.26	2.42	111.19	2.21	2.65	2.88	1.1	55.67
hsa-miR-3185	MIMAT0015065	Endogenous1	miRNA	2.07	1	2.29	1	1.4	2.98	1	1	1	1	2.16	3.85	1	1	1.94	1.02	2.07	2.07	1	3.13	1	1.1	1.74	2.53	13.42	1.53	2.52	1	1.23	2.42	2.05	3.09	1.49	7.14	4.53	1.9	4.67	5.1	2.26	3.01	2.07	2.21	2.65	2.32	1.1	2.38
hsa-miR-3190-3p	MIMAT0022839	Endogenous1	miRNA	2.07	1	3.57	1	1.62	2.98	1	1	1	1	2.16	2.74	1	1	1.94	1.02	2.07	2.07	1	1	1	1.1	1.74	2.53	3.24	1.53	1	1	1.23	2.42	5.59	1.45	1.49	1.38	4.53	1.9	4.67	5.1	2.26	2.42	2.07	2.21	2.65	9.82	1.1	2.38
hsa-miR-3192-5p	MIMAT0015076	Endogenous1	miRNA	2.07	1	5.86	1	1.4	6.24	1	1	1	1.32	2.16	2.74	1	1.17	1.94	1.02	2.07	2.07	1	1	1	1.63	4.71	2.53	6.95	1.53	1	1	4.87	2.42	2.05	1.45	1.49	1.38	4.53	1.9	13.59	5.1	2.26	2.42	2.07	2.21	2.65	2.32	1.1	2.38
hsa-miR-3195	MIMAT0015079	Endogenous1	miRNA	19.1	45.77	115.65	48.21	154.33	65.68	121.04	32.48	75.09	40.55	158.62	347.61	16.78	8.87	19.34	25.38	43.51	37.08	153.5	69.27	34.66	107.26	445.22	223.56	285.29	56.21	211.9	323.45	235.42	262.96	65.1	49.61	142.28	80.4	249.67	73.68	242.63	414.97	581.89	730.2	707.14	282.02	46.92	79.31	155.76	1237.29
hsa-miR-3196	MIMAT0015080	Endogenous1	miRNA	2.07	1	2.29	1	1.4	2.98	1	1	1	1	2.16	2.74	1	1	1.94	1.02	2.07	2.07	1	1	1	1.1	1.74	2.53	3.24	4.14	1	1	1.23	2.42	2.05	1.45	1.49	1.38	4.53	1.9	4.67	5.1	2.26	2.42	2.07	2.21	2.65	2.32	1.1	2.38
hsa-miR-32-5p	MIMAT0000090	Endogenous1	miRNA	2.07	1	2.29	1	1.4	2.98	1	1	1	1	2.16	9.34	1	1	5.76	1.02	2.07	2.07	1	1	1	1.1	1.74	2.53	3.24	1.53	1	1	1.23	2.42	2.05	1.64	1.49	1.38	4.53	1.9	4.67	5.1	2.99	2.42	2.07	3.66	4.51	2.32	1.1	2.38
hsa-miR-3202	MIMAT0015089	Endogenous1	miRNA	7.34	7.88	10.43	1	3.02	10.55	1	1	1.14	3.15	16.17	13.64	4.17	1	1.94	5.05	7.34	7.34	1	1.06	1	1.1	1.74	8.96	3.71	13.33	1	1	1.23	8.57	22.01	1.45	9.34	1.38	4.53	1.9	65.01	42.74	2.26	12.67	7.34	3.66	12.46	5.19	1.1	8.43
hsa-miR-320a	MIMAT0000510	Endogenous1	miRNA	4.98	2.26	2.29	3.74	1.4	1.41	2.16	1	1	1	2.16	3.13	4.17	1	1.94	1.02	1	1	1	1	1	1.1	1.74	7.86	3.24	5.68	1	1	2.42	3.96	2.05	1.45	1.49	1.38	18.75	5.42	22.94	17.24	9.77	7.84	2.07	2.21	2.65	2.32	1.1	12.43
hsa-miR-320b	MIMAT0005792	Endogenous1	miRNA	2.07	2.97	17.29	1.12	1.4	2.98	1.32	1	1	1	5.38	2.74	1	1	1.94	1.02	2.07	2.07	1.29	1.06	1	4.93	1.74	2.53	19.9	16.4	1	1	1.23	2.42	2.05	1.64	1.49	1.38	4.53	1.9	32.29	5.1	2.26	2.42	2.07	2.21	2.65	2.32	1.1	2.38
hsa-miR-320c	MIMAT0005793	Endogenous1	miRNA	2.07	1	2.29	1	1.4	2.98	1	1	1	1	2.16	2.74	1	1	1.94	1.02	2.07	2.07	1	1	1	1.1	1.74	2.53	3.24	1.53	1	1	1.23	2.42	2.05	1.45	1.49	1.38	4.53	1.9	4.67	5.1	2.26	2.42	2.07	2.21	2.65	2.32	1.1	2.38
hsa-miR-320d	MIMAT0006764	Endogenous1	miRNA	2.07	1	12.72	1	1.4	2.98	1	1	1.14	1	14.02	2.74	2.59	1	1.94	1.02	2.07	2.07	4.15	1	1.29	4.93	4.71	2.53	3.24	5.68	5.77	5.97	1.23	2.42	2.05	1.45	1.49	11.28	4.53	1.9	4.67	5.1	2.26	2.42	2.07	10.29	2.65	2.32	1.1	2.38
hsa-miR-320e	MIMAT0015072	Endogenous1	miRNA	26.98	21.21	44.74	4.61	31.04	35.46	11.44	22.4	23.69	18.65	29.12	130.9	11.27	8.87	1.94	11.15	59.12	39.72	19.37	14.15	8.31	9.33	36.05	170.75	32.84	14.86	16.32	16.64	22.04	60.03	17.9	16.18	30.25	37.55	32.34	16.8	55.66	83.53	36.91	32	73.87	10.29	12.46	2.32	26.39	387.07
hsa-miR-323a-3p	MIMAT0000755	Endogenous1	miRNA	3.19	2.97	8.15	1.99	3.02	4.59	7.22	2.95	5.65	4.06	7.54	5.94	6.54	2.95	3.82	5.05	3.19	3.19	1.29	4.51	4.36	3.83	20.38	3.9	3.24	4.14	1	5.97	8.55	3.73	13.8	4.55	9.34	9.9	23.28	3.53	55.66	5.1	2.26	15.09	3.19	2.21	2.65	2.32	1.1	3.67
hsa-miR-323a-5p	MIMAT0004696	Endogenous1	miRNA	2.07	1	2.29	1	1.4	2.98	1	1	1	1	2.16	3.85	1	1	1.94	1.02	2.07	2.07	1	1	1	1.1	1.74	2.53	3.24	1.53	1	1	1.23	2.42	2.05	1.45	1.49	1.38	4.53	1.9	4.67	5.1	2.26	2.42	2.07	2.21	2.65	2.32	1.1	2.38
hsa-miR-323b-3p	MIMAT0015050	Endogenous1	miRNA	15.29	7.18	5.86	1	10.02	68.03	11.44	7.99	14.67	1	2.16	20.25	4.17	2.36	5.76	10.13	85.26	15.29	1	4.51	4.8	6.03	13.41	159.51	3.71	5.68	2.52	1	12.23	17.86	11.75	4.55	15.32	12.67	14.23	7.32	27.61	5.1	5.25	2.42	78.95	2.21	2.65	9.82	2.27	41.34
hsa-miR-323b-5p	MIMAT0001630	Endogenous1	miRNA	40.98	1	2.29	3.74	1.62	415.73	3	1	1	1	2.16	202.74	4.17	4.13	1.94	1.02	199.38	23.91	1	7.27	1	7.13	4.71	45.02	10.19	14.86	1	1	2.42	152.16	2.05	1.45	1.49	1.61	5.17	1.9	8.91	5.1	2.26	2.42	23.91	2.21	7.16	2.32	1.1	363.19
hsa-miR-324-3p	MIMAT0000762	Endogenous1	miRNA	24.24	12.09	15.01	21.18	8.62	41.78	15.65	19.52	14.67	16.83	9.7	33.06	15.21	4.73	25.16	10.13	32.31	16.62	16.52	14.15	4.36	2.73	22.12	19.6	26.37	14.86	3.33	3.3	17.13	18.57	2.05	10.36	15.32	8.52	27.81	11.11	32.29	63.13	7.51	19.92	30.47	12.5	15.11	23.72	11.05	27.16
hsa-miR-324-5p	MIMAT0000761	Endogenous1	miRNA	5.97	35.95	40.17	1.99	18.43	1.7	2.16	30.32	29.1	31.43	18.33	19.4	11.27	13.01	1.94	7.08	6.59	11.73	4.15	19.67	7.88	20.33	29.09	9.44	3.24	40.9	7.39	2.41	18.36	6.14	3.54	7.46	9.34	14.05	4.53	1.9	36.96	52.94	14.3	15.09	2.69	10.29	12.46	16.77	1.1	20.56
hsa-miR-325	MIMAT0000771	Endogenous1	miRNA	71.84	11.39	15.01	1	15.63	41.99	12.28	2.23	11.96	4.97	5.38	9.44	7.32	7.09	9.64	6.07	39.77	28.48	15.56	10.02	4.36	4.93	4.71	8.71	26.37	4.14	11.45	4.19	2.42	12.07	5.59	1.45	3.37	7.14	27.81	5.42	50.98	5.1	16.56	3.01	37.21	19.12	9.81	14.46	14.33	394.22
hsa-miR-326	MIMAT0000756	Endogenous1	miRNA	2.07	1	3.57	1	1.4	2.98	1	1	1	1	2.16	2.74	1	1.77	7.7	1.02	2.07	2.07	1	1	1	1.1	1.74	2.53	3.24	7.21	1	1	1.23	2.42	5.59	1.45	7.85	1.38	5.17	1.9	4.67	5.1	2.26	3.01	2.07	2.21	2.65	2.32	1.1	2.38
hsa-miR-328-3p	MIMAT0000752	Endogenous1	miRNA	2.07	1	2.29	1	1.4	2.98	1	1	1	1	2.16	3.85	1	1	1.94	1.02	2.07	2.07	1.29	1	1	1.1	1.74	2.53	3.24	1.53	1	1	6.1	2.42	2.05	3.09	1.49	1.38	27.81	1.9	4.67	7.04	14.3	7.84	2.07	5.87	2.65	2.32	1.1	2.38
hsa-miR-328-5p	MIMAT0026486	Endogenous1	miRNA	2.27	6.48	17.29	8.1	4.42	1	17.34	10.15	3.85	7.71	3.22	1.43	8.9	7.09	7.7	8.1	3.74	3.57	1	1.06	6.56	1.1	2.97	1	16.66	11.8	1	1	1.23	1.81	3.54	1.64	1.87	1.38	27.81	16.8	4.67	27.44	2.26	3.01	6.72	2.21	15.11	7.51	1.1	1.18
hsa-miR-329-3p	MIMAT0001629	Endogenous1	miRNA	7.34	1	2.29	1	4.42	10.55	1	1	1	1	2.16	9.72	1.02	1	1.94	1.02	7.34	7.34	1	1	1	1.1	1.74	8.96	3.24	1.53	1	1	1.23	8.57	2.05	1.45	1.49	1.38	4.53	1.9	41.63	17.24	2.99	2.42	7.34	2.21	2.65	2.32	1.1	8.43
hsa-miR-329-5p	MIMAT0026555	Endogenous1	miRNA	28.44	6.48	26.44	6.35	1.4	37.03	8.06	10.15	2.95	11.36	24.81	35.83	16	6.5	9.64	6.07	66.37	46.16	11.76	4.51	4.8	3.83	8.19	85.38	13.42	10.27	10.64	2.41	11	12.09	7.64	1.45	1.49	11.28	18.75	5.42	60.33	32.54	2.99	12.67	46.34	3.66	20.42	7.51	16.53	20.17
hsa-miR-330-3p	MIMAT0000751	Endogenous1	miRNA	2.07	1	2.29	1	1.4	2.98	1	1	1	1	2.16	2.74	2.59	1	1.94	1.02	2.07	2.07	1	1	1	1.1	1.74	2.53	3.24	5.68	1	1	1.23	2.42	2.05	6	1.49	1.38	4.53	1.9	4.67	5.1	2.26	2.42	2.07	2.21	2.65	2.32	1.1	2.38
hsa-miR-330-5p	MIMAT0004693	Endogenous1	miRNA	2.07	3.67	10.43	1	1.4	2.98	1	1.51	1	1	2.16	3.85	8.11	1	5.76	6.07	9.64	4.17	1	1	4.8	1.1	1.74	6.43	3.24	8.74	1	1	2.42	2.42	2.05	1.45	1.49	1.38	4.53	3.53	22.94	27.44	2.26	2.42	2.07	12.5	2.65	2.32	1.1	2.38
hsa-miR-331-3p	MIMAT0000760	Endogenous1	miRNA	31.33	28.23	37.88	17.69	28.24	75.7	16.49	26	30	44.2	18.33	102.25	14.42	18.33	21.28	9.12	96.06	14.95	22.22	17.6	10.07	21.43	18.64	104.63	23.13	19.46	18.75	12.19	23.27	47.24	7.64	14.72	10.84	14.05	9.7	26.28	41.63	78.43	23.34	17.5	429.59	30.17	12.46	9.82	11.05	654.35
hsa-miR-331-5p	MIMAT0004700	Endogenous1	miRNA	2.07	1	2.29	1	1.4	2.98	1	3.67	1.14	1	2.16	2.74	1	1	1.94	1.02	2.07	2.07	1	1	1	1.1	1.74	2.53	3.24	2.61	1	1	1.23	2.42	2.05	1.45	1.49	1.38	4.53	1.9	13.59	5.1	2.26	2.42	2.07	2.21	2.65	2.32	1.1	2.38
hsa-miR-335-5p	MIMAT0000765	Endogenous1	miRNA	1.58	1.56	2.29	1	1.4	1.39	1	1	1	6.8	2.16	1.68	1	2.36	1.94	1.02	1	2.1	1	1	1	2.73	1.74	4.18	3.24	1.53	1	1	1.23	1	3.54	4.55	3.37	1.61	4.53	1.9	18.26	5.1	2.26	2.42	5.55	3.66	9.81	2.32	1.1	1.95
hsa-miR-337-3p	MIMAT0000754	Endogenous1	miRNA	1.11	1	2.29	8.1	12.83	2.89	8.06	5.83	3.85	7.71	3.22	5.84	2.59	1.77	5.76	1.02	2.75	1	1	1	1	3.83	16.9	1	3.24	4.14	1	1	1.23	1.71	2.05	20.54	13.82	7.14	9.7	1.9	22.94	22.34	2.26	7.84	1	5.87	17.77	5.19	3.37	2.68
hsa-miR-337-5p	MIMAT0004695	Endogenous1	miRNA	1	1.56	2.29	13.33	10.02	3.29	13.96	4.39	2.04	9.53	2.16	2.02	2.59	5.91	7.7	7.08	1	1	1	1	5.24	1.1	1.74	4.13	3.24	1.53	1	1	1.23	5.48	19.96	1.64	9.34	7.14	4.53	5.42	13.59	47.84	9.77	12.67	1.77	2.21	12.46	14.46	19.82	4.68
hsa-miR-338-5p	MIMAT0004701	Endogenous1	miRNA	2.07	1	2.29	1	1.4	2.98	3	1	1	5.88	2.16	2.74	1	1	1.94	1.02	2.07	2.07	1	1	1	1.1	1.74	2.53	3.24	1.53	1	1	1.23	2.42	2.05	1.45	1.49	1.38	4.53	1.9	4.67	5.1	2.26	2.42	1.55	2.21	2.65	2.32	1.1	1.74
hsa-miR-339-3p	MIMAT0004702	Endogenous1	miRNA	152.35	5.77	2.29	1	7.22	43.31	1	1.51	1	1	2.16	39.89	1	1	9.64	1.02	30.12	30.12	1	7.27	1	1.1	8.19	36.79	6.95	1.53	1	1	1.23	121.35	15.85	1.45	1.49	7.14	4.53	1.9	4.67	22.34	9.77	5.42	22.05	2.21	12.46	16.77	1.1	25.33
hsa-miR-339-5p	MIMAT0000764	Endogenous1	miRNA	2.07	1	5.86	1	1.62	2.98	1.32	1	1	1	2.16	9.34	1	1	1.94	6.07	2.07	2.07	1	1	1	1.1	1.74	6.43	3.71	5.68	1	1	1.23	2.42	2.05	1.45	1.49	1.38	4.53	1.9	4.67	17.24	2.26	3.01	2.07	2.21	2.65	5.19	1.1	2.38
hsa-miR-33a-5p	MIMAT0000091	Endogenous1	miRNA	118.2	2.97	5.86	3.74	8.62	22.46	1.32	5.83	3.85	19.57	20.49	153.17	4.96	7.09	1.94	7.08	15.62	15.62	7.95	1.06	3.92	1.1	11.67	29.42	6.95	4.14	8.2	1	3.65	18.25	5.59	3.09	4.86	11.28	9.7	18.7	32.29	5.1	2.26	2.42	31	2.21	12.46	2.32	1.18	201.42
hsa-miR-33b-5p	MIMAT0003301	Endogenous1	miRNA	1	1	2.29	1	1.4	1	3.85	2.95	1	1	2.16	4.54	3.38	1.17	1.94	1.02	3.66	1.31	1.29	1	1	1.1	1.74	1.83	3.24	14.86	1	1	1.23	3.25	2.05	7.46	3.37	8.52	4.53	1.9	18.26	17.24	2.26	2.42	2.81	3.66	25.72	19.09	1.1	4.26
hsa-miR-340-5p	MIMAT0004692	Endogenous1	miRNA	35.44	1	15.01	1.99	5.82	46.14	1.32	2.23	1.14	5.88	3.22	6.97	1	7.09	11.58	4.03	34.22	5.27	2.25	1	3.05	13.73	1.74	6.43	3.71	14.86	1	4.19	3.65	21.21	2.05	1.45	3.37	4.37	14.23	20.59	4.67	5.1	2.26	5.42	2.02	2.21	2.65	9.82	1.1	2.32
hsa-miR-342-3p	MIMAT0000753	Endogenous1	miRNA	17.57	118.06	90.49	49.96	84.28	43.73	67.93	118.18	123.79	101.67	93.87	133.52	71.96	66.26	87.26	81.29	141.28	121.95	116.4	149.19	112.37	199.69	213.65	248.39	65.21	88.37	120.19	141.14	191.27	212.83	54.84	46.71	67.59	79.01	100.25	24.38	116.42	165.11	152.24	109.31	132.04	100.86	81.38	93.2	82.31	329.74
hsa-miR-342-5p	MIMAT0004694	Endogenous1	miRNA	25.98	5.07	3.57	1	1.4	37.35	1	1	2.95	12.27	11.86	34.41	4.17	1.77	1.94	2	25.98	25.98	1	1	1	9.33	1.74	31.73	6.95	5.68	1	1	1.23	30.34	17.9	1.64	1.49	11.28	9.7	5.42	4.67	5.1	7.51	5.42	25.98	2.21	2.65	5.19	1.1	66.29
hsa-miR-345-3p	MIMAT0022698	Endogenous1	miRNA	19.76	6.48	17.29	1.12	11.43	28.42	7.22	10.87	2.95	12.27	16.17	36.73	5.75	1.77	11.58	1.02	19.76	19.76	2.25	1	1.73	3.83	4.71	133.79	3.24	4.14	3.33	1	1.23	33.46	2.05	14.72	9.34	1.38	4.53	11.11	32.29	5.1	7.51	2.42	73.42	12.5	15.11	7.51	19.82	36.76
hsa-miR-345-5p	MIMAT0000772	Endogenous1	miRNA	2.07	1	5.86	1	1.4	2.98	1	1	1	1	2.16	2.74	1	1	1.94	1.02	2.07	2.07	1	1	1	1.1	1.74	2.53	3.24	1.53	1	1	1.23	2.42	2.05	1.45	1.49	1.38	18.75	1.9	32.29	5.1	5.25	2.42	2.07	2.21	2.65	2.32	1.1	2.38
hsa-miR-346	MIMAT0000773	Endogenous1	miRNA	114.58	2.97	37.88	22.92	12.83	127.53	19.02	11.59	14.67	16.83	18.33	37.43	8.11	7.68	15.46	9.12	109.97	70.06	18.42	9.33	7.44	8.23	16.9	73.02	16.66	13.33	13.07	13.97	17.13	79.65	28.16	1.64	1.49	14.05	54.98	20.59	41.63	37.64	12.03	15.09	21.98	12.5	20.42	21.4	7.76	62.56
hsa-miR-34a-5p	MIMAT0000255	Endogenous1	miRNA	19.06	13.49	2.29	11.59	17.03	25.36	12.28	26	15.57	17.74	3.22	31.01	8.9	13.01	3.82	1.02	35.48	13.9	6.05	13.47	5.68	21.43	23.86	22.5	3.71	39.37	10.64	1	11	21.32	5.59	16.18	10.84	8.52	14.23	3.53	18.26	5.1	32.39	22.34	18.03	5.87	20.42	7.51	3.37	20.14
hsa-miR-34b-3p	MIMAT0004676	Endogenous1	miRNA	2.07	1.56	2.29	1	4.42	2.98	1	1	4.75	1	2.16	2.74	1	1.77	1.94	1.02	2.07	2.07	1	1	1	1.1	1.74	2.53	6.95	2.61	4.14	1	8.55	2.42	2.05	1.45	1.87	11.28	4.53	1.9	18.26	5.1	2.26	2.42	2.07	10.29	2.65	7.51	1.1	2.38
hsa-miR-34c-3p	MIMAT0004677	Endogenous1	miRNA	11.48	1	12.72	1	1.4	16.5	1	1	1.14	1	2.16	15.2	1	1.17	1.94	3.02	11.48	11.48	1	2.44	1	1.1	1.74	14.02	3.24	7.21	1	1	1.23	32.84	2.05	1.45	1.49	1.38	4.53	1.9	13.59	5.1	2.26	2.42	4.4	2.21	2.65	2.32	1.1	5.06
hsa-miR-34c-5p	MIMAT0000686	Endogenous1	miRNA	2.07	1	2.29	1	1.4	2.98	1	1	1	1	2.16	2.74	1	2.36	1.94	1.02	3.92	2.07	1	1.06	1	1.1	1.74	2.53	6.95	1.53	1	1	1.23	2.42	2.05	1.45	1.87	1.38	4.53	1.9	4.67	5.1	2.26	2.42	2.07	2.21	2.65	2.32	1.1	2.38
hsa-miR-3605-3p	MIMAT0017982	Endogenous1	miRNA	2.07	1	3.57	1	1.4	2.98	1	1	1	1	2.16	2.74	1	1	1.94	1.02	2.07	2.07	1	1	1	1.1	1.74	2.53	3.24	1.53	1	1	1.23	2.42	2.05	1.45	1.49	1.38	4.53	1.9	13.59	5.1	2.26	2.42	2.07	2.21	2.65	2.32	1.1	2.38
hsa-miR-3605-5p	MIMAT0017981	Endogenous1	miRNA	2.18	1	2.29	1	1.4	1.16	1	4.39	1	1	2.16	1	1	3.54	3.82	1.02	2.89	3.1	1	1	1	1.1	1.74	1.12	3.71	1.53	1	1	1.23	3.17	3.54	1.64	1.49	1.61	18.75	1.9	4.67	5.1	2.26	3.01	2.12	2.21	9.81	2.32	1.1	1
hsa-miR-361-3p	MIMAT0004682	Endogenous1	miRNA	2.07	6.48	10.43	3.74	14.23	2.98	1.32	10.87	11.96	15.01	5.38	2.74	4.96	12.42	7.7	4.03	5.83	2.07	1.29	10.71	10.07	13.73	15.16	24.14	3.24	19.46	12.26	13.08	8.55	8.34	2.05	6	3.37	1.61	4.53	1.9	8.91	5.1	14.3	2.42	1.52	5.87	4.51	7.51	1.18	7.35
hsa-miR-361-5p	MIMAT0000703	Endogenous1	miRNA	8.86	66.83	60.75	18.56	61.86	20.35	43.47	63.45	50.74	82.51	76.61	53.33	44.37	46.14	46.51	55.88	51.79	38.28	53.62	89.25	52.66	89.66	131.81	62.25	55.5	74.59	59.33	55.77	80.9	45.73	34.32	52.52	78.05	38.93	41.39	37.65	107.08	98.83	75.35	94.81	44.62	45.63	36.32	102.47	81.21	100.25
hsa-miR-3613-3p	MIMAT0017991	Endogenous1	miRNA	3.55	1.56	2.29	3.74	1.4	15.17	7.22	1	5.65	3.15	2.16	31.28	8.11	2.95	1.94	1.02	2.07	10.32	1	1	2.17	1.1	11.67	26.67	10.19	5.68	1	1	1.23	3.51	9.69	8.91	10.84	1.38	4.53	1.9	46.31	5.1	32.39	10.26	5.73	2.21	15.11	2.88	8.85	2.61
hsa-miR-3613-5p	MIMAT0017990	Endogenous1	miRNA	2.07	1	2.29	1	1.4	2.98	1	1	1.14	1	2.16	2.74	1	2.36	3.82	1.02	2.07	2.07	1	1.06	1	1.1	1.74	2.53	3.24	4.14	1	1	1.23	2.42	9.69	4.55	1.49	1.38	5.17	1.9	18.26	5.1	2.99	3.01	2.07	2.21	9.81	2.88	1.1	2.38
hsa-miR-3614-3p	MIMAT0017993	Endogenous1	miRNA	7.34	3.67	2.29	1	1.4	10.55	1	1	1	1	2.16	9.72	1	1	1.94	2	7.34	7.34	2.25	1	1	1.1	6.45	8.96	3.24	1.53	1	1	1.23	8.57	2.05	1.45	1.49	1.38	4.53	7.32	4.67	7.04	2.26	2.42	7.34	2.21	7.16	2.32	1.1	8.43
hsa-miR-3614-5p	MIMAT0017992	Endogenous1	miRNA	1.45	1	2.29	3.74	5.82	3.12	1	1	4.75	1.32	2.16	1	1	1.77	1.94	1.02	3.57	1	1	1	2.17	1.1	1.74	4.08	3.24	1.53	1	1	1.23	1.12	3.54	1.45	1.87	1.38	4.53	3.53	27.61	5.1	2.26	2.42	4.12	2.21	2.65	9.82	1.18	2.06
hsa-miR-3615	MIMAT0017994	Endogenous1	miRNA	1.94	6.48	2.29	2.86	8.62	3.06	4.69	3.67	15.57	1	7.54	8.75	5.75	1	1.94	1.02	9.04	9.67	1	7.95	1	6.03	1.74	2.37	3.24	8.74	8.2	1	4.87	2.27	2.05	1.45	3.37	7.14	36.86	14.9	4.67	27.44	2.26	2.42	7.34	2.21	9.81	19.09	3.37	18.72
hsa-miR-362-3p	MIMAT0004683	Endogenous1	miRNA	5.27	3.67	8.15	1	1.4	7.57	2.16	1	1	1	2.16	6.97	1	1	5.76	1.02	5.27	5.27	1	1	1	1.1	1.74	6.43	3.24	1.53	1	1	1.23	6.15	3.54	1.45	1.49	1.38	4.53	1.9	8.91	5.1	2.26	5.42	5.27	5.87	2.65	12.14	1.1	6.05
hsa-miR-362-5p	MIMAT0000705	Endogenous1	miRNA	1	3.67	2.29	1	1.62	4.67	8.06	11.59	1	10.44	2.16	6.06	1	4.13	1.94	6.07	5.19	2	1	1	3.48	1.1	1.74	2.22	3.24	11.8	4.96	1	1.23	3.02	2.05	3.09	1.49	1.38	4.53	1.9	4.67	5.1	2.26	2.42	1	2.21	12.46	2.32	1.1	3.89
hsa-miR-363-3p	MIMAT0000707	Endogenous1	miRNA	132.47	46.48	56.18	13.33	45.05	174.97	31.67	40.4	66.07	38.72	55.02	275.75	50.68	23.07	11.58	17.25	120.29	64.72	31.74	23.8	18.41	15.93	37.79	85.62	36.08	43.96	30.11	7.75	34.3	37.44	42.53	14.72	34.73	20.96	45.92	45.24	22.94	73.33	41.43	46.49	116.56	78.77	23.07	79.31	42.84	191.43
hsa-miR-363-5p	MIMAT0003385	Endogenous1	miRNA	3.55	2.97	17.29	1	1.4	2.98	1	1	1	1.32	7.54	2.74	4.96	7.09	7.7	1.02	2.07	2.07	1	1	1	1.1	11.67	2.53	3.24	13.33	1	1	2.42	2.42	7.64	6	6.35	7.14	4.53	1.9	60.33	5.1	14.3	15.09	2.07	2.21	25.72	23.72	1.1	2.38
hsa-miR-365a-3p+hsa-miR-365b-3p	MIMAT0000710	Endogenous1	miRNA	131.52	129.28	152.24	42.98	89.88	156.94	65.4	113.86	163.47	117.17	100.35	172.89	60.14	72.18	34.87	61.98	178.27	147.7	59.32	129.9	53.1	90.76	201.46	169.99	81.39	96.02	88.54	54.88	123.82	209.15	118.46	74.33	94.48	96.98	195.34	54.72	153.82	272.19	177.11	239.77	214.24	96.45	41.62	81.62	71.34	402.59
hsa-miR-365b-5p	MIMAT0022833	Endogenous1	miRNA	2.07	3.67	2.29	1	1.4	2.98	1	1	1	1	2.16	2.74	3.38	1	9.64	1.02	2.07	2.07	1	1	1	1.1	2.97	2.53	6.95	1.53	1	1	1.23	2.42	2.05	1.45	6.35	1.38	18.75	1.9	36.96	7.04	2.26	2.42	2.07	2.21	2.65	2.32	1.1	2.38
hsa-miR-367-3p	MIMAT0000719	Endogenous1	miRNA	2.07	4.37	2.29	1	5.82	2.98	1	1	1	1	2.16	2.74	1	1	1.94	1.02	2.07	2.07	1	1	1	1.1	1.74	2.53	16.66	8.74	1	1	1.23	2.42	2.05	3.09	1.49	1.38	4.53	1.9	18.26	5.1	9.77	7.84	2.07	2.21	2.65	2.32	1.1	2.38
hsa-miR-369-3p	MIMAT0000721	Endogenous1	miRNA	2.07	2.26	2.29	9.84	3.02	2.98	1	1	1	1	14.02	9.34	14.42	2.95	1.94	1.02	2.07	2.07	1	1	1	1.1	1.74	11.49	3.24	1.53	1	1	1.23	2.42	11.75	10.36	1.49	1.38	9.7	1.9	4.67	5.1	2.26	7.84	6.1	3.66	2.65	9.82	1.1	2.38
hsa-miR-369-5p	MIMAT0001621	Endogenous1	miRNA	2.84	1	3.57	1	1.4	1.53	1	1	1	1	3.22	1	1	1	1.94	1.02	1	2.33	1	1	1	1.1	1.74	2.4	3.24	1.53	1	1	1.23	1	2.05	1.45	1.49	1.38	4.53	1.9	4.67	5.1	2.26	7.84	3.52	2.21	2.65	2.32	1.1	3.04
hsa-miR-3690	MIMAT0018119	Endogenous1	miRNA	23.91	9.98	15.01	3.74	14.23	34.37	8.91	8.71	1	4.97	9.7	31.66	3.38	4.13	5.76	4.03	23.91	23.91	7.95	10.02	4.36	7.13	11.67	29.2	10.19	10.27	10.64	1.52	7.32	27.92	2.05	4.55	1.49	4.37	50.45	1.9	27.61	58.03	23.34	15.09	23.91	2.21	2.65	7.51	6.66	27.47
hsa-miR-370-3p	MIMAT0000722	Endogenous1	miRNA	4.3	1	10.43	5.48	14.23	6.09	1	1	4.75	16.83	9.7	7.65	4.17	5.91	1.94	4.03	3.88	7.85	9.86	5.2	5.24	6.03	4.71	7.7	3.24	1.53	1	1.52	14.68	3.51	2.05	1.64	1.49	1.38	18.75	5.42	4.67	27.44	5.25	3.01	11.02	2.21	9.81	7.51	1.1	25.22
hsa-miR-370-5p	MIMAT0026483	Endogenous1	miRNA	3.19	2.26	3.57	1	1.4	4.59	1	1	1.14	1	2.16	4.23	1	1	5.76	1.02	3.19	3.19	1	3.13	1.73	1.1	1.74	3.9	3.24	7.21	1	1.52	1.23	3.73	2.05	1.64	1.49	1.38	23.28	1.9	4.67	5.1	2.26	5.42	3.19	2.21	2.65	2.32	1.1	3.67
hsa-miR-371a-5p	MIMAT0004687	Endogenous1	miRNA	6.5	7.18	2.29	1	1.4	2.12	3	1	1	4.06	2.16	1.31	4.96	1	1.94	1.02	9.11	2.11	1.29	1	1.29	1.1	1.74	3.04	16.66	4.14	1	1	2.42	6.95	2.05	1.45	1.49	1.38	4.53	9.22	36.96	27.44	2.26	2.42	5.08	2.21	2.65	5.19	1.1	5.06
hsa-miR-371b-5p	MIMAT0019892	Endogenous1	miRNA	2.07	1	2.29	1	1.4	2.98	1	1	1	1	2.16	9.34	1	1	1.94	1.02	15.37	2.07	1	1	1	1.1	1.74	14.02	3.24	1.53	1	1	1.23	2.42	2.05	1.45	1.49	1.38	4.53	1.9	18.26	5.1	2.26	2.42	1	2.21	4.51	2.32	1.1	1
hsa-miR-372-3p	MIMAT0000724	Endogenous1	miRNA	3.9	5.07	10.43	1	1.4	5.61	3	2.95	1	1	2.16	5.17	1.81	2.36	3.82	6.07	3.9	3.9	1	2.44	1.29	8.23	1.74	4.77	6.95	7.21	5.77	1	1.23	4.56	2.05	6	7.85	4.37	4.53	1.9	22.94	5.1	16.56	2.42	11.48	5.87	2.65	5.19	1.1	13.19
hsa-miR-373-3p	MIMAT0000726	Endogenous1	miRNA	5.27	2.97	5.86	1	1.4	7.57	1	2.95	1	1	2.16	37.68	1	1	1.94	1.02	5.27	5.27	7	1	1	1.1	1.74	6.43	3.24	2.61	1	1	1.23	6.15	3.54	1.45	4.86	5.75	4.53	1.9	4.67	5.1	2.99	2.42	5.27	8.08	2.65	2.32	1.1	6.05
hsa-miR-374a-3p	MIMAT0004688	Endogenous1	miRNA	5.27	1	5.86	1	1.4	7.57	1	1	1	1	2.16	16.76	7.32	1	1.94	1.02	24.52	5.27	1	1	1	1.1	2.97	6.43	10.19	7.21	1.71	1	1.23	6.15	2.05	1.45	1.49	1.38	4.53	1.9	4.67	5.1	2.26	2.42	5.27	2.21	2.65	2.32	1.1	6.05
hsa-miR-374a-5p	MIMAT0000727	Endogenous1	miRNA	54.49	32.44	10.43	17.69	7.22	29.75	13.12	27.44	18.28	26.86	2.16	12.93	23.09	8.87	27.1	20.3	86.23	28.28	30.79	37.58	42.56	61.05	60.43	62.22	58.73	37.83	47.97	47.77	36.76	134.95	28.16	24.9	16.81	15.43	50.45	37.65	88.38	37.64	39.17	39.25	117.48	27.96	44.27	21.4	11.05	172.14
hsa-miR-374b-5p	MIMAT0004955	Endogenous1	miRNA	3.19	15.6	21.87	1	3.02	4.59	9.75	15.92	11.06	8.62	11.86	4.23	5.75	5.32	1.94	4.03	3.19	3.19	6.05	12.09	8.31	12.63	11.67	3.9	16.66	11.8	9.82	17.53	6.1	3.73	5.59	1.45	1.49	9.9	4.53	9.22	46.31	37.64	12.03	12.67	3.19	10.29	17.77	2.88	3.37	3.67
hsa-miR-374c-5p	MIMAT0018443	Endogenous1	miRNA	2.07	1	5.86	1	1.4	2.98	1	1	1	1	2.16	2.74	1	1	1.94	1.02	2.07	2.07	1	1	1	1.1	1.74	2.53	3.24	1.53	1	1	1.23	2.42	2.05	1.45	1.49	1.38	4.53	1.9	4.67	5.1	2.26	2.42	2.07	2.21	2.65	2.32	1.1	2.38
hsa-miR-375	MIMAT0000728	Endogenous1	miRNA	1	7.88	3.57	2.86	1.4	1	5.53	5.83	1	3.15	2.16	1	1	1	11.58	5.05	1	1	4.15	9.33	1	7.13	4.71	1	13.42	10.27	10.64	1	3.65	1	2.05	1.64	1.49	7.14	4.53	1.9	4.67	5.1	14.3	7.84	2.07	5.87	2.65	2.32	1.1	2.38
hsa-miR-376a-2-5p	MIMAT0022928	Endogenous1	miRNA	9.41	1	2.29	1	1.4	13.53	1	1	5.65	4.97	14.02	12.46	6.54	6.5	3.82	1.02	9.41	9.41	1.29	5.89	3.92	1.1	13.41	11.49	3.24	2.61	5.77	2.41	1.23	15.93	7.64	6	1.49	8.52	27.81	1.9	36.96	22.34	12.03	12.67	9.41	3.66	12.46	19.09	3.37	10.81
hsa-miR-376a-3p	MIMAT0000729	Endogenous1	miRNA	16.5	19.11	12.72	3.74	11.43	66.09	14.81	23.12	30.9	15.92	16.17	53.58	8.9	7.68	11.58	22.33	69.24	51.77	14.61	18.29	14.46	26.94	46.5	133.63	26.37	14.86	14.69	14.86	31.85	39.8	38.43	19.09	15.32	19.58	64.03	22.49	41.63	58.03	32.39	27.17	58.7	21.33	15.11	49.2	26.39	56.53
hsa-miR-376b-3p	MIMAT0002172	Endogenous1	miRNA	2.07	1	3.57	1	1.4	2.98	1	1	1	1	2.16	2.74	7.32	1.77	1.94	1.02	2.07	2.07	1	1.06	1	1.1	1.74	2.53	3.71	5.68	3.33	1	1.23	2.42	2.05	1.45	1.49	2.99	4.53	1.9	27.61	5.1	2.26	3.01	2.07	2.21	2.65	2.32	1.1	2.38
hsa-miR-376c-3p	MIMAT0000720	Endogenous1	miRNA	1	1	2.29	1	4.42	1	3	1	2.95	3.15	5.38	1.21	4.96	8.28	5.76	2	1	1	1	5.2	2.17	6.03	8.19	1	3.24	8.74	1.71	1	1.23	1.53	2.05	1.45	3.37	1.38	4.53	1.9	50.98	17.24	7.51	3.01	2.07	8.08	9.81	2.32	1.1	2.38
hsa-miR-376c-5p	MIMAT0022861	Endogenous1	miRNA	2.07	1	3.57	1	1.4	2.98	2.16	1	1	4.06	3.22	2.74	4.17	1	1.94	2	2.07	6.22	1	1	1	1.1	1.74	11.49	3.24	5.68	1	1	7.32	3.51	15.85	1.45	1.49	1.61	5.17	1.9	4.67	5.1	2.26	2.42	4.11	2.21	33.67	7.51	1.1	2.38
hsa-miR-377-3p	MIMAT0000730	Endogenous1	miRNA	37.43	5.77	19.58	12.46	12.83	43.14	10.59	8.71	6.55	5.88	3.22	21.04	19.15	1	1.94	13.18	16.12	2.54	19.37	10.71	4.8	4.93	1.74	3.03	29.61	2.61	9.82	7.75	4.87	21.58	15.85	4.55	1.87	2.99	54.98	24.38	88.38	32.54	2.99	10.26	2.88	8.08	9.81	2.88	11.05	50.43
hsa-miR-378b	MIMAT0014999	Endogenous1	miRNA	2.07	1	8.15	1	1.4	2.98	1	1	1	1	2.16	3.85	1	1.17	1.94	1.02	2.07	2.07	1	1	1	1.1	1.74	2.53	3.24	1.53	1	1	1.23	2.42	2.05	4.55	6.35	1.38	4.53	1.9	4.67	5.1	2.26	2.42	2.07	2.21	2.65	2.88	1.1	2.38
hsa-miR-378c	MIMAT0016847	Endogenous1	miRNA	5.27	4.37	2.29	1	1.4	7.57	2.16	2.23	1	1	2.16	6.97	1	1.77	1.94	5.05	5.27	5.27	1	1	1	1.1	1.74	6.43	3.71	1.53	1	1	1.23	6.15	2.05	1.64	4.86	4.37	18.75	13.01	50.98	5.1	5.25	7.84	5.27	5.87	2.65	2.32	1.1	6.05
hsa-miR-378d	MIMAT0018926	Endogenous1	miRNA	1	1	2.29	2.86	1.4	5.79	1	1	1	2.23	3.22	14.86	1.81	1	1.94	1.02	1.86	1.01	1	1	1	1.1	1.74	5.46	3.24	4.14	1	1	1.23	1.67	2.05	1.45	6.35	1.61	4.53	1.9	18.26	5.1	5.25	2.42	2.7	2.21	2.65	12.14	1.1	7.04
hsa-miR-378e	MIMAT0018927	Endogenous1	miRNA	2.07	1	2.29	1	1.4	2.98	1	1	1	1	2.16	2.74	1	1	1.94	1.02	2.07	2.07	1	1	1	1.1	1.74	2.53	3.24	1.53	1	1	1.23	2.42	2.05	1.45	1.49	1.38	231.56	1.9	4.67	5.1	2.26	2.42	2.07	2.21	2.65	2.32	1.1	2.38
hsa-miR-378f	MIMAT0018932	Endogenous1	miRNA	33.46	17	40.17	36.88	32.44	24.78	15.65	15.92	27.29	31.43	16.17	36.9	15.21	13.6	9.64	12.17	15.83	29.43	6.05	8.64	4.36	8.23	27.34	17.49	16.66	10.27	13.07	3.3	4.87	13.93	5.59	10.36	3.37	26.49	45.92	31.97	36.96	5.1	16.56	7.84	27.94	23.54	54.87	42.25	22.01	33.64
hsa-miR-378g	MIMAT0018937	Endogenous1	miRNA	21.61	11.39	15.01	7.22	4.42	18.74	14.81	31.04	17.37	7.71	3.22	26.45	4.96	13.01	17.4	5.05	34.19	12.81	1	16.22	4.36	11.53	11.67	18.77	23.13	19.46	1	1	9.78	15.89	5.59	6	10.84	5.75	27.81	20.59	18.26	52.94	23.34	2.42	32.67	2.21	17.77	16.77	2.27	33.25
hsa-miR-378h	MIMAT0018984	Endogenous1	miRNA	37.39	9.28	40.17	11.59	52.05	47.14	18.18	12.31	21.88	22.3	26.97	28.21	13.63	14.78	17.4	1.02	22.22	23.86	14.61	15.53	2.17	14.83	25.6	32.6	13.42	8.74	14.69	9.53	12.23	26.97	32.27	14.72	10.84	14.05	77.61	28.17	8.91	63.13	30.13	10.26	27.33	41.22	7.16	9.82	23.1	100.66
hsa-miR-378i	MIMAT0019074	Endogenous1	miRNA	20.04	27.53	28.73	19.43	11.43	30.51	18.18	76.41	51.64	42.37	16.17	23.09	47.53	32.53	21.28	21.31	40.2	15.36	1	25.87	17.53	25.84	2.97	21.54	13.42	57.74	34.98	13.08	12.23	7.31	17.9	14.72	6.35	7.14	18.75	14.9	41.63	58.03	30.13	15.09	16.88	14.7	73.43	30.67	23.1	13.85
hsa-miR-379-5p	MIMAT0000733	Endogenous1	miRNA	39.17	15.6	56.18	11.59	47.85	23.84	27.45	18.08	17.37	23.22	18.33	69.34	20.73	14.19	13.52	19.28	23.79	37.09	29.83	25.18	14.02	28.04	48.24	58.64	23.13	17.93	22	6.86	13.46	53.09	15.85	14.72	7.85	19.58	68.56	43.34	60.33	42.74	32.39	10.26	44.41	30.17	17.77	35.3	25.3	63.48
hsa-miR-380-3p	MIMAT0000735	Endogenous1	miRNA	28.95	1	17.29	8.97	3.02	2.61	8.91	2.23	1.14	2.23	2.16	2.41	3.38	1.17	1.94	4.03	1.82	1.82	2.25	7.95	5.24	9.33	1.74	23.41	3.71	4.14	8.2	1	7.32	17.94	2.05	1.64	1.87	5.75	5.17	3.53	18.26	5.1	2.99	7.84	34.81	2.21	4.51	2.88	1.1	12.48
hsa-miR-381-3p	MIMAT0000736	Endogenous1	miRNA	2.5	2.26	3.57	1	1.4	2.23	1	1	1	10.44	3.22	1.37	1	1	1.94	1.02	6.16	8.07	1	5.89	3.92	1.1	2.97	2.29	3.24	4.14	4.14	1	4.87	1	2.05	10.36	1.49	1.38	18.75	1.9	27.61	5.1	7.51	2.42	2.06	5.87	15.11	14.46	1.1	2.83
hsa-miR-381-5p	MIMAT0022862	Endogenous1	miRNA	2.07	1.56	12.72	1	1.4	2.98	1	1	1	1	7.54	3.85	1	1	1.94	1.02	2.07	2.07	1	3.13	2.17	1.1	1.74	2.53	3.24	8.74	1	2.41	4.87	2.42	2.05	1.45	1.49	1.38	23.28	7.32	4.67	5.1	2.26	7.84	2.07	2.21	2.65	2.32	1.1	2.38
hsa-miR-382-3p	MIMAT0022697	Endogenous1	miRNA	9.41	3.67	19.58	4.61	3.02	13.53	1	1	6.55	4.06	9.7	12.46	1.02	1	7.7	9.12	9.41	9.41	11.76	1	3.05	2.73	11.67	11.49	16.66	20.99	1	1	2.42	10.99	2.05	4.55	10.84	2.99	4.53	5.42	36.96	5.1	2.26	5.42	9.41	2.21	7.16	16.77	2.27	10.81
hsa-miR-382-5p	MIMAT0000737	Endogenous1	miRNA	1	25.42	17.29	7.22	28.24	1	13.12	15.19	17.37	21.39	31.28	8.85	4.96	8.87	13.52	23.35	7.58	10.46	20.32	30.69	20.61	47.84	37.79	14.7	3.24	14.86	27.68	15.75	49.02	14.67	2.05	16.18	13.82	16.81	18.75	1.9	32.29	22.34	25.6	29.58	34.02	2.21	17.77	30.67	19.82	107.26
hsa-miR-383-5p	MIMAT0000738	Endogenous1	miRNA	2.07	1	2.29	1	1.4	2.98	1	1	1	1	2.16	6.59	1	1	1.94	1.02	2.07	2.07	1	1	1	1.1	1.74	2.53	3.24	2.61	1	1	1.23	2.42	2.05	1.45	1.49	1.38	5.17	1.9	4.67	5.1	2.26	2.42	2.07	2.21	2.65	2.32	1.1	2.38
hsa-miR-384	MIMAT0001075	Endogenous1	miRNA	2.07	2.97	21.87	10.71	7.22	2.98	2.16	5.11	7.45	1.32	2.16	9.34	1.02	1	1.94	1.02	2.07	2.07	3.2	2.44	1	1.1	1.74	2.53	6.95	8.74	1	1.52	1.23	2.42	2.05	1.64	1.87	2.99	9.7	9.22	4.67	5.1	9.77	15.09	2.07	2.21	25.72	5.19	1.1	2.38
hsa-miR-3916	MIMAT0018190	Endogenous1	miRNA	15.62	1	21.87	1	4.42	22.46	1	1.51	1	4.06	2.16	49.72	1	1.77	1.94	5.05	15.62	15.62	1	1.06	2.61	1.1	1.74	19.08	3.24	10.27	8.2	1	1.23	18.25	3.54	1.45	1.49	7.14	5.17	1.9	18.26	5.1	2.26	2.42	15.62	2.21	2.65	5.19	1.1	17.95
hsa-miR-3918	MIMAT0018192	Endogenous1	miRNA	2.07	4.37	17.29	1	1.4	2.98	1	1	1	5.88	2.16	2.74	7.32	1	1.94	2	2.07	2.07	1	1.75	1.73	1.1	1.74	2.53	10.19	1.53	5.77	1	1.23	2.42	2.05	1.45	1.49	4.37	4.53	7.32	13.59	17.24	5.25	2.42	2.07	2.21	4.51	7.51	1.1	2.38
hsa-miR-3928-3p	MIMAT0018205	Endogenous1	miRNA	2.07	1.56	2.29	1	1.4	2.98	1	1	1	1	2.16	6.59	1	1	3.82	1.02	2.07	2.07	1	7.95	1	1.1	1.74	2.53	3.24	7.21	1	1	1.23	2.42	2.05	6	1.49	1.38	27.81	1.9	4.67	5.1	9.77	2.42	2.07	2.21	2.65	2.32	1.1	2.38
hsa-miR-3934-5p	MIMAT0018349	Endogenous1	miRNA	3.07	4.37	10.43	1	1.62	1	3.85	1	1.14	2.23	2.16	3.44	6.54	1.77	5.76	1.02	3.38	1.22	1	3.13	4.36	1.1	1.74	2.74	13.42	5.68	4.96	1	1.23	1	7.64	1.64	1.87	4.37	4.53	1.9	18.26	5.1	2.26	2.42	9.3	2.21	9.81	2.32	1.1	1.92
hsa-miR-409-3p	MIMAT0001639	Endogenous1	miRNA	2.07	9.98	17.29	1	10.02	2.98	3	7.27	2.04	1	14.02	2.74	3.38	2.36	1.94	4.03	2.07	2.07	1	3.13	10.07	9.33	1.74	2.53	3.24	11.8	8.2	3.3	4.87	2.42	2.05	1.45	1.49	8.52	4.53	1.9	4.67	22.34	5.25	12.67	2.07	2.21	17.77	5.19	1.1	2.9
hsa-miR-409-5p	MIMAT0001638	Endogenous1	miRNA	2.07	1	2.29	1	1.4	2.98	1	1	1	1	2.16	12.08	1	1	5.76	1.02	2.07	2.07	1	1	1	1.1	1.74	2.53	3.24	5.68	1	1	1.23	2.42	2.05	1.45	1.49	1.38	4.53	5.42	4.67	5.1	2.26	2.42	2.07	2.21	4.51	2.88	1.1	2.38
hsa-miR-410-3p	MIMAT0002171	Endogenous1	miRNA	2.07	6.48	2.29	1	1.4	2.98	1	2.23	1	1	2.16	2.74	1	1	1.94	2	2.07	2.07	1	1	2.17	1.1	1.74	2.53	3.24	1.53	1	1	1.23	2.42	2.05	1.64	1.49	1.38	5.17	5.42	27.61	5.1	2.26	2.42	2.07	2.21	2.65	2.32	1.1	2.38
hsa-miR-411-5p	MIMAT0003329	Endogenous1	miRNA	29.08	17.7	24.16	1.12	17.03	45.58	16.49	11.59	13.77	6.8	20.49	50.99	12.84	10.05	15.46	12.17	40.76	46.9	24.13	24.49	10.07	12.63	44.76	43.44	26.37	20.99	23.62	1	14.68	45.05	24.06	10.36	18.3	4.37	18.75	1.9	60.33	12.14	36.91	19.92	71.39	30.17	7.16	42.25	25.3	107.82
hsa-miR-412-3p	MIMAT0002170	Endogenous1	miRNA	21.56	1	15.01	2.86	8.62	41.53	8.91	8.71	14.67	10.44	7.54	22.85	5.75	4.13	1.94	3.02	22.37	7.54	17.47	5.2	1	12.63	20.38	36.11	29.61	8.74	6.58	3.3	1.23	29.06	7.64	1.64	3.37	1.61	23.28	18.7	4.67	5.1	2.26	5.42	90.28	2.21	9.81	26.04	15.43	35.5
hsa-miR-421	MIMAT0003339	Endogenous1	miRNA	28.05	8.58	12.72	19.43	29.64	286.13	13.12	12.31	24.59	22.3	22.65	200.72	19.15	13.6	11.58	13.18	78.96	28.05	7	11.4	5.68	8.23	11.67	189.88	3.24	7.21	1	10.42	6.1	32.76	17.9	7.46	4.86	22.34	45.92	7.32	36.96	124.32	12.03	17.5	60.51	5.87	36.32	46.88	39.55	23.59
hsa-miR-422a	MIMAT0001339	Endogenous1	miRNA	2.07	1	2.29	1	1.4	2.98	1	1	1	1	2.16	2.74	1	1	1.94	1.02	2.07	2.07	1	1	1	1.1	1.74	2.53	3.24	1.53	1	1	1.23	2.42	2.05	1.45	1.49	1.38	4.53	1.9	13.59	5.1	2.26	2.42	2.07	2.21	2.65	2.32	1.1	2.38
hsa-miR-423-3p	MIMAT0001340	Endogenous1	miRNA	44.78	49.98	101.92	12.46	36.64	68.28	42.63	10.87	27.29	29.6	67.97	77.35	25.45	18.93	13.52	38.6	66.38	69.28	32.69	34.82	34.22	42.34	63.91	101.84	26.37	16.4	16.32	18.42	47.79	49.11	44.58	35.08	61.62	40.31	86.67	41.45	130.45	160.02	75.35	104.48	74.21	58.89	36.32	44.56	40.65	142.46
hsa-miR-423-5p	MIMAT0004748	Endogenous1	miRNA	75.81	134.9	282.61	136.3	213.17	211.89	133.69	93.69	166.18	75.21	126.24	247.09	91.67	89.34	120.25	141.26	204.43	177.14	152.55	98.9	107.1	99.56	126.59	267.01	126.7	65.4	106.4	119.8	139.77	143.99	124.62	145.56	230.4	231.06	304	75.57	172.52	369.07	190.68	198.7	267.78	140.63	89.33	134.89	121.77	562
hsa-miR-424-5p	MIMAT0001341	Endogenous1	miRNA	9.41	1.56	2.29	1	1.4	13.53	1	1	4.75	4.97	2.16	12.46	1	1	1.94	1.02	9.41	9.64	2.25	5.89	1	1.1	1.74	11.49	3.24	4.14	1	1	1.23	10.99	2.05	3.09	1.49	1.38	5.17	1.9	4.67	5.1	2.26	5.42	9.41	2.21	9.81	2.32	1.1	10.81
hsa-miR-425-5p	MIMAT0003393	Endogenous1	miRNA	1	12.79	21.87	1	1.4	1	3	18.08	26.39	13.18	2.16	2	8.9	8.87	1.94	3.02	1	1	1	5.2	1	2.73	1.74	1	3.24	13.33	4.14	1	6.1	1	2.05	1.45	1.49	1.38	4.53	5.42	18.26	5.1	2.26	2.42	1.04	2.21	2.65	2.32	1.1	3.86
hsa-miR-4284	MIMAT0016915	Endogenous1	miRNA	15.62	1	5.86	3.74	5.82	22.46	8.91	61.29	64.27	13.18	3.22	91.1	8.9	9.46	11.58	1.02	29.59	15.62	2.25	1	1	1.1	1.74	86.67	3.24	2.61	1.71	6.86	11	18.25	7.64	6	1.87	4.37	5.17	7.32	18.26	5.1	12.03	10.26	68.59	2.21	9.81	2.88	4.47	9.03
hsa-miR-4286	MIMAT0016916	Endogenous1	miRNA	1.59	27.53	17.29	20.31	14.23	2.28	31.67	22.4	27.29	35.99	37.76	30.31	21.51	13.6	21.28	10.13	22.03	15.79	11.76	16.22	12.27	10.43	20.38	28.23	13.42	31.71	26.06	5.97	14.68	6.4	9.69	21.99	18.3	25.11	36.86	20.59	41.63	12.14	21.08	15.09	17.92	8.08	33.67	53.83	12.14	17.6
hsa-miR-429	MIMAT0001536	Endogenous1	miRNA	2.07	6.48	2.29	1	1.4	2.98	1	1	1	1	2.16	2.74	1	1	9.64	2	2.07	2.07	1	1	2.17	1.63	1.74	2.53	13.42	2.61	1	1	1.23	2.42	2.05	1.45	1.49	1.38	4.53	1.9	27.61	22.34	2.26	2.42	2.07	2.21	2.65	2.32	1.1	2.38
hsa-miR-431-5p	MIMAT0001625	Endogenous1	miRNA	2.07	1	2.29	1	1.4	2.98	1	1	1	1	2.16	2.74	1	1	1.94	1.02	2.07	2.07	1	1	1	1.1	1.74	2.53	3.24	2.61	1	1	1.23	2.42	2.05	4.55	1.49	1.38	4.53	1.9	4.67	5.1	2.26	2.42	2.07	2.21	2.65	2.32	1.1	2.38
hsa-miR-432-5p	MIMAT0002814	Endogenous1	miRNA	3.19	9.28	17.29	2.86	39.44	4.59	11.44	7.99	6.55	9.53	20.49	27.09	16.78	10.05	9.64	11.15	20.76	12.76	7	7.27	7	3.83	22.12	9.92	3.71	17.93	7.39	5.08	9.78	3.73	7.64	17.63	22.78	12.67	18.75	20.59	27.61	17.24	21.08	15.09	6.29	2.21	4.51	23.72	1.1	1.85
hsa-miR-433-3p	MIMAT0001627	Endogenous1	miRNA	8.7	7.18	10.43	1	1.62	15.94	1	2.95	1	4.06	2.16	7.22	1.81	3.54	1.94	1.02	7.2	7.08	6.05	9.33	4.8	19.23	20.38	13.1	16.66	4.14	4.96	3.3	14.68	4.89	3.54	1.45	9.34	2.99	4.53	9.22	4.67	5.1	2.26	7.84	13.96	10.29	2.65	2.32	14.33	51.71
hsa-miR-433-5p	MIMAT0026554	Endogenous1	miRNA	1	1	12.72	1	1.62	1.06	3.85	1	5.65	3.15	2.16	1	10.48	7.68	5.76	6.07	1	1	5.1	5.2	1	1.1	1.74	1	3.24	8.74	1	1	1.23	1	11.75	7.46	4.86	9.9	14.23	1.9	36.96	52.94	2.26	7.84	5.27	12.5	17.77	5.19	1.1	13.44
hsa-miR-4421	MIMAT0018934	Endogenous1	miRNA	2.07	1	2.29	1	1.4	2.98	1	1	1.14	3.15	2.16	2.74	1	1	1.94	1.02	2.07	2.07	4.15	1	1	1.1	1.74	2.53	3.24	1.53	1	1	1.23	2.42	2.05	1.45	4.86	1.38	4.53	1.9	13.59	5.1	2.26	2.42	2.07	2.21	2.65	2.32	1.1	2.38
hsa-miR-4425	MIMAT0018940	Endogenous1	miRNA	17.69	5.07	3.57	1	8.62	25.44	3	9.43	1	9.53	2.16	23.43	8.11	6.5	15.46	1.02	17.69	17.69	1.29	3.13	3.92	6.03	6.45	21.61	3.24	2.61	1	4.19	11	20.67	2.05	7.46	1.49	1.38	27.81	11.11	46.31	47.84	23.34	17.5	17.69	2.21	2.65	2.88	4.47	20.33
hsa-miR-4431	MIMAT0018947	Endogenous1	miRNA	26.78	1	2.29	1	3.02	22.46	1	3.67	1	2.23	2.16	20.69	8.11	1	1.94	2	15.62	15.62	1	1	2.61	4.93	1.74	19.08	3.24	1.53	1	1	3.65	18.25	2.05	8.91	1.49	7.14	27.81	5.42	32.29	5.1	5.25	3.01	15.62	2.21	2.65	5.19	1.1	17.95
hsa-miR-4435	MIMAT0018951	Endogenous1	miRNA	2.07	1.56	5.86	1	3.02	2.98	1	1.51	1.14	1	2.16	2.74	1.02	1	1.94	1.02	2.07	2.07	1.29	1	1	1.63	1.74	2.53	3.24	14.86	1	1	1.23	2.42	7.64	6	1.49	1.38	4.53	5.42	8.91	27.44	2.26	12.67	2.07	2.21	2.65	2.32	1.1	2.38
hsa-miR-4443	MIMAT0018961	Endogenous1	miRNA	181.31	75.25	97.35	19.43	106.69	282.17	76.36	68.49	117.48	92.54	158.62	583.1	51.47	46.74	48.45	42.66	219.7	641.59	83.11	61.69	40.37	67.65	135.3	515.11	36.08	77.65	76.37	41.54	89.49	389.38	116.41	65.6	92.99	98.37	127.42	52.82	163.17	149.82	116.06	121.39	170.41	65.52	121.14	144.15	165.63	321.71
hsa-miR-4448	MIMAT0018967	Endogenous1	miRNA	2.07	1	2.29	1	1.4	2.98	1	1	1	1	3.22	3.85	1	1	1.94	1.02	2.07	2.07	1	1.75	1	1.1	1.74	2.53	3.24	5.68	1	1	1.23	2.42	2.05	4.55	4.86	1.38	4.53	1.9	8.91	5.1	2.26	2.42	2.07	2.21	2.65	2.32	1.1	2.38
hsa-miR-4451	MIMAT0018973	Endogenous1	miRNA	19.94	6.48	5.86	9.84	1.62	4.86	13.96	1	4.75	9.53	2.16	4.48	7.32	2.95	1.94	6.07	9.52	20.21	1	7.95	7.88	1.1	4.71	4.13	6.95	8.74	1.71	4.19	7.32	3.95	13.8	4.55	3.37	2.99	4.53	9.22	22.94	17.24	18.82	19.92	28.24	10.29	7.16	14.46	7.76	5.56
hsa-miR-4454+hsa-miR-7975	MIMAT0018976	Endogenous1	miRNA	152.21	6941.32	1712.14	1037.2	541	266.26	327.61	5234.18	6074.95	3790.71	413.29	223.9	3468.76	3327.09	2235.34	1994.39	821.01	408.24	905.98	3576.72	1913.84	1921.7	1902.56	712.93	693.09	2536.93	2439.56	1395.93	1426.16	973.41	555.59	665.99	789.02	419.05	716.03	278.43	1462.65	1562.24	1353	655.3	804.87	377.02	868.61	713.9	708.3	1522.44
hsa-miR-4455	MIMAT0018977	Endogenous1	miRNA	35.84	20.51	33.3	16.82	24.03	35.33	8.91	12.31	16.47	25.04	7.54	28.19	10.48	10.05	17.4	28.43	36.1	31.52	49.81	23.11	14.02	28.04	41.27	35.17	68.44	25.58	28.49	22.87	17.13	40.64	26.11	11.82	22.78	11.28	50.45	30.07	60.33	47.84	16.56	19.92	34.32	43.42	23.07	28.35	37.36	137.82
hsa-miR-4458	MIMAT0018980	Endogenous1	miRNA	9.41	1	8.15	1	1.4	13.53	1	1	1	1	2.16	12.46	1	1	1.94	1.02	9.41	9.41	1	1	1	1.1	1.74	11.49	3.24	5.68	1	1	1.23	10.99	2.05	1.45	1.49	2.99	4.53	1.9	18.26	5.1	2.26	5.42	9.41	2.21	2.65	2.32	1.1	10.81
hsa-miR-4461	MIMAT0018983	Endogenous1	miRNA	1.19	2.26	2.29	5.48	3.02	3.07	9.75	1	7.45	4.97	2.16	1.2	1	2.36	3.82	1.02	1.05	1.4	4.15	2.44	2.61	3.83	1.74	2.16	3.24	7.21	1	1	1.23	1	2.05	6	1.49	1.38	4.53	1.9	4.67	22.34	7.51	2.42	2.59	2.21	2.65	2.32	1.1	3.37
hsa-miR-448	MIMAT0001532	Endogenous1	miRNA	28.18	9.28	2.29	20.31	7.22	14.73	5.53	7.99	8.36	9.53	9.7	27.62	4.96	1.77	1.94	6.07	29.5	13.37	1.29	1	2.61	1.1	4.71	13.43	3.24	4.14	1	1	3.65	16.59	17.9	16.18	1.49	2.99	27.81	18.7	27.61	5.1	21.08	2.42	50	2.21	12.46	26.04	1.1	8.8
hsa-miR-4485-3p	MIMAT0019019	Endogenous1	miRNA	1	1	2.29	1	1.4	1.29	1	1	1	1	2.16	3.23	1	1	1.94	1.02	2.96	1	1	1	1	1.1	1.74	1	3.24	1.53	1	1	1.23	1.85	2.05	1.45	1.49	1.38	4.53	1.9	13.59	5.1	2.99	2.42	2.47	3.66	2.65	2.88	1.1	1
hsa-miR-4488	MIMAT0019022	Endogenous1	miRNA	18.34	14.19	51.6	24.67	21.23	12.32	30.83	16.64	18.28	9.53	22.65	27.62	11.27	12.42	7.7	11.15	34.15	6.72	16.52	9.33	14.9	20.33	18.64	13.43	39.32	8.74	28.49	13.97	15.91	4.81	7.64	4.55	28.76	15.43	50.45	13.01	4.67	42.74	55	27.17	27.47	2.21	23.07	30.67	19.82	62.74
hsa-miR-449a	MIMAT0001541	Endogenous1	miRNA	1	1	2.29	1	1.4	1	4.69	1	4.75	2.23	2.16	2.46	1	1.17	1.94	1.02	1	1	1	1	1	1.1	1.74	1	3.71	1.53	1	1	9.78	1.51	2.05	1.45	1.49	1.38	27.81	11.11	4.67	5.1	5.25	2.42	2.28	8.08	7.16	2.32	1.1	2.22
hsa-miR-449b-5p	MIMAT0003327	Endogenous1	miRNA	16.16	4.37	21.87	20.31	12.83	4.59	2.16	5.83	9.26	12.27	5.38	14.4	16.78	7.09	11.58	1.02	20.76	15.92	1	12.09	3.48	1.63	4.71	48.94	3.24	5.68	1.71	9.53	9.78	9.14	5.59	7.46	1.49	5.75	27.81	22.49	4.67	37.64	9.77	2.42	3.26	10.29	33.67	14.46	12.14	37.52
hsa-miR-449c-5p	MIMAT0010251	Endogenous1	miRNA	2.07	1	2.29	4.61	4.42	2.98	1	1	1	1	2.16	2.74	1	4.13	1.94	1.02	2.07	2.07	1	1	1.29	1.1	1.74	2.53	3.24	8.74	1	1	1.23	2.42	11.75	4.55	1.49	2.99	5.17	1.9	50.98	5.1	9.77	3.01	2.07	2.21	2.65	2.32	1.1	2.38
hsa-miR-450a-1-3p	MIMAT0022700	Endogenous1	miRNA	1	5.77	2.29	1	1.62	1.01	7.22	2.95	1	1	2.16	4.1	1.02	1.77	1.94	1.02	1	1	1	1	1	1.1	1.74	1	3.71	1.53	3.33	1	2.42	1	2.05	6	3.37	1.38	23.28	1.9	41.63	5.1	5.25	2.42	2.07	2.21	7.16	2.32	1.1	2.38
hsa-miR-450a-2-3p	MIMAT0031074	Endogenous1	miRNA	46.22	3.67	19.58	29.9	12.83	48.86	18.18	1	17.37	14.09	33.44	30.04	11.27	9.46	7.7	7.08	50.93	6.17	5.1	3.82	5.24	1.1	4.71	54.41	13.42	11.8	7.39	5.08	9.78	33.81	19.96	8.91	19.8	15.43	18.75	5.42	4.67	32.54	14.3	12.67	13.28	2.21	9.81	7.51	15.43	18.95
hsa-miR-450a-5p	MIMAT0001545	Endogenous1	miRNA	2.8	1	3.57	1	1.4	2.57	1	4.39	1.14	1	2.16	5.2	1.81	3.54	1.94	1.02	1.63	3.29	1	1	1	1.1	1.74	1.99	3.24	1.53	1	1.52	2.42	1.91	7.64	1.45	3.37	1.38	4.53	1.9	4.67	17.24	2.26	7.84	2.07	2.21	2.65	7.51	1.1	2.38
hsa-miR-450b-3p	MIMAT0004910	Endogenous1	miRNA	2.07	1	2.29	1	1.4	2.98	1	1	2.04	1	2.16	14.82	1	2.95	1.94	7.08	2.07	2.07	1	1.06	1.73	1.1	1.74	2.53	3.24	1.53	2.52	1	1.23	2.42	2.05	1.45	1.49	1.38	5.17	1.9	46.31	5.1	2.26	2.42	2.07	2.21	2.65	2.32	1.1	2.38
hsa-miR-450b-5p	MIMAT0004909	Endogenous1	miRNA	8.75	3.67	3.57	1	1.4	2.98	4.69	1.51	1	1	2.16	6.59	7.32	2.36	1.94	4.03	2.07	2.07	1	5.2	2.61	1.1	1.74	2.53	3.24	4.14	1	1	1.23	2.42	11.75	1.45	1.49	2.99	18.75	1.9	22.94	58.03	2.26	2.42	1.04	2.21	12.46	5.19	1.1	1.2
hsa-miR-4516	MIMAT0019053	Endogenous1	miRNA	12.42	37.35	85.91	54.32	47.85	32.1	42.63	61.29	138.22	15.92	35.6	32.77	34.13	58.57	44.57	47.74	39.19	18.34	41.25	42.4	52.66	46.74	60.43	50.83	107.28	33.24	100.72	54.88	34.3	39.78	77.42	65.6	92.99	98.37	163.64	13.01	79.03	144.72	199.72	70.65	55.98	50.05	25.72	49.2	19.82	159.33
hsa-miR-451a	MIMAT0001631	Endogenous1	miRNA	130.6	1071.05	337.51	125.83	87.08	660.8	199.46	1546.97	2585.78	1086.87	400.34	167.21	1110.95	269.8	23.22	187.01	16.61	72.07	759.48	1012.44	1249.1	1065.65	339.01	54.48	463.3	1056.16	847.33	256.75	1607.66	978.4	171.82	71.42	403.66	554.51	403.61	456.65	499.72	1082.93	733.4	321.91	761.04	4216.68	240.42	162.68	55.99	706.47
hsa-miR-452-5p	MIMAT0001635	Endogenous1	miRNA	2.07	1	2.29	1	1.4	2.98	1	1	1	1	2.16	2.74	1	1	1.94	1.02	2.07	2.07	1	1	1	1.1	1.74	2.53	3.24	7.21	1	1	1.23	2.42	2.05	1.45	1.49	1.38	4.53	1.9	13.59	5.1	2.26	2.42	2.07	2.21	2.65	2.32	1.1	2.38
hsa-miR-4521	MIMAT0019058	Endogenous1	miRNA	2.07	1	10.43	1	3.02	2.98	1	1	1	1	2.16	2.74	1	2.36	3.82	1.02	2.07	2.07	1	1	1	2.73	1.74	2.53	3.24	1.53	1	1	1.23	2.42	2.05	7.46	1.49	1.38	9.7	1.9	4.67	5.1	2.99	19.92	2.07	2.21	2.65	2.32	1.1	2.38
hsa-miR-4524a-5p	MIMAT0019062	Endogenous1	miRNA	2.07	1	10.43	1	1.4	2.98	1	1	1	1	2.16	2.74	1	1	1.94	1.02	2.07	2.07	3.2	1	3.05	1.1	6.45	2.53	3.24	1.53	1	1	2.42	2.42	7.64	1.45	1.49	1.61	4.53	1.9	4.67	5.1	2.26	2.42	2.07	2.21	4.51	2.32	1.1	2.38
hsa-miR-4531	MIMAT0019070	Endogenous1	miRNA	7.34	14.19	26.44	2.86	24.03	10.55	1	4.39	2.95	4.97	16.17	9.72	1.81	1.77	1.94	1.02	7.34	29.3	4.15	3.13	3.92	1.1	2.97	22.78	6.95	8.74	1	1.52	1.23	8.57	22.01	7.46	19.8	19.58	64.03	13.01	55.66	78.43	32.39	32	7.34	23.54	12.46	2.32	4.47	8.43
hsa-miR-4532	MIMAT0019071	Endogenous1	miRNA	2.07	1.56	26.44	7.22	4.42	2.98	6.38	4.39	4.75	1	14.02	2.74	10.48	6.5	13.52	6.07	2.07	2.07	1	3.13	1	1.1	6.45	2.53	13.42	10.27	5.77	1	3.65	2.42	11.75	6	10.84	5.75	32.34	9.22	65.01	27.44	14.3	12.67	2.07	8.08	2.65	2.32	1.1	2.38
hsa-miR-4536-3p	MIMAT0020959	Endogenous1	miRNA	15.29	5.07	15.01	15.95	8.62	65.55	19.02	5.11	1.14	14.09	22.65	20.36	8.9	6.5	5.76	1.02	4.52	4.52	1.29	1.75	1	1.1	1.74	30.57	3.71	10.27	1.71	1	4.87	5.27	13.8	1.64	1.87	2.99	23.28	16.8	27.61	17.24	16.56	3.01	169.58	21.33	4.51	2.32	1.18	9.61
hsa-miR-4536-5p	MIMAT0019078	Endogenous1	miRNA	279.33	15.6	40.17	19.43	35.24	162.63	17.34	14.47	13.77	24.13	22.65	394.09	7.32	10.05	7.7	26.4	164.7	462.28	24.13	14.84	7	15.93	43.01	313	32.84	5.68	20.37	13.08	20.81	89.44	28.16	17.63	28.76	20.96	100.25	20.59	219.26	205.91	23.34	34.41	59.64	14.7	25.72	37.62	20.91	167.91
hsa-miR-454-3p	MIMAT0003885	Endogenous1	miRNA	1	3.67	12.72	1	1.4	3.23	1	1	1	1	2.16	8.28	1.02	1	7.7	1.02	2.55	2.19	1	1	3.05	6.03	1.74	6.39	3.24	2.61	1	3.3	1.23	1	2.05	1.45	1.49	1.38	4.53	1.9	4.67	5.1	5.25	2.42	3.44	8.08	2.65	2.32	1.1	2.9
hsa-miR-455-3p	MIMAT0004784	Endogenous1	miRNA	1	34.55	10.43	1.99	15.63	1	1	15.19	15.57	4.97	16.17	10.45	13.63	10.64	15.46	2	6.08	6.53	1	17.6	14.02	15.93	30.83	11.74	6.95	10.27	8.2	3.3	8.55	2.85	2.05	13.27	1.49	12.67	4.53	1.9	22.94	22.34	41.43	15.09	9.43	2.21	25.72	2.32	3.37	9.92
hsa-miR-455-5p	MIMAT0003150	Endogenous1	miRNA	10.68	1	10.43	1.12	1.4	16.82	13.12	8.71	8.36	8.62	11.86	90.58	4.17	13.01	7.7	7.08	10.68	32.09	1	1	4.36	4.93	4.71	20.11	3.24	10.27	3.33	1	1.23	12.48	2.05	1.64	1.87	1.38	5.17	20.59	4.67	5.1	7.51	7.84	4.71	2.21	9.81	9.82	8.85	14.23
hsa-miR-4647	MIMAT0019709	Endogenous1	miRNA	1	1	2.29	1	1.4	3.23	4.69	1	1	1	2.16	4.65	1	1	3.82	1.02	1	1.1	1	1	1	1.1	1.74	3.04	3.24	2.61	1	1	1.23	1	2.05	1.45	1.49	1.38	4.53	1.9	4.67	5.1	2.26	2.42	1.07	2.21	4.51	19.09	1.1	1.32
hsa-miR-4707-3p	MIMAT0019808	Endogenous1	miRNA	2.07	1	2.29	1	1.4	2.98	1	1	1	4.97	2.16	2.74	3.38	1	1.94	1.02	2.07	2.07	1	2.44	1	1.1	1.74	2.53	3.24	5.68	1	1	1.23	2.42	2.05	6	1.49	1.38	23.28	1.9	13.59	5.1	2.26	2.42	2.07	2.21	2.65	2.32	1.1	2.38
hsa-miR-4707-5p	MIMAT0019807	Endogenous1	miRNA	26.63	2.97	2.29	1	4.42	68.85	13.12	1.51	4.75	18.65	9.7	37.68	7.32	6.5	3.82	1.02	14.82	31.46	1.29	1	2.17	2.73	1.74	67.81	3.71	1.53	3.33	4.19	8.55	58.12	13.8	4.55	3.37	1.61	4.53	9.22	27.61	5.1	2.26	2.42	14.57	10.29	2.65	12.14	8.85	1.57
hsa-miR-4741	MIMAT0019871	Endogenous1	miRNA	7.34	1	2.29	1	1.4	10.55	1	1	3.85	1	2.16	9.72	1	1	1.94	1.02	7.34	7.34	1	1	1	1.1	1.74	8.96	3.24	2.61	1	1	1.23	8.57	2.05	1.45	1.49	4.37	4.53	1.9	4.67	5.1	2.99	2.42	7.34	2.21	2.65	2.32	1.1	8.43
hsa-miR-4755-5p	MIMAT0019895	Endogenous1	miRNA	24.07	7.18	2.29	1	12.83	26.94	6.38	7.99	13.77	10.44	20.49	16.56	12.84	3.54	13.52	4.03	24.97	10.09	7.95	8.64	6.12	8.23	15.16	27.94	3.24	19.46	14.69	5.08	4.87	14.69	5.59	13.27	4.86	1.38	41.39	18.7	41.63	17.24	2.99	10.26	24.04	8.08	4.51	5.19	19.82	43.5
hsa-miR-4787-3p	MIMAT0019957	Endogenous1	miRNA	36.33	12.79	21.87	3.74	22.63	52.24	13.96	5.11	1	2.23	20.49	48.12	5.75	5.32	3.82	9.12	36.33	36.33	4.15	16.22	1	1.1	32.57	44.39	23.13	7.21	1	7.75	8.55	42.44	9.69	1.45	12.33	1.38	4.53	7.32	32.29	17.24	5.25	7.84	36.33	3.66	17.77	5.19	7.76	41.75
hsa-miR-4787-5p	MIMAT0019956	Endogenous1	miRNA	2.52	1	2.29	1	1.4	1.57	1	1	1	1	2.16	1	1	1	3.82	1.02	2.19	1	1	2.44	1	1.1	2.97	1.45	3.24	1.53	1	1	1.23	1	2.05	1.64	1.49	1.38	9.7	1.9	4.67	5.1	2.99	2.42	1	2.21	2.65	2.32	1.1	1
hsa-miR-4792	MIMAT0019964	Endogenous1	miRNA	1.52	1	2.29	1	5.82	3.29	3	1.51	1	6.8	2.16	3.21	1	1.77	1.94	1.02	2.09	2.68	1	1	1	1.1	1.74	5.78	3.24	5.68	1	1.52	1.23	1	2.05	1.45	1.49	1.38	4.53	1.9	4.67	5.1	2.26	2.42	3.51	2.21	4.51	2.32	1.1	3.01
hsa-miR-483-3p	MIMAT0002173	Endogenous1	miRNA	2.07	1	2.29	1	1.4	2.98	1	1	1	1	2.16	9.34	1	1.17	1.94	1.02	7.74	8.27	1.29	1	2.61	1.1	1.74	2.53	3.24	1.53	1.71	5.97	1.23	2.42	2.05	1.45	6.35	1.38	9.7	1.9	13.59	5.1	14.3	3.01	8.1	2.21	2.65	5.19	1.1	2.9
hsa-miR-483-5p	MIMAT0004761	Endogenous1	miRNA	2.07	1	2.29	1	1.4	2.98	1	1	1	1	2.16	2.74	1	1	1.94	1.02	2.07	2.07	1	1	1	1.1	1.74	2.53	3.24	1.53	1	1	1.23	2.42	2.05	1.45	1.49	1.38	4.53	1.9	4.67	5.1	2.26	2.42	2.07	2.21	2.65	2.32	1.1	2.38
hsa-miR-484	MIMAT0002174	Endogenous1	miRNA	2.07	1	2.29	1	1.4	6.24	1	1	3.85	1	2.16	28.54	1	1	1.94	1.02	2.07	2.07	1	1	1	1.1	1.74	2.53	3.24	1.53	1	1	1.23	2.42	2.05	1.45	1.49	1.38	4.53	1.9	4.67	5.1	2.26	2.42	2.07	2.21	2.65	2.32	1.1	2.38
hsa-miR-485-3p	MIMAT0002176	Endogenous1	miRNA	13.55	12.79	3.57	1	17.03	19.48	1	13.03	1	4.97	26.97	168.76	4.17	5.32	5.76	8.1	113.01	67.54	11.76	12.09	13.14	21.43	29.09	42.07	3.71	8.74	5.77	2.41	14.68	15.83	17.9	11.82	18.3	7.14	9.7	13.01	22.94	27.44	7.51	29.58	6.82	14.7	9.81	21.4	12.14	72.26
hsa-miR-485-5p	MIMAT0002175	Endogenous1	miRNA	2.07	3.67	15.01	8.97	7.22	2.98	11.44	7.27	9.26	1.32	7.54	2.74	4.17	2.95	1.94	1.02	2.07	2.07	1	2.44	2.17	1.1	4.71	2.53	3.24	5.68	1	1	3.65	2.42	3.54	7.46	1.49	1.38	9.7	26.28	46.31	12.14	7.51	2.42	2.12	5.87	15.11	7.51	1.1	2.38
hsa-miR-486-3p	MIMAT0004762	Endogenous1	miRNA	2.7	1	5.86	1	1.4	4.35	7.22	1	1	4.97	2.16	1	8.11	1	3.82	3.02	1.4	1	12.71	4.51	4.36	7.13	4.71	1	3.71	11.8	2.52	1	9.78	1.87	9.69	1.45	1.49	1.38	14.23	1.9	4.67	7.04	2.26	2.42	1	8.08	9.81	2.32	1.1	2.39
hsa-miR-487a-3p	MIMAT0002178	Endogenous1	miRNA	1.23	2.97	2.29	5.48	1.62	3.28	1	1	1	8.62	9.7	3.79	1.81	1	5.76	1.02	1.36	1.86	1	1	1	1.1	1.74	2.86	3.24	2.61	1	1	1.23	2.26	2.05	4.55	1.49	9.9	4.53	1.9	4.67	5.1	2.99	2.42	4.99	2.21	4.51	2.32	1.1	3.3
hsa-miR-487b-3p	MIMAT0003180	Endogenous1	miRNA	7.81	3.67	2.29	1	1.4	4.01	3.85	4.39	1	4.06	7.54	12.63	1	1	3.82	5.05	5.07	3.82	1	5.2	1	2.73	6.45	3.71	6.95	4.14	1	1	1.23	11.81	2.05	1.64	4.86	1.38	18.75	7.32	4.67	5.1	2.26	2.42	4.98	2.21	4.51	16.77	6.66	14.17
hsa-miR-487b-5p	MIMAT0026614	Endogenous1	miRNA	1	2.26	2.29	2.86	1.4	2.64	3.85	1	1	1	2.16	6.78	4.17	4.73	3.82	1.02	2.5	1	1	2.44	2.61	1.1	1.74	1	6.95	1.53	2.52	1	1.23	2.33	2.05	4.55	3.37	1.38	4.53	14.9	13.59	5.1	2.26	2.42	2.6	2.21	2.65	23.72	2.27	1
hsa-miR-488-3p	MIMAT0004763	Endogenous1	miRNA	2.07	1	8.15	1	1.4	2.98	2.16	1	1	1.32	2.16	2.74	1.02	1	1.94	1.02	2.07	2.07	1	5.2	1	1.1	1.74	2.53	3.24	1.53	1	1	2.42	2.42	3.54	1.45	1.49	1.38	4.53	1.9	8.91	5.1	2.26	2.42	2.07	2.21	4.51	9.82	1.1	2.38
hsa-miR-489-3p	MIMAT0002805	Endogenous1	miRNA	3.36	1	2.29	1	7.22	2.82	1.32	1	1	2.23	2.16	2.6	1	1.17	1.94	1.02	1.96	1.96	1	1.06	1.73	1.63	8.19	6.09	3.24	2.61	2.52	1	1.23	2.29	2.05	4.55	1.49	1.38	18.75	5.42	32.29	5.1	2.26	2.42	2.06	2.21	2.65	5.19	1.1	17.11
hsa-miR-490-3p	MIMAT0002806	Endogenous1	miRNA	2.07	4.37	8.15	1	1.4	2.98	3	1	1	1	2.16	2.74	1.02	1	1.94	1.02	2.07	2.07	2.25	1.75	1	1.63	1.74	2.53	3.24	1.53	4.14	1	1.23	2.42	9.69	1.45	1.49	4.37	4.53	1.9	13.59	5.1	2.26	2.42	2.07	2.21	2.65	2.32	1.1	2.38
hsa-miR-490-5p	MIMAT0004764	Endogenous1	miRNA	2.07	1	5.86	1	1.4	2.98	1	1.51	1	1	2.16	2.74	1.81	1	1.94	1.02	2.07	2.07	1	1	1	1.1	6.45	3.9	3.24	1.53	1	1	1.23	2.42	3.54	1.45	6.35	2.99	4.53	1.9	4.67	5.1	2.26	2.42	2.07	2.21	2.65	2.32	1.1	2.38
hsa-miR-491-3p	MIMAT0004765	Endogenous1	miRNA	8.12	5.07	21.87	8.97	7.22	11.68	8.06	7.27	5.65	4.97	3.22	15.1	4.17	1	21.28	3.02	8.12	8.32	5.1	17.6	3.48	1.1	9.93	9.92	3.24	11.8	10.64	1.52	1.23	9.49	17.9	1.45	1.49	1.38	9.7	13.01	36.96	5.1	16.56	12.67	23.91	2.21	4.51	2.32	9.95	27.47
hsa-miR-491-5p	MIMAT0002807	Endogenous1	miRNA	2.07	2.97	8.15	1	1.4	3.26	1	3.67	2.95	9.53	20.49	2.74	3.38	1.77	1.94	2	2.07	2.07	1	8.64	5.68	1.1	1.74	2.53	10.19	7.21	1	1.52	1.23	2.42	2.05	1.45	1.49	1.38	4.53	1.9	13.59	5.1	18.82	2.42	2.07	8.08	2.65	2.32	1.1	2.38
hsa-miR-492	MIMAT0002812	Endogenous1	miRNA	2.07	2.97	8.15	1	1.4	2.98	3	1	1	1	2.16	2.74	1	1.17	1.94	1.02	2.07	2.07	1	2.44	1	1.1	1.74	2.53	3.24	1.53	1	1	1.23	2.42	13.8	1.45	1.49	1.38	4.53	1.9	27.61	5.1	2.99	2.42	2.07	2.21	2.65	2.32	1.1	2.38
hsa-miR-493-3p	MIMAT0003161	Endogenous1	miRNA	2.07	2.26	2.29	1	1.4	2.98	1	7.27	7.45	5.88	2.16	2.74	3.38	1	1.94	1.02	2.07	2.07	1	3.13	3.48	1.1	1.74	2.53	3.24	1.53	1.71	1	1.23	2.42	15.85	4.55	1.49	5.75	4.53	3.53	32.29	32.54	5.25	2.42	2.07	2.21	2.65	2.32	1.1	2.38
hsa-miR-494-3p	MIMAT0002816	Endogenous1	miRNA	2.07	1	76.76	1	1.4	2.98	1	1	1	1	2.16	2.74	1	1	1.94	1.02	2.07	2.07	1	1	1	1.1	1.74	2.53	3.24	1.53	1	1	1.23	2.42	2.05	1.45	1.49	1.38	4.53	1.9	4.67	5.1	2.26	2.42	2.07	2.21	2.65	2.32	1.1	2.38
hsa-miR-494-5p	MIMAT0026607	Endogenous1	miRNA	2.07	1	10.43	1	5.82	2.98	1	1	1	4.97	2.16	2.74	1	1	1.94	1.02	2.07	2.07	1	1	1	1.1	1.74	2.53	6.95	2.61	1	1.52	1.23	2.42	3.54	1.45	1.49	1.38	4.53	1.9	4.67	5.1	2.26	2.42	2.07	2.21	2.65	2.32	1.1	2.38
hsa-miR-495-3p	MIMAT0002817	Endogenous1	miRNA	149.73	46.48	85.91	43.85	77.27	174.43	45.16	32.48	47.14	59.7	98.19	105.98	27.82	28.39	36.81	38.6	97.08	73.04	34.59	22.42	18.41	24.74	70.87	94.98	58.73	40.9	32.55	16.64	49.02	96.68	56.9	24.9	25.77	20.96	141	43.34	102.4	32.54	39.17	39.25	152.5	54.47	65.48	100.15	41.74	282
hsa-miR-495-5p	MIMAT0022924	Endogenous1	miRNA	54.67	6.48	8.15	1	12.83	12.79	3	7.99	1.14	7.71	3.22	154.97	9.69	1.17	13.52	7.08	8.12	16.36	1	1	1.73	1.1	13.41	64.92	3.24	1.53	4.96	1	1.23	61.19	11.75	11.82	12.33	11.28	23.28	14.9	8.91	22.34	2.26	3.01	17.6	8.08	15.11	9.82	1.1	4.64
hsa-miR-496	MIMAT0002818	Endogenous1	miRNA	5.91	1	3.57	1	1.4	5.16	1	1	1	1.32	2.16	8.77	3.38	2.95	1.94	1.02	6.52	9.78	1	1	1	1.63	1.74	12.5	3.24	2.61	1	1	1.23	2.84	2.05	8.91	1.49	1.38	9.7	1.9	8.91	5.1	2.26	2.42	1	2.21	9.81	5.19	1.1	6.1
hsa-miR-497-5p	MIMAT0002820	Endogenous1	miRNA	24.53	17	19.58	21.18	24.03	5.24	9.75	26.72	37.22	71.56	52.86	64.69	33.34	15.38	13.52	14.2	13.61	57.85	7	20.36	7.44	20.33	34.31	46.93	3.71	53.15	17.94	10.42	12.23	18.94	24.06	17.63	10.84	25.11	32.34	14.9	125.77	63.13	30.13	48.91	39.83	10.29	23.07	42.25	32.97	134.89
hsa-miR-498	MIMAT0002824	Endogenous1	miRNA	22.64	8.58	28.73	1	21.23	46.86	20.71	5.11	11.96	10.44	22.65	65.69	4.17	4.13	9.64	1.02	44.81	26.77	2.25	10.71	4.8	1.1	11.67	87.38	13.42	13.33	9.82	2.41	7.32	17.15	11.75	24.9	10.84	8.52	18.75	5.42	4.67	17.24	5.25	2.42	79.87	3.66	2.65	28.35	20.91	75.69
hsa-miR-499a-3p	MIMAT0004772	Endogenous1	miRNA	4.15	1	10.43	1	1.4	1.01	3	1	1	1	5.38	6.9	4.17	2.95	5.76	2	1	1	1	1	1	1.1	1.74	1	3.71	1.53	1	1.52	2.42	1	2.05	1.45	1.49	1.38	5.17	1.9	13.59	5.1	2.26	2.42	3.01	8.08	4.51	9.82	1.1	1.74
hsa-miR-499a-5p	MIMAT0002870	Endogenous1	miRNA	49.83	21.91	67.61	28.16	43.65	62.67	23.24	19.52	37.22	25.04	74.45	28.56	24.67	15.38	17.4	13.18	44.52	71.72	16.52	16.91	12.27	8.23	18.64	46.26	36.08	22.52	20.37	18.42	13.46	55.33	19.96	16.18	39.21	26.49	145.53	52.82	69.68	68.23	52.74	53.74	220.93	39.01	94.63	86.25	59.28	449.82
hsa-miR-499b-3p	MIMAT0019898	Endogenous1	miRNA	2.07	1	3.57	1	1.4	2.98	1	1	1	1	2.16	2.74	2.59	1	1.94	1.02	2.07	2.07	1	1	1	1.1	1.74	3.9	3.24	1.53	1	1	1.23	2.42	2.05	1.64	1.49	1.38	4.53	1.9	4.67	5.1	2.26	2.42	1	2.21	2.65	2.32	1.1	1
hsa-miR-499b-5p	MIMAT0019897	Endogenous1	miRNA	7.34	3.67	8.15	1	1.4	10.55	1	1	1	1	2.16	9.72	4.17	3.54	3.82	1.02	7.34	7.34	1	4.51	1	1.1	1.74	8.96	3.24	1.53	1	4.19	1.23	8.57	7.64	1.45	3.37	1.38	5.17	1.9	50.98	27.44	2.26	2.42	7.34	2.21	4.51	12.14	1.1	8.43
hsa-miR-5001-3p	MIMAT0021022	Endogenous1	miRNA	2.07	1	2.29	1	1.4	2.98	1	1	1	1	2.16	2.74	1	1	1.94	1.02	2.07	2.07	1	1	1	1.1	1.74	2.53	3.24	2.61	1	1	1.23	2.42	2.05	1.45	1.49	1.38	4.53	1.9	4.67	5.1	2.26	2.42	2.07	3.66	7.16	2.32	1.1	2.38
hsa-miR-5001-5p	MIMAT0021021	Endogenous1	miRNA	8.75	1	2.29	1.99	1.4	2.98	2.16	6.55	3.85	7.71	2.16	12.08	6.54	2.36	5.76	1.02	2.07	14.42	1	3.82	2.61	1.1	1.74	6.43	3.24	1.53	4.96	1	4.87	2.42	5.59	1.45	3.37	9.9	4.53	3.53	8.91	5.1	2.99	12.67	4.32	10.29	12.46	2.88	3.37	1
hsa-miR-500a-5p+hsa-miR-501-5p	MIMAT0004773	Endogenous1	miRNA	2.07	2.26	2.29	1	1.4	2.98	4.69	4.39	4.75	3.15	2.16	2.74	1	3.54	1.94	3.02	2.07	2.07	1	1	1	10.43	1.74	2.53	3.24	4.14	1	1	1.23	2.42	2.05	1.64	1.49	1.38	4.53	1.9	8.91	5.1	2.26	2.42	2.07	2.21	4.51	2.32	1.1	2.38
hsa-miR-501-3p	MIMAT0004774	Endogenous1	miRNA	2.07	1	12.72	1	1.4	2.98	1	1	1	5.88	2.16	2.74	1	1	1.94	1.02	2.07	2.07	1	3.82	1	1.1	2.97	2.53	10.19	7.21	1	1	1.23	2.42	11.75	1.45	1.49	1.38	4.53	1.9	4.67	5.1	2.26	2.42	2.07	2.21	4.51	2.32	1.1	2.38
hsa-miR-5010-3p	MIMAT0021044	Endogenous1	miRNA	1	1	2.29	1	1.4	2.05	2.16	1	1	1.32	2.16	1	1	1	1.94	1.02	1.05	1	1	1	2.17	1.1	1.74	1.13	3.24	1.53	1	1	1.23	1	2.05	1.45	1.49	1.38	14.23	1.9	4.67	5.1	14.3	5.42	17.6	2.21	2.65	2.32	1.1	10.84
hsa-miR-5010-5p	MIMAT0021043	Endogenous1	miRNA	2.07	1.56	5.86	1	1.4	2.98	1	2.23	1	1	2.16	2.74	1	2.36	1.94	1.02	2.07	2.07	1	1	1	1.1	1.74	2.53	10.19	2.61	1	1	1.23	2.42	2.05	1.45	1.49	1.61	4.53	9.22	50.98	5.1	2.26	2.42	2.07	2.21	2.65	2.32	1.1	2.38
hsa-miR-502-3p	MIMAT0004775	Endogenous1	miRNA	5.28	1	8.15	1.99	1.4	3.26	1	7.27	10.16	13.18	42.07	12.08	8.11	1	5.76	13.18	3.92	2.07	1.29	9.33	2.61	10.43	1.74	2.53	23.13	14.86	17.13	4.19	9.78	3.51	19.96	3.09	7.85	4.37	18.75	22.49	69.68	22.34	2.26	5.42	2.07	2.21	2.65	2.32	1.1	7.67
hsa-miR-502-5p	MIMAT0002873	Endogenous1	miRNA	2.07	1	2.29	1	1.4	2.98	1	1	1	1	2.16	2.74	1	1	1.94	1.02	2.07	2.07	1	1	1	1.1	1.74	2.53	3.24	1.53	1	1	1.23	2.42	2.05	1.45	1.49	1.38	4.53	1.9	4.67	5.1	2.26	2.42	2.07	2.21	2.65	2.32	1.1	2.38
hsa-miR-503-3p	MIMAT0022925	Endogenous1	miRNA	1	2.97	2.29	1	1.4	1	1	1	1	1	2.16	3.63	3.38	1	3.82	1.02	1	1.53	1	1	1	1.1	1.74	1	3.24	2.61	1	1	1.23	1	2.05	1.45	1.49	1.61	4.53	1.9	4.67	7.04	2.26	3.01	1	10.29	2.65	2.32	1.1	1.14
hsa-miR-503-5p	MIMAT0002874	Endogenous1	miRNA	103.22	1.56	47.03	2.86	14.23	58.19	3.85	14.47	20.98	14.09	5.38	53.61	23.09	10.64	7.7	12.17	151.21	121.6	9.86	1.06	3.48	1.1	32.57	570.68	23.13	7.21	9.82	6.86	13.46	304.91	7.64	8.91	7.85	1.38	41.39	9.22	69.68	32.54	9.77	15.09	115.84	5.87	2.65	16.77	6.66	34.04
hsa-miR-504-3p	MIMAT0026612	Endogenous1	miRNA	8.15	1	3.57	1	1.4	4.59	1	1	1	1.32	2.16	4.23	1	1	1.94	1.02	3.19	3.27	1	6.58	1	1.63	1.74	3.9	3.24	10.27	1	1	1.23	3.73	2.05	1.64	1.49	1.38	4.53	1.9	4.67	5.1	2.99	2.42	3.19	2.21	7.16	2.32	1.1	3.67
hsa-miR-504-5p	MIMAT0002875	Endogenous1	miRNA	13.55	1.56	15.01	1	1.4	19.48	1	1	2.04	1	2.16	17.95	2.59	1	1.94	1.02	13.55	27.29	1	1	2.61	6.03	1.74	16.55	3.24	1.53	1	1	1.23	15.83	2.05	1.64	4.86	1.38	5.17	3.53	41.63	32.54	12.03	3.01	13.55	2.21	7.16	19.09	1.1	15.57
hsa-miR-505-3p	MIMAT0002876	Endogenous1	miRNA	1	2.26	2.29	1.99	1.4	1.55	8.06	5.83	7.45	7.71	2.16	1.3	1	5.32	1.94	7.08	1	1	1	1.75	3.05	8.23	9.93	1.2	3.24	8.74	1	1	1.23	1.15	2.05	7.46	6.35	2.99	4.53	1.9	4.67	17.24	21.08	10.26	2.07	2.21	7.16	2.88	1.1	2.38
hsa-miR-506-3p	MIMAT0002878	Endogenous1	miRNA	2.07	1	3.57	1	1.4	2.98	1	1	2.95	2.23	3.22	6.59	1.81	1	1.94	1.02	9.64	6.22	1	3.13	1.29	1.1	1.74	2.53	3.71	7.21	1	1	8.55	2.42	2.05	3.09	1.49	1.38	32.34	9.22	41.63	22.34	5.25	2.42	2.07	2.21	2.65	2.32	1.1	2.38
hsa-miR-506-5p	MIMAT0022701	Endogenous1	miRNA	17.69	5.07	12.72	9.84	24.03	25.44	21.55	14.47	14.67	15.01	22.65	79.75	12.05	5.32	13.52	20.3	17.69	17.69	7.95	9.33	9.63	18.13	30.83	21.61	16.66	10.27	2.52	5.08	14.68	20.67	9.69	7.46	16.81	12.67	14.23	22.49	79.03	83.53	9.77	17.5	12.95	12.5	7.16	9.82	9.95	14.88
hsa-miR-507	MIMAT0002879	Endogenous1	miRNA	2.07	7.18	8.15	1	1.62	2.98	1	1	7.45	1	3.22	2.74	1	4.13	3.82	1.02	2.07	2.07	1	7.27	1	1.1	1.74	2.53	3.24	1.53	1	2.41	1.23	2.42	2.05	13.27	1.49	5.75	5.17	1.9	4.67	7.04	2.26	2.42	2.07	3.66	2.65	2.32	1.1	2.38
hsa-miR-508-3p	MIMAT0002880	Endogenous1	miRNA	2.07	4.37	3.57	1.99	14.23	6.24	1	3.67	13.77	13.18	20.49	9.34	8.11	8.28	23.22	8.1	2.07	2.12	9.86	4.51	9.19	12.63	25.6	8.96	23.13	22.52	2.52	3.3	9.78	18.02	3.54	1.64	6.35	1.38	4.53	13.01	60.33	22.34	5.25	2.42	14.11	14.7	31.02	2.32	1.1	1.46
hsa-miR-508-5p	MIMAT0004778	Endogenous1	miRNA	1.39	1	12.72	1	3.02	4.2	1	1	1	1	2.16	9.97	1	1	1.94	1.02	10.33	1.39	1	1	1	1.1	1.74	19.64	3.24	1.53	1	1	1.23	1.63	2.05	4.55	1.49	1.38	4.53	1.9	27.61	5.1	2.26	2.42	4.05	2.21	25.72	2.32	1.1	6.9
hsa-miR-509-3-5p	MIMAT0004975	Endogenous1	miRNA	1	1	2.29	1	4.42	2.12	1	1	1	1	2.16	1.31	1	1	1.94	1.02	1	1	2.25	1	1	1.63	1.74	1	3.24	10.27	1	1	1.23	1	2.05	1.45	1.49	1.38	4.53	1.9	4.67	5.1	2.26	2.42	2.07	2.21	2.65	2.32	1.1	2.38
hsa-miR-509-3p	MIMAT0002881	Endogenous1	miRNA	1.59	1	2.29	7.22	18.43	4.79	1.32	6.55	5.65	7.71	22.65	13.48	1	5.32	3.82	7.08	7.4	11.07	1	10.71	4.8	11.53	1.74	1.94	10.19	13.33	5.77	9.53	6.1	1.86	2.05	4.55	10.84	1.61	18.75	11.11	4.67	5.1	2.99	2.42	1	2.21	12.46	12.14	1.1	1.11
hsa-miR-509-5p	MIMAT0004779	Endogenous1	miRNA	2.07	3.67	5.86	1.12	1.4	2.98	7.22	1.51	14.67	8.62	11.86	6.59	4.96	2.95	1.94	1.02	7.74	2.07	5.1	8.64	2.17	1.1	9.93	2.53	3.24	5.68	14.69	1	2.42	2.42	15.85	6	7.85	16.81	4.53	7.32	18.26	5.1	7.51	10.26	2.07	2.21	4.51	2.32	1.1	2.38
hsa-miR-510-3p	MIMAT0026613	Endogenous1	miRNA	1	1	12.72	9.84	15.63	3.8	4.69	1	2.95	5.88	7.54	1.31	1.02	2.36	5.76	2	1.09	4.04	1	1.75	3.48	1.1	8.19	1	3.24	1.53	1	1	1.23	3.89	5.59	7.46	1.49	1.61	18.75	5.42	18.26	5.1	2.26	10.26	2.99	2.21	25.72	37.62	11.05	1
hsa-miR-510-5p	MIMAT0002882	Endogenous1	miRNA	2.07	1	5.86	1	1.4	2.98	1	1	1	1	2.16	2.74	1	1	1.94	2	2.07	2.07	1	1	1	1.1	1.74	2.53	3.24	4.14	1	1	1.23	2.42	2.05	1.45	4.86	1.38	9.7	5.42	4.67	5.1	2.26	2.42	2.07	2.21	2.65	2.32	1.1	2.38
hsa-miR-511-5p	MIMAT0002808	Endogenous1	miRNA	3.19	1.56	19.58	1.99	1.4	4.59	3.85	3.67	1.14	9.53	11.86	4.23	5.75	2.36	15.46	1.02	3.19	3.19	7	1.06	3.05	1.63	1.74	3.9	3.71	2.61	1.71	4.19	1.23	3.73	2.05	7.46	1.49	4.37	18.75	14.9	4.67	12.14	2.26	3.01	3.19	2.21	9.81	2.32	1.1	3.67
hsa-miR-512-3p	MIMAT0002823	Endogenous1	miRNA	2.07	1	2.29	1	1.4	2.98	1	1	1	1	2.16	14.82	1	1	1.94	2	2.07	2.07	1	1	1	1.1	1.74	2.53	3.24	4.14	1	1	1.23	2.42	2.05	1.45	1.49	1.38	4.53	1.9	4.67	5.1	2.99	2.42	2.07	2.21	2.65	7.51	1.1	2.38
hsa-miR-512-5p	MIMAT0002822	Endogenous1	miRNA	1	1.56	8.15	1	1.4	1	3	1	1	1	2.16	3.2	1	2.95	1.94	4.03	4.07	1	1	1	1	1.1	1.74	1	3.24	1.53	1	1	1.23	1	2.05	1.45	6.35	1.38	14.23	1.9	18.26	5.1	2.26	2.42	4.18	8.08	9.81	7.51	1.1	1
hsa-miR-513a-3p	MIMAT0004777	Endogenous1	miRNA	1	1	8.15	1.12	1.4	1.84	8.91	1.51	1	1	2.16	3.43	1	1	1.94	2	1.87	1.01	4.15	1	1	1.1	1.74	2.1	3.24	1.53	1	1	1.23	1.1	5.59	4.55	4.86	2.99	4.53	1.9	4.67	5.1	2.99	15.09	2.09	2.21	12.46	14.46	1.1	2.52
hsa-miR-513a-5p	MIMAT0002877	Endogenous1	miRNA	2.07	1	2.29	1	1.4	2.98	1	1	1	1	2.16	2.74	1.02	1	1.94	1.02	2.07	2.07	1	1	1	1.63	1.74	2.53	3.24	5.68	1	1	1.23	2.42	2.05	1.45	1.87	1.38	4.53	1.9	4.67	5.1	2.26	2.42	2.07	2.21	2.65	2.32	1.1	2.38
hsa-miR-513b-5p	MIMAT0005788	Endogenous1	miRNA	58.06	1	10.43	5.48	1.62	18.07	13.12	13.75	11.96	10.44	31.28	127.76	9.69	10.64	5.76	15.22	85.16	11.48	13.66	14.15	7.44	7.13	25.6	14.02	13.42	10.27	9.01	12.19	1.23	59.66	3.54	23.45	12.33	1.61	59.5	1.9	69.68	17.24	9.77	2.42	1.52	12.5	2.65	14.46	1.1	14.32
hsa-miR-513c-3p	MIMAT0022728	Endogenous1	miRNA	16.16	1.56	5.86	1	1.4	4.59	3.85	1	2.04	1	14.02	4.23	8.11	1.77	1.94	4.03	3.19	3.19	8.91	1	1	6.03	16.9	3.9	3.24	2.61	1.71	1.52	1.23	3.73	5.59	1.45	1.49	1.61	4.53	9.22	79.03	52.94	9.77	12.67	3.19	2.21	7.16	2.32	1.1	3.67
hsa-miR-513c-5p	MIMAT0005789	Endogenous1	miRNA	7.34	2.26	8.15	8.97	5.82	10.55	7.22	7.27	10.16	11.36	14.02	23.35	25.45	12.42	5.76	15.22	7.34	7.34	1	11.4	6.12	3.83	11.67	8.96	3.24	10.27	8.2	2.41	12.23	8.57	9.69	10.36	12.33	5.75	64.03	7.32	22.94	5.1	2.99	24.75	7.34	5.87	15.11	14.46	13.24	8.43
hsa-miR-514a-3p	MIMAT0002883	Endogenous1	miRNA	5.77	12.09	2.29	26.41	17.03	7.79	20.71	15.19	28.2	14.09	14.02	11.67	8.9	10.05	9.64	5.05	8.29	3.87	11.76	5.2	9.19	3.83	15.16	9.71	23.13	24.05	7.39	1.52	7.32	6.81	3.54	4.55	19.8	5.75	18.75	14.9	50.98	27.44	7.51	7.84	8.73	5.87	9.81	35.3	9.95	10.06
hsa-miR-514a-5p	MIMAT0022702	Endogenous1	miRNA	15.62	1	21.87	1	1.4	22.46	1	1	1	1	5.38	29.03	1	1	1.94	1.02	15.62	15.62	1	1	1	1.1	1.74	86.67	3.71	1.53	1	1	3.65	18.25	9.69	3.09	1.49	1.38	4.53	1.9	22.94	5.1	2.26	2.42	11.43	2.21	2.65	2.32	1.1	42.32
hsa-miR-514b-3p	MIMAT0015088	Endogenous1	miRNA	15.67	1	2.29	1	1.62	9.22	2.16	1	1	1	5.38	12.08	6.54	1	1.94	9.12	2.07	2.07	5.1	3.13	3.05	1.1	1.74	2.53	16.66	1.53	1	1	6.1	13.18	5.59	1.45	1.49	1.38	9.7	9.22	4.67	5.1	2.26	2.42	2.07	2.21	2.65	2.32	1.1	24.33
hsa-miR-514b-5p	MIMAT0015087	Endogenous1	miRNA	8.65	5.07	8.15	1	11.43	5.87	19.02	5.11	12.87	12.27	7.54	6.19	12.05	9.46	1.94	6.07	3.33	10.24	1.29	2.44	3.92	1.1	9.93	15.66	6.95	2.61	1	1.52	3.65	6.53	5.59	11.82	15.32	22.34	45.92	9.22	27.61	47.84	9.77	5.42	13.45	30.17	28.37	23.72	12.14	17.44
hsa-miR-515-3p	MIMAT0002827	Endogenous1	miRNA	1	1	10.43	1	1.4	1.01	2.16	1	1	1	2.16	2.24	2.59	1	1.94	1.02	1	2.11	1	3.13	1	1.63	1.74	4.76	3.24	5.68	1	4.19	1.23	1	2.05	3.09	1.49	1.38	4.53	3.53	32.29	32.54	2.99	5.42	2.07	8.08	7.16	2.88	1.1	2.38
hsa-miR-515-5p	MIMAT0002826	Endogenous1	miRNA	15.62	6.48	8.15	1	1.4	22.46	2.16	1	1	4.97	2.16	49.72	9.69	1	1.94	1.02	15.62	15.62	1	1	1	1.1	1.74	19.08	3.24	1.53	4.14	1	1.23	18.25	3.54	1.45	1.49	1.38	4.53	11.11	8.91	32.54	2.26	2.42	15.62	2.21	15.11	16.77	1.1	17.95
hsa-miR-516a-3p+hsa-miR-516b-3p	MIMAT0006778	Endogenous1	miRNA	2.07	1	3.57	1	1.4	2.98	1	1	1	1	2.16	9.34	1	1	1.94	4.03	2.07	4.17	1	2.44	1	1.63	1.74	2.53	3.24	1.53	1	1	1.23	2.42	2.05	1.45	1.49	1.38	4.53	1.9	18.26	5.1	2.26	2.42	8.1	2.21	2.65	2.32	1.1	2.38
hsa-miR-516a-5p	MIMAT0004770	Endogenous1	miRNA	7.34	1	2.29	1	1.4	10.55	1	1	1	1	2.16	9.72	1	1	1.94	1.02	7.34	7.34	1	1	1	1.1	1.74	8.96	3.24	8.74	1	1	1.23	8.57	3.54	1.45	1.49	1.38	4.53	1.9	4.67	5.1	2.26	2.42	7.34	2.21	2.65	2.32	1.1	8.43
hsa-miR-516b-5p	MIMAT0002859	Endogenous1	miRNA	2.07	1	2.29	1	1.4	2.98	1	1	1	1	2.16	6.59	1	1	1.94	1.02	2.07	2.07	1	1	1	1.1	1.74	2.53	3.24	1.53	1	1	1.23	2.42	2.05	1.45	1.49	1.38	4.53	1.9	13.59	5.1	9.77	3.01	4.11	2.21	2.65	2.32	1.1	2.38
hsa-miR-517a-3p	MIMAT0002852	Endogenous1	miRNA	21.76	4.37	19.58	5.48	5.82	28.24	12.28	5.11	11.96	19.57	18.33	29.76	12.05	4.13	3.82	17.25	27.95	30.01	13.66	9.33	5.24	14.83	39.53	27.81	6.95	16.4	10.64	1.52	17.13	11.22	5.59	8.91	9.34	11.28	4.53	31.97	13.59	27.44	2.26	17.5	72.87	16.91	7.16	35.3	4.47	109.75
hsa-miR-517b-3p	MIMAT0002857	Endogenous1	miRNA	2.07	1	2.29	1	1.4	2.98	1	1	1	1	2.16	2.74	1.81	1	1.94	1.02	2.07	2.07	1	1	1	1.1	1.74	2.53	3.24	14.86	1	1	1.23	2.42	2.05	1.45	1.49	1.38	4.53	1.9	4.67	5.1	2.99	2.42	2.07	2.21	2.65	2.32	1.1	2.38
hsa-miR-517c-3p+hsa-miR-519a-3p	MIMAT0002866	Endogenous1	miRNA	1	1	3.57	1.12	1.4	1	3	1	1	1	2.16	5.37	1	1	1.94	1.02	1.54	3.82	1	1	1	1.1	1.74	1	3.24	1.53	4.14	1	1.23	1	2.05	1.45	1.49	4.37	9.7	1.9	4.67	5.1	2.26	2.42	2.77	2.21	7.16	7.51	1.1	4.78
hsa-miR-518b	MIMAT0002844	Endogenous1	miRNA	5.27	1	2.29	1	1.4	7.57	1	1	1	1	2.16	6.97	1	1.17	1.94	1.02	5.27	5.27	1	1	1.29	9.33	2.97	6.43	3.24	5.68	1	1	1.23	6.15	2.05	1.45	1.49	1.38	5.17	1.9	8.91	12.14	2.26	2.42	5.27	2.21	4.51	2.32	1.1	6.05
hsa-miR-518c-3p	MIMAT0002848	Endogenous1	miRNA	2.07	1	15.01	1	1.4	2.98	1	1	1	1	2.16	2.74	1	1	1.94	1.02	2.07	2.07	1	3.13	1	1.1	1.74	2.53	3.24	2.61	1	1	1.23	2.42	2.05	1.45	1.49	1.38	4.53	1.9	4.67	5.1	2.26	2.42	2.07	2.21	2.65	2.32	1.1	2.38
hsa-miR-518d-3p	MIMAT0002864	Endogenous1	miRNA	23.91	1	2.29	1	1.4	34.37	1	2.23	1	1	2.16	31.66	1	2.36	1.94	6.07	23.91	23.91	1	1	1	1.1	1.74	29.2	10.19	10.27	1	1	1.23	27.92	7.64	1.45	9.34	1.38	18.75	3.53	4.67	7.04	9.77	5.42	23.91	2.21	2.65	2.88	1.1	27.47
hsa-miR-518e-3p	MIMAT0002861	Endogenous1	miRNA	1	1	2.29	1	1.4	1	1	1	1	1	2.16	2.62	1	1	7.7	1.02	1	1	1	1	1	1.1	1.74	1	3.24	4.14	1	1	1.23	1	2.05	1.45	1.49	1.38	4.53	1.9	4.67	5.1	2.26	2.42	12.09	2.21	2.65	2.32	1.1	2.38
hsa-miR-518f-3p	MIMAT0002842	Endogenous1	miRNA	2.07	5.77	10.43	3.74	1.4	2.98	4.69	1	4.75	3.15	2.16	2.74	10.48	1	1.94	1.02	2.07	2.07	6.05	6.58	1.73	1.1	1.74	2.53	3.24	5.68	1	1	1.23	2.42	15.85	6	1.49	12.67	4.53	1.9	50.98	32.54	2.26	10.26	2.07	2.21	2.65	2.88	1.1	2.38
hsa-miR-5196-3p+hsa-miR-6732-3p	MIMAT0021129	Endogenous1	miRNA	4.52	29.63	33.3	87.46	15.63	6.49	16.49	12.31	20.98	2.23	2.16	50.26	8.11	15.38	25.16	21.31	50.14	18.04	26.98	36.89	52.66	32.44	36.05	19.54	3.24	13.33	50.4	61.1	58.83	49.84	2.05	27.81	69.09	22.34	18.75	1.9	32.29	37.64	55	32	23.56	3.66	17.77	2.32	14.33	141.35
hsa-miR-5196-5p	MIMAT0021128	Endogenous1	miRNA	2.07	7.18	2.29	5.48	1.4	2.98	6.38	1	1	2.23	2.16	2.74	7.32	1	3.82	1.02	3.92	2.07	1	3.82	2.17	1.1	6.45	2.53	3.24	4.14	1	1	1.23	5.93	11.75	1.45	7.85	9.9	14.23	14.9	139.8	47.84	5.25	5.42	2.07	2.21	4.51	5.19	1.1	2.38
hsa-miR-519b-3p	MIMAT0002837	Endogenous1	miRNA	2.07	1	5.86	1	1.4	2.98	1	1	1	1	2.16	2.74	1	1	1.94	1.02	2.07	2.07	1	1	1	1.1	1.74	2.53	3.24	1.53	1	1	1.23	2.42	2.05	1.64	1.49	1.38	4.53	1.9	4.67	7.04	2.26	2.42	2.07	2.21	2.65	2.32	1.1	2.38
hsa-miR-519b-5p+hsa-miR-519c-5p+hsa-miR-523-5p+hsa-miR-518e-5p+hsa-miR-522-5p+hsa-miR-519a-5p	MIMAT0005454	Endogenous1	miRNA	9.41	1	5.86	1	3.02	13.53	1	1	1.14	1	5.38	12.46	1	1	1.94	1.02	9.41	9.41	1	1	1	1.1	1.74	11.49	3.24	4.14	1	1	1.23	10.99	2.05	1.45	1.49	1.38	4.53	1.9	4.67	5.1	2.26	2.42	9.41	2.21	2.65	2.32	1.1	10.81
hsa-miR-519c-3p	MIMAT0002832	Endogenous1	miRNA	9.41	7.88	19.58	22.05	7.22	13.53	1.32	1	13.77	7.71	2.16	29.95	9.69	10.05	3.82	1.02	35.15	9.41	1	5.89	3.48	1.1	1.74	29.21	19.9	7.21	1.71	2.41	1.23	15.93	13.8	3.09	3.37	4.37	18.75	1.9	36.96	17.24	2.26	12.67	9.41	8.08	12.46	5.19	2.27	10.81
hsa-miR-519d-3p	MIMAT0002853	Endogenous1	miRNA	26.46	2.97	10.43	1	1.4	33.34	5.53	5.83	1	4.06	2.16	12.91	1.02	7.68	1.94	1.02	21.25	14.28	9.86	2.44	1.29	6.03	22.12	8.89	13.42	1.53	1	1	1.23	21.58	3.54	11.82	1.49	1.38	4.53	1.9	46.31	7.04	2.26	2.42	66.72	2.21	2.65	14.46	1.1	94.87
hsa-miR-519e-3p	MIMAT0002829	Endogenous1	miRNA	2.07	1	5.86	1	1.4	2.98	1	1	1	1	2.16	2.74	1	1	1.94	1.02	2.07	2.07	1	1	1	1.1	1.74	2.53	3.24	7.21	1	1	1.23	2.42	2.05	1.45	1.49	1.38	4.53	1.9	4.67	5.1	2.26	2.42	2.07	2.21	2.65	2.32	1.1	2.38
hsa-miR-520a-3p	MIMAT0002834	Endogenous1	miRNA	2.07	1	2.29	1	1.4	2.98	1	1	1	1	2.16	2.74	1	1	1.94	1.02	2.07	2.07	1	1	1	1.1	1.74	2.53	3.24	1.53	1	1	1.23	2.42	2.05	1.45	1.49	1.38	5.17	1.9	4.67	5.1	5.25	2.42	2.07	2.21	2.65	2.32	1.1	2.38
hsa-miR-520a-5p	MIMAT0002833	Endogenous1	miRNA	2.07	2.97	15.01	4.61	7.22	2.98	1	1	1	6.8	2.16	6.59	6.54	2.95	1.94	1.02	2.07	2.07	1.29	1	3.48	1.1	1.74	2.53	3.24	2.61	3.33	1.52	9.78	2.42	2.05	1.64	4.86	1.38	36.86	7.32	65.01	52.94	2.26	17.5	2.07	5.87	2.65	5.19	2.27	10.05
hsa-miR-520b	MIMAT0002843	Endogenous1	miRNA	2.07	1.56	2.29	1	1.4	2.98	1	1	1	3.15	2.16	2.74	1	1	1.94	4.03	2.07	2.07	1	1	1	1.1	1.74	2.53	3.24	2.61	1	1	1.23	2.42	2.05	1.45	1.49	1.38	14.23	16.8	4.67	5.1	2.26	2.42	2.07	5.87	2.65	2.32	1.1	2.38
hsa-miR-520c-3p	MIMAT0002846	Endogenous1	miRNA	28.05	10.69	33.3	5.48	10.02	40.33	8.91	5.11	1	4.06	22.65	37.15	13.63	4.73	11.58	4.03	28.05	28.05	1	5.2	2.61	7.13	1.74	34.26	29.61	2.61	2.52	1.52	3.65	32.76	11.75	1.45	18.3	1.61	5.17	1.9	13.59	58.03	2.26	29.58	28.05	8.08	4.51	30.67	1.1	32.23
hsa-miR-520d-3p	MIMAT0002856	Endogenous1	miRNA	2.07	2.26	8.15	6.35	1.4	2.98	5.53	1	1.14	1	2.16	2.74	1	1	5.76	1.02	2.07	2.07	1.29	1	1	3.83	4.71	2.53	3.71	1.53	1	1	1.23	2.42	2.05	7.46	9.34	1.38	4.53	3.53	8.91	37.64	2.99	2.42	1.52	2.21	2.65	7.51	1.1	1.74
hsa-miR-520d-5p+hsa-miR-527+hsa-miR-518a-5p	MIMAT0002855	Endogenous1	miRNA	2.07	1	5.86	1	1.4	2.98	1	1	1	1	2.16	2.74	2.59	1	1.94	1.02	2.07	2.07	1	1	1	1.1	1.74	2.53	3.24	1.53	1	1	1.23	2.42	2.05	1.45	1.49	1.38	4.53	1.9	18.26	5.1	2.26	2.42	2.07	2.21	2.65	2.32	1.1	2.38
hsa-miR-520e	MIMAT0002825	Endogenous1	miRNA	2.07	1	2.29	1	1.4	2.98	5.53	2.95	1	1	2.16	2.74	5.75	1	1.94	1.02	2.07	2.07	1	1	1	1.1	1.74	2.53	16.66	1.53	1	1	1.23	2.42	11.75	1.45	1.49	4.37	4.53	1.9	8.91	5.1	12.03	12.67	2.07	2.21	2.65	2.32	1.1	2.38
hsa-miR-520f-3p	MIMAT0002830	Endogenous1	miRNA	23.91	9.98	26.44	5.48	22.63	34.37	4.69	3.67	18.28	7.71	5.38	31.66	4.17	1	3.82	3.02	23.91	23.91	8.91	10.02	7	2.73	2.97	29.2	16.66	17.93	22	1	4.87	27.92	22.01	11.82	34.73	14.05	64.03	9.22	22.94	73.33	48.22	34.41	23.91	36.8	7.16	21.4	27.49	27.47
hsa-miR-520g-3p	MIMAT0002858	Endogenous1	miRNA	2.07	1	2.29	1	1.4	2.98	1	1	1	1	2.16	3.85	1.02	1	1.94	1.02	2.07	2.07	1	1	1	3.83	1.74	2.53	3.24	1.53	1	1	1.23	2.42	2.05	1.45	1.49	2.99	4.53	1.9	4.67	12.14	2.26	2.42	2.07	2.21	2.65	2.32	1.1	2.38
hsa-miR-520h	MIMAT0002867	Endogenous1	miRNA	15.62	16.3	37.88	9.84	15.63	24.6	7.22	10.15	24.59	5.88	5.38	49.72	13.63	6.5	1.94	3.02	43.97	77.86	15.56	2.44	4.36	2.73	8.19	19.08	6.95	19.46	14.69	5.97	12.23	26.45	15.85	21.99	9.34	30.64	77.61	14.9	60.33	42.74	2.26	7.84	61.08	12.5	2.65	2.88	8.85	147.57
hsa-miR-521	MIMAT0002854	Endogenous1	miRNA	5.27	1	5.86	1.99	8.62	7.57	1	1	1	1	5.38	9.79	1	1.17	7.7	1.02	9.97	5.27	1	1	1	1.1	1.74	6.43	3.24	2.61	1	1	1.23	33.51	2.05	1.45	1.87	1.38	4.53	11.11	4.67	5.1	5.25	2.42	3.85	3.66	4.51	2.32	1.1	4.43
hsa-miR-522-3p	MIMAT0002868	Endogenous1	miRNA	4.35	2.97	10.43	1	1.4	14.94	1	4.39	1	1	2.16	4.64	5.75	1	1.94	1.02	16.17	12.26	1	1	1	1.1	1.74	1.94	3.71	2.61	1	1	1.23	10.16	2.05	1.45	4.86	1.38	4.53	1.9	4.67	5.1	5.25	2.42	14.29	2.21	7.16	14.46	1.1	14.82
hsa-miR-523-3p	MIMAT0002840	Endogenous1	miRNA	5.27	1	2.29	1	1.4	7.57	1	1	1	1	2.16	6.97	1	3.54	7.7	2	5.27	5.27	1	1	1	1.1	1.74	6.43	3.71	1.53	1	1	1.23	6.15	2.05	1.64	1.49	1.38	14.23	1.9	18.26	5.1	2.26	2.42	5.27	2.21	7.16	2.32	1.1	6.05
hsa-miR-524-3p	MIMAT0002850	Endogenous1	miRNA	13.55	1	5.86	1	1.4	19.48	1	1	1	2.23	2.16	17.95	2.59	1	1.94	4.03	13.55	13.55	1	1	1	1.1	6.45	16.55	3.24	1.53	1	3.3	1.23	15.83	2.05	4.55	1.49	1.38	4.53	1.9	4.67	5.1	2.26	2.42	13.55	8.08	2.65	2.32	4.47	15.57
hsa-miR-525-3p	MIMAT0002839	Endogenous1	miRNA	2.07	1	2.29	1	1.4	2.98	1	1	1	1	2.16	2.74	1	1	1.94	1.02	2.07	2.07	1	1	1	1.1	1.74	2.53	3.24	1.53	1	1	1.23	2.42	2.05	1.45	1.49	1.38	5.17	1.9	4.67	5.1	2.26	2.42	2.07	2.21	2.65	2.32	1.1	2.38
hsa-miR-525-5p	MIMAT0002838	Endogenous1	miRNA	3.6	5.07	10.43	23.8	12.83	1	10.59	1	13.77	9.53	3.22	5.36	6.54	1.77	3.82	5.05	5.4	1	15.56	7.27	3.05	1.1	11.67	3.11	19.9	10.27	4.14	1	13.46	2.48	5.59	11.82	3.37	15.43	18.75	11.11	4.67	12.14	5.25	5.42	56.94	2.21	15.11	7.51	1.18	103.03
hsa-miR-526a+hsa-miR-518c-5p+hsa-miR-518d-5p	MIMAT0002845	Endogenous1	miRNA	49.52	4.37	24.16	5.48	11.43	97.79	6.38	5.11	2.04	9.53	5.38	104.64	7.32	4.73	11.58	7.08	93.28	66.83	5.1	3.13	10.07	8.23	11.67	251.89	10.19	7.21	1	9.53	7.32	102.55	13.8	16.18	18.3	7.14	45.92	24.38	18.26	12.14	5.25	12.67	37.26	21.33	2.65	19.09	6.66	6.3
hsa-miR-526b-5p	MIMAT0002835	Endogenous1	miRNA	30.98	1	3.57	4.61	11.43	10.55	11.44	5.83	1	10.44	2.16	42.79	8.11	3.54	1.94	1.02	27.41	7.34	7.95	1	3.05	1.1	8.19	8.96	6.95	1.53	1	1	1.23	72.41	2.05	6	1.49	1.38	9.7	7.32	46.31	32.54	2.26	2.42	10.22	2.21	15.11	26.04	11.05	3.91
hsa-miR-532-3p	MIMAT0004780	Endogenous1	miRNA	1	4.37	5.86	11.59	7.22	2.13	4.69	2.95	11.96	5.88	9.7	3.25	4.17	7.09	7.7	1.02	1	1.27	1	1	1	1.1	4.71	2.8	3.24	7.21	2.52	1	1.23	3.3	3.54	4.55	1.49	7.14	23.28	1.9	8.91	47.84	7.51	24.75	2.39	2.21	2.65	12.14	3.37	3.13
hsa-miR-532-5p	MIMAT0002888	Endogenous1	miRNA	2.07	3.67	10.43	1	1.4	2.98	1	1	1	1	2.16	2.74	1.81	1	1.94	1.02	2.07	2.07	1	7.27	2.61	1.1	1.74	2.53	3.24	13.33	1	1	1.23	2.42	2.05	3.09	1.49	1.38	4.53	1.9	4.67	5.1	2.26	2.42	2.07	2.21	2.65	2.32	1.1	2.38
hsa-miR-539-3p	MIMAT0022705	Endogenous1	miRNA	2.07	3.67	12.72	1	1.62	2.98	2.16	1	5.65	1	2.16	2.74	3.38	3.54	1.94	3.02	2.07	2.07	1	3.82	1	1.1	1.74	2.53	3.24	7.21	1	3.3	1.23	2.42	2.05	7.46	3.37	1.38	23.28	7.32	13.59	12.14	5.25	3.01	2.07	2.21	2.65	2.32	1.1	2.38
hsa-miR-539-5p	MIMAT0003163	Endogenous1	miRNA	5.27	6.48	19.58	1	1.4	7.57	1	5.11	2.95	1.32	2.16	6.97	1	4.73	7.7	2	5.27	5.27	1	1	3.48	1.1	1.74	6.43	3.24	7.21	4.14	1	1.23	6.15	22.01	1.45	1.49	5.75	9.7	13.01	41.63	27.44	9.77	3.01	5.27	2.21	2.65	2.32	1.1	6.05
hsa-miR-541-3p	MIMAT0004920	Endogenous1	miRNA	2.07	1	2.29	1	1.62	2.98	1	1	1	1	2.16	2.74	1	1	1.94	1.02	2.07	2.07	1	3.82	1	1.1	1.74	2.53	3.24	4.14	1	1	1.23	2.42	7.64	1.45	1.49	1.38	5.17	1.9	4.67	5.1	2.26	2.42	2.07	2.21	7.16	2.32	1.1	2.38
hsa-miR-542-3p	MIMAT0003389	Endogenous1	miRNA	3.68	1	2.29	14.2	1.4	5.7	7.22	1	1	1	2.16	3.12	1	1	1.94	1.02	3.24	1.64	1	1	1	1.1	1.74	2.35	6.95	1.53	1	1	1.23	3.01	2.05	1.45	13.82	5.75	54.98	9.22	4.67	5.1	2.26	5.42	3.3	2.21	2.65	5.19	1.1	3.33
hsa-miR-542-5p	MIMAT0003340	Endogenous1	miRNA	9.41	3.67	35.59	2.86	28.24	13.53	15.65	5.11	8.36	1	2.16	92.25	1	1	1.94	1.02	9.41	9.41	13.66	15.53	1	12.63	39.53	11.49	3.24	1.53	12.26	6.86	23.27	10.99	2.05	3.09	13.82	1.38	36.86	1.9	60.33	42.74	32.39	58.57	9.41	19.12	2.65	2.32	2.27	10.81
hsa-miR-543	MIMAT0004954	Endogenous1	miRNA	30.83	12.09	28.73	34.26	17.03	26.68	33.36	18.8	17.37	31.43	24.81	25.26	24.67	20.7	29.05	21.31	21.65	29.86	23.17	13.47	21.93	14.83	18.64	44.01	3.24	11.8	25.24	24.64	24.49	22.36	26.11	24.9	16.81	18.2	36.86	13.01	55.66	78.43	32.39	22.34	82.44	36.8	23.07	26.04	17.62	59.76
hsa-miR-544a	MIMAT0003164	Endogenous1	miRNA	2.07	1	5.86	3.74	1.4	2.98	1.32	1	1	1	2.16	2.74	2.59	1	1.94	1.02	2.07	2.07	1	1	1	1.1	1.74	2.53	13.42	7.21	1	1	1.23	2.42	2.05	8.91	3.37	1.61	9.7	1.9	55.66	32.54	2.26	10.26	1.04	2.21	4.51	2.32	1.1	1.2
hsa-miR-545-3p	MIMAT0003165	Endogenous1	miRNA	2.07	1	8.15	1	1.4	2.98	1	1	1	1	2.16	2.74	1	1	1.94	1.02	2.07	2.07	1	1	1	1.1	1.74	2.53	3.24	1.53	1	1	1.23	2.42	2.05	1.45	1.49	2.99	5.17	1.9	13.59	5.1	2.26	2.42	2.07	2.21	7.16	2.32	1.1	2.38
hsa-miR-548a-3p	MIMAT0003251	Endogenous1	miRNA	2.07	1	5.86	1	1.4	2.98	1	1	1	1	2.16	2.74	1	1	1.94	1.02	2.07	2.07	1	1	1	1.1	1.74	2.53	3.24	1.53	1	1	1.23	2.42	2.05	4.55	1.49	1.38	4.53	1.9	4.67	5.1	2.26	2.42	2.07	2.21	2.65	2.32	1.1	2.38
hsa-miR-548a-5p	MIMAT0004803	Endogenous1	miRNA	5.36	2.26	5.86	8.1	17.03	21.05	3.85	2.23	7.45	4.97	22.65	23.38	1.81	1.77	1.94	8.1	13.45	11.74	5.1	5.89	1.73	2.73	18.64	7.27	10.19	1.53	1	1	1.23	20.66	9.69	3.09	6.35	1.38	14.23	7.32	46.31	27.44	7.51	27.17	14.34	8.08	23.07	14.46	1.1	16.36
hsa-miR-548aa+hsa-miR-548t-3p	MIMAT0018447	Endogenous1	miRNA	2.07	1	2.29	1	1.4	2.98	1	1	1	1	2.16	2.74	1	1	1.94	1.02	2.07	2.07	1	1	1	1.1	1.74	2.53	3.24	1.53	1	1	1.23	2.42	2.05	1.45	1.49	1.38	4.53	1.9	4.67	5.1	2.26	2.42	2.07	2.21	2.65	2.32	1.1	2.38
hsa-miR-548ad-3p	MIMAT0018946	Endogenous1	miRNA	28.46	12.09	19.58	24.67	26.84	25.04	3	7.27	9.26	1	5.38	47.72	6.54	4.73	1.94	5.05	10.66	5.63	11.76	3.82	1	6.03	1.74	17.47	32.84	2.61	5.77	11.3	9.78	22.67	3.54	8.91	1.49	5.75	27.81	13.01	13.59	7.04	12.03	2.42	51.55	2.21	17.77	2.32	3.37	185.69
hsa-miR-548ah-5p	MIMAT0018972	Endogenous1	miRNA	28.39	7.18	28.73	21.18	25.43	64.31	19.87	11.59	35.41	24.13	29.12	24.56	16	10.05	21.28	9.12	41.13	24.77	24.13	16.22	5.68	23.64	8.19	29.49	42.55	14.86	21.19	13.08	14.68	44.66	40.48	4.55	19.8	20.96	77.61	28.17	130.45	58.03	23.34	36.83	57.28	32.38	17.77	19.09	1.1	93.45
hsa-miR-548ai+hsa-miR-570-5p	MIMAT0018989	Endogenous1	miRNA	2.07	1	2.29	2.86	3.02	2.98	1	7.99	1	1	2.16	14.82	1	1.77	1.94	1.02	2.07	10.32	1.29	1	1.29	1.1	1.74	14.02	3.24	5.68	1	1	1.23	2.42	13.8	1.45	1.49	2.99	4.53	1.9	13.59	12.14	12.03	2.42	4.11	2.21	2.65	14.46	2.27	17.19
hsa-miR-548ak	MIMAT0019013	Endogenous1	miRNA	2.07	1	2.29	1	1.4	2.98	3	1	1	4.06	2.16	2.74	3.38	1	1.94	1.02	2.07	2.07	1	1	1	1.1	1.74	2.53	3.24	1.53	1	1	2.42	2.42	2.05	8.91	1.87	1.61	4.53	1.9	46.31	5.1	2.26	2.42	2.07	2.21	2.65	2.32	1.1	2.38
hsa-miR-548al	MIMAT0019024	Endogenous1	miRNA	32.19	9.28	8.15	1	7.22	96.97	1.32	6.55	6.55	2.23	16.17	42.64	8.11	2.36	1.94	1.02	32.19	32.19	1	9.33	4.8	1.1	11.67	39.32	3.24	8.74	4.96	7.75	1.23	37.6	9.69	4.55	1.49	11.28	32.34	1.9	4.67	32.54	7.51	5.42	32.19	2.21	20.42	2.32	1.18	36.99
hsa-miR-548ar-3p	MIMAT0022266	Endogenous1	miRNA	15.75	4.37	12.72	20.31	10.02	38.44	15.65	15.92	14.67	22.3	35.6	13.26	24.67	8.87	3.82	6.07	33.2	24.82	8.91	13.47	6.12	9.33	22.12	27.78	16.66	11.8	9.82	5.08	1.23	35.53	17.9	13.27	6.35	11.28	27.81	11.11	41.63	7.04	16.56	19.92	18.21	10.29	49.57	44.56	16.53	16.54
hsa-miR-548ar-5p	MIMAT0022265	Endogenous1	miRNA	2.07	1	2.29	1	1.4	2.98	1	1	1	1	2.16	2.74	1	1	1.94	1.02	2.07	2.07	1	1	1	1.1	1.74	2.53	3.24	1.53	1	1	1.23	2.42	2.05	1.45	1.49	1.38	4.53	1.9	4.67	5.1	2.26	2.42	2.07	2.21	2.65	2.32	1.1	2.38
hsa-miR-548b-3p	MIMAT0003254	Endogenous1	miRNA	2.07	1	2.29	1	1.4	2.98	1	1	1	1	3.22	2.74	6.54	1	1.94	1.02	2.07	2.07	1	1	1.73	2.73	1.74	2.53	3.24	1.53	1	1	1.23	2.42	5.59	1.45	1.49	1.38	4.53	1.9	13.59	5.1	2.26	2.42	2.07	2.21	2.65	12.14	1.1	2.38
hsa-miR-548c-5p+hsa-miR-548o-5p+hsa-miR-548am-5p	MIMAT0004806	Endogenous1	miRNA	2.07	1	2.29	1	1.4	2.98	1	1	1	1	2.16	2.74	1	1	1.94	1.02	2.07	2.07	1	1	1	1.1	1.74	2.53	3.24	1.53	1	1	1.23	2.42	2.05	6	1.49	1.38	4.53	3.53	18.26	5.1	2.26	2.42	2.07	2.21	9.81	2.32	1.1	2.38
hsa-miR-548d-3p	MIMAT0003323	Endogenous1	miRNA	2.07	5.77	35.59	1	10.02	2.98	1	1.51	1	1	5.38	9.34	2.59	1	1.94	2	2.07	2.07	6.05	4.51	1	1.1	9.93	2.53	3.24	1.53	1	1	1.23	2.42	2.05	1.45	1.49	1.38	77.61	1.9	13.59	17.24	9.77	12.67	2.07	5.87	2.65	2.32	1.1	2.38
hsa-miR-548d-5p	MIMAT0004812	Endogenous1	miRNA	9.41	1	3.57	1	1.4	13.53	1	1	1	1	2.16	12.46	1	1	1.94	1.02	9.41	9.41	6.05	1	1	3.83	1.74	11.49	3.24	4.14	1	1	2.42	10.99	11.75	3.09	1.49	1.38	4.53	3.53	4.67	52.94	2.26	5.42	9.41	3.66	2.65	2.88	1.1	10.81
hsa-miR-548e-3p	MIMAT0005874	Endogenous1	miRNA	2.07	1	3.57	1	1.62	2.98	1	1	1	1	2.16	2.74	1	1	1.94	1.02	2.07	2.07	1	1	1	1.1	1.74	2.53	3.24	1.53	1	1	1.23	2.42	2.05	1.45	1.49	1.38	4.53	1.9	4.67	12.14	2.26	2.42	2.07	2.21	2.65	2.32	1.1	2.38
hsa-miR-548e-5p	MIMAT0026736	Endogenous1	miRNA	47.03	10.69	21.87	33.39	29.64	81.13	17.34	15.19	21.88	14.09	26.97	39.25	16.78	15.38	23.22	9.12	62.88	59.59	24.13	8.64	7	6.03	20.38	4.89	29.61	5.68	6.58	5.97	1.23	4.68	17.9	23.45	24.28	20.96	18.75	26.28	65.01	68.23	7.51	2.42	29.67	14.7	17.77	23.72	16.53	9.76
hsa-miR-548g-3p	MIMAT0005912	Endogenous1	miRNA	1	2.26	5.86	8.1	7.22	7.95	7.22	2.95	4.75	7.71	26.97	7.55	7.32	1.17	1.94	5.05	1	1	1	1	2.17	1.1	4.71	1	3.24	1.53	5.77	1	1.23	1	5.59	3.09	7.85	1.38	36.86	1.9	41.63	32.54	5.25	7.84	8.1	3.66	7.16	19.09	3.37	12.43
hsa-miR-548h-5p	MIMAT0005928	Endogenous1	miRNA	2.07	1	2.29	1	1.4	2.98	1	1	1	1	2.16	2.74	1	1	3.82	1.02	2.07	2.07	1	1.06	1	1.1	1.74	2.53	6.95	7.21	1	1	1.23	2.42	2.05	1.45	1.49	1.38	9.7	1.9	4.67	7.04	14.3	2.42	2.07	2.21	2.65	2.32	1.1	2.38
hsa-miR-548i	MIMAT0005935	Endogenous1	miRNA	99.97	3.67	2.29	4.61	4.42	87.95	14.81	1	1	3.15	5.38	167.61	3.38	5.32	1.94	1.02	292.22	118.07	1	7.27	1	1.1	6.45	109.65	3.71	10.27	1	3.3	4.87	23.08	22.01	1.45	1.49	7.14	41.39	1.9	8.91	5.1	18.82	5.42	3.97	2.21	7.16	2.32	2.27	9.91
hsa-miR-548j-3p	MIMAT0026737	Endogenous1	miRNA	13.55	11.39	15.01	5.48	12.83	19.48	1	10.15	1	2.23	7.54	96.97	8.11	5.32	1.94	5.05	75.58	13.55	1.29	1.06	2.17	1.1	1.74	191.05	3.24	5.68	1	1.52	8.55	15.83	15.85	1.45	13.82	16.81	27.81	1.9	32.29	27.44	9.77	19.92	28.53	16.91	17.77	14.46	7.76	4.82
hsa-miR-548j-5p	MIMAT0005875	Endogenous1	miRNA	9.41	3.67	10.43	3.74	1.4	41.87	4.69	5.11	1	15.92	2.16	12.46	4.17	5.32	1.94	7.08	26.48	9.41	1.29	1	4.8	3.83	1.74	11.49	3.71	2.61	1	2.41	2.42	10.99	13.8	1.64	1.49	1.38	4.53	13.01	27.61	37.64	2.99	2.42	6.89	3.66	7.16	2.32	1.1	7.91
hsa-miR-548k	MIMAT0005882	Endogenous1	miRNA	1	1	10.43	1	1.4	1.41	1	1	1	1	2.16	14.86	1	1	1.94	1.02	1	9.77	1	1	1	1.1	1.74	7.86	3.24	1.53	1	1	1.23	1.15	2.05	1.45	1.49	1.38	4.53	1.9	4.67	5.1	2.26	2.42	4.11	2.21	2.65	2.32	1.1	2.38
hsa-miR-548l	MIMAT0005889	Endogenous1	miRNA	3.19	1	28.73	1.12	1.4	4.59	1	1	1	4.06	2.16	10.17	3.38	1	1.94	1.02	3.19	3.19	1	1	1	1.1	1.74	13.82	3.71	1.53	1	2.41	7.32	3.73	2.05	1.45	1.49	1.38	4.53	1.9	13.59	5.1	5.25	5.42	3.19	2.21	2.65	2.32	1.1	3.67
hsa-miR-548m	MIMAT0005917	Endogenous1	miRNA	67.66	2.26	2.29	16.82	7.22	100.6	6.38	9.43	13.77	7.71	2.16	264.59	8.9	4.13	1.94	6.07	116.88	148.12	1	2.44	1	1.1	2.97	49.66	3.24	13.33	1	1	1.23	46.25	2.05	1.64	1.49	1.38	23.28	3.53	8.91	37.64	7.51	2.42	21.05	2.21	7.16	2.32	7.76	25.46
hsa-miR-548n	MIMAT0005916	Endogenous1	miRNA	1	12.79	19.58	8.97	11.43	1.01	3.85	6.55	7.45	3.15	2.16	1.31	8.9	4.13	1.94	3.02	1	1	1	1	5.68	1.1	1.74	1	6.95	4.14	1	1	1.23	1	22.01	1.64	9.34	12.67	27.81	16.8	41.63	52.94	16.56	22.34	2.07	2.21	2.65	2.32	1.1	2.9
hsa-miR-548o-3p+hsa-miR-548ah-3p+hsa-miR-548av-3p	MIMAT0005919	Endogenous1	miRNA	2.07	1	2.29	1	1.4	2.98	1	1	1	1	2.16	2.74	1	1	1.94	1.02	2.07	2.07	1	1	1	1.1	1.74	2.53	3.24	1.53	1	1	1.23	2.42	2.05	1.45	1.49	1.38	4.53	1.9	4.67	5.1	2.26	2.42	2.07	2.21	2.65	2.32	1.1	2.38
hsa-miR-548q	MIMAT0011163	Endogenous1	miRNA	4.68	17	47.03	8.1	22.63	6.73	12.28	1	16.47	23.22	3.22	58.29	6.54	2.95	15.46	8.1	4.68	9.43	10.81	10.71	6.56	1.63	30.83	106.02	19.9	20.99	10.64	2.41	3.65	5.47	17.9	1.45	22.78	14.05	54.98	24.38	60.33	52.94	21.08	27.17	16.76	2.21	2.65	16.77	1.1	62.58
hsa-miR-548v	MIMAT0015020	Endogenous1	miRNA	15.85	1	2.29	11.59	1.4	6.73	3.85	1	8.36	4.06	7.54	52.09	7.32	3.54	1.94	1.02	13.18	4.68	3.2	3.13	3.05	1.1	6.45	20.25	3.24	2.61	1	1	1.23	5.47	2.05	1.64	1.49	15.43	5.17	1.9	4.67	5.1	5.25	2.42	35.11	2.21	33.67	9.82	11.05	350.11
hsa-miR-548y	MIMAT0018354	Endogenous1	miRNA	2.24	7.18	24.16	22.92	22.63	1.87	14.81	12.31	12.87	18.65	29.12	7.61	8.9	4.13	5.76	12.17	1.3	1.3	13.66	4.51	8.31	1.63	4.71	2.46	3.24	4.14	5.77	3.3	12.23	1.52	30.22	4.55	16.81	22.34	9.7	3.53	41.63	42.74	7.51	2.42	44.88	10.29	23.07	30.67	3.37	42.48
hsa-miR-548z+hsa-miR-548h-3p	MIMAT0018446	Endogenous1	miRNA	2.07	1	10.43	1	7.22	6.24	5.53	2.23	1	1.32	2.16	12.08	3.38	4.13	1.94	1.02	13.46	2.07	1	1.06	1	2.73	1.74	2.53	3.24	11.8	2.52	1	1.23	2.42	7.64	1.45	1.87	1.38	4.53	7.32	4.67	5.1	14.3	5.42	2.07	2.21	2.65	2.32	1.1	2.38
hsa-miR-549a	MIMAT0003333	Endogenous1	miRNA	29.15	5.07	26.44	11.59	12.83	28.88	5.53	1.51	15.57	12.27	20.49	7.9	6.54	8.87	5.76	7.08	29.83	14.82	21.27	12.09	4.8	8.23	23.86	41.05	29.61	14.86	2.52	6.86	17.13	38.98	5.59	11.82	1.49	7.14	36.86	1.9	107.08	124.32	23.34	12.67	23.94	8.08	7.16	12.14	16.53	57.83
hsa-miR-550a-5p	MIMAT0004800	Endogenous1	miRNA	2.07	1	2.29	1	1.4	2.98	1	1	1	1	2.16	2.74	1	1	1.94	1.02	2.07	2.07	1	1	1	1.1	1.74	2.53	3.24	1.53	1	1	1.23	2.42	2.05	1.45	1.49	1.38	4.53	1.9	4.67	5.1	2.26	2.42	2.07	2.21	2.65	2.32	1.1	2.38
hsa-miR-551a	MIMAT0003214	Endogenous1	miRNA	48.76	16.3	37.88	1	11.43	70.11	8.91	10.15	23.69	12.27	16.17	64.58	7.32	7.09	1.94	11.15	48.76	48.76	1	6.58	1	10.43	8.19	270.52	3.24	24.05	2.52	2.41	18.36	56.95	19.96	10.36	9.34	2.99	23.28	1.9	69.68	5.1	5.25	10.26	48.76	16.91	17.77	16.77	34.07	56.03
hsa-miR-551b-3p	MIMAT0003233	Endogenous1	miRNA	26.25	8.58	3.57	14.2	12.83	56.62	19.87	14.47	21.88	25.95	3.22	69.24	10.48	13.6	1.94	10.13	21.76	11.72	13.66	6.58	2.17	2.73	15.16	12.11	19.9	2.61	6.58	8.64	9.78	4.56	36.37	17.63	1.49	5.75	54.98	22.49	55.66	27.44	7.51	2.42	44.88	32.38	12.46	39.93	20.91	82.05
hsa-miR-552-3p	MIMAT0003215	Endogenous1	miRNA	7.72	8.58	8.15	9.84	15.63	30.89	9.75	10.15	2.04	5.88	14.02	5.63	4.17	11.23	13.52	12.17	19.68	15.09	19.37	9.33	1.73	9.33	13.41	20.5	16.66	14.86	4.96	11.3	8.55	15.74	19.96	6	4.86	1.61	18.75	11.11	32.29	17.24	12.03	15.09	166.95	2.21	7.16	2.32	3.37	323.66
hsa-miR-553	MIMAT0003216	Endogenous1	miRNA	1	1.56	8.15	7.22	4.42	1	7.22	1	5.65	7.71	16.17	3.2	5.75	1	1.94	1.02	1	1	10.81	1.75	4.36	2.73	8.19	1	3.71	8.74	3.33	5.08	1.23	1	28.16	1.45	1.49	1.38	18.75	1.9	46.31	5.1	2.26	2.42	2.07	3.66	17.77	7.51	1.1	2.38
hsa-miR-554	MIMAT0003217	Endogenous1	miRNA	2.07	1	2.29	1	1.4	2.98	1	1	1	1	2.16	2.74	1	1	1.94	1.02	2.07	2.07	1	1	1	1.1	1.74	3.9	3.24	1.53	1	1	1.23	2.42	2.05	1.45	1.49	1.61	4.53	1.9	27.61	5.1	2.26	2.42	2.07	2.21	2.65	2.32	1.1	2.38
hsa-miR-555	MIMAT0003219	Endogenous1	miRNA	2.07	7.88	3.57	1.12	1.4	2.98	1	1	1	1	2.16	2.74	3.38	1	1.94	1.02	2.07	2.07	1	3.13	1	1.63	1.74	2.53	3.24	7.21	1	1	1.23	2.42	2.05	1.45	1.49	1.38	5.17	1.9	4.67	5.1	5.25	2.42	2.07	2.21	2.65	16.77	1.1	2.38
hsa-miR-556-3p	MIMAT0004793	Endogenous1	miRNA	2.07	1	2.29	1	1.4	2.98	1	1	1	1	2.16	2.74	1	1	1.94	1.02	7.74	2.07	1	1	1	1.1	1.74	6.43	3.24	1.53	1	1	1.23	2.42	2.05	1.45	1.49	1.38	5.17	1.9	4.67	12.14	2.26	2.42	2.07	2.21	2.65	2.32	1.1	2.38
hsa-miR-556-5p	MIMAT0003220	Endogenous1	miRNA	1.32	7.18	33.3	8.97	1.4	1.9	7.22	5.83	12.87	11.36	18.33	9.44	5.75	1	21.28	6.07	3.72	14.42	6.05	2.44	3.05	2.73	11.67	1.61	3.24	1.53	4.96	1.52	1.23	1.54	5.59	4.55	9.34	5.75	45.92	11.11	27.61	32.54	18.82	12.67	1.85	2.21	15.11	26.04	4.47	4.72
hsa-miR-561-3p	MIMAT0003225	Endogenous1	miRNA	8.75	1	2.29	1	1.4	12.19	1	1	1	1	2.16	14.82	1	1	1.94	1.02	11.55	8.27	1	1	1	1.1	1.74	2.53	3.24	1.53	1	1	1.23	2.42	2.05	1.45	1.49	1.38	4.53	1.9	4.67	5.1	2.26	2.42	2.07	2.21	2.65	2.32	1.1	7.67
hsa-miR-561-5p	MIMAT0022706	Endogenous1	miRNA	2.07	5.07	2.29	4.61	1.4	2.98	8.06	3.67	16.47	1	5.38	2.74	4.96	5.91	1.94	5.05	2.07	2.07	6.05	3.82	1.73	1.1	1.74	2.53	3.24	5.68	2.52	1	17.13	2.42	17.9	1.45	6.35	14.05	18.75	1.9	36.96	5.1	5.25	2.42	2.07	10.29	2.65	2.32	18.72	2.38
hsa-miR-562	MIMAT0003226	Endogenous1	miRNA	2.07	1	2.29	1	1.4	2.98	1	5.83	1	1.32	2.16	2.74	1	1	1.94	1.02	2.07	2.07	1	1	1	1.1	1.74	2.53	3.71	5.68	1	1	1.23	2.42	2.05	1.45	1.49	1.38	4.53	7.32	13.59	5.1	5.25	12.67	2.07	8.08	2.65	2.32	1.1	2.38
hsa-miR-563	MIMAT0003227	Endogenous1	miRNA	2.07	1.56	5.86	6.35	3.02	3.26	3	10.15	2.04	9.53	2.16	28.54	4.96	4.73	5.76	2	19.18	2.07	1	2.44	1.29	1.1	1.74	2.53	3.24	1.53	1	3.3	1.23	8.34	3.54	19.09	1.49	1.38	23.28	5.42	4.67	5.1	2.99	2.42	5.21	8.08	7.16	39.93	1.18	1.99
hsa-miR-564	MIMAT0003228	Endogenous1	miRNA	5.27	1	5.86	1	1.4	7.57	1	1	1	1	2.16	6.97	1	1	1.94	1.02	5.27	5.27	1	1	1	1.1	1.74	6.43	3.24	1.53	1	1	1.23	6.15	2.05	1.45	3.37	1.38	4.53	1.9	4.67	5.1	5.25	2.42	5.27	2.21	2.65	2.32	1.1	6.05
hsa-miR-566	MIMAT0003230	Endogenous1	miRNA	4.98	1	2.29	2.86	4.42	11.45	1	1	1	1	7.54	1.3	1	2.36	1.94	4.03	1	1	1.29	1	1	1.1	1.74	4.26	3.24	1.53	1	1	1.23	1.15	2.05	1.45	1.49	1.38	4.53	1.9	4.67	5.1	2.26	2.42	4.11	2.21	2.65	12.14	1.1	2.38
hsa-miR-567	MIMAT0003231	Endogenous1	miRNA	2.07	1	2.29	1	1.4	2.98	1	1	1	1	2.16	2.74	1.02	1	1.94	1.02	2.07	2.07	1	1.06	1	1.1	1.74	3.9	3.24	1.53	1	1	1.23	2.42	2.05	1.64	1.49	1.38	4.53	1.9	4.67	5.1	12.03	3.01	2.07	2.21	2.65	2.32	1.1	2.38
hsa-miR-568	MIMAT0003232	Endogenous1	miRNA	9.41	1	2.29	1	1.4	13.53	1	1	1	1	2.16	12.46	4.17	1	1.94	1.02	9.41	9.41	1	1.06	1	1.1	1.74	11.49	3.24	1.53	1	1.52	1.23	10.99	2.05	1.45	4.86	1.61	4.53	1.9	4.67	5.1	2.26	2.42	9.41	5.87	4.51	2.32	1.1	10.81
hsa-miR-570-3p	MIMAT0003235	Endogenous1	miRNA	2.07	1	2.29	1	1.4	2.98	1	1	1	1	2.16	2.74	1	1	1.94	1.02	2.07	2.07	1	1	1	1.1	1.74	2.53	3.24	1.53	1	1	1.23	2.42	2.05	1.45	1.49	1.38	4.53	1.9	4.67	5.1	2.26	2.42	2.07	2.21	2.65	2.32	1.1	2.38
hsa-miR-571	MIMAT0003236	Endogenous1	miRNA	5.78	1	2.29	1	1.4	8.31	1	1	1	1	2.16	7.66	1	1	1.94	1.02	5.78	5.78	1	1	1	1.1	1.74	7.06	10.19	4.14	1	1	1.23	6.75	2.05	1.64	1.49	1.38	4.53	1.9	13.59	5.1	2.26	2.42	1.91	2.21	2.65	5.19	1.1	2.19
hsa-miR-572	MIMAT0003237	Endogenous1	miRNA	3.55	1	2.29	3.74	8.62	2.98	3.85	1	10.16	4.97	14.02	17.57	9.69	1	7.7	3.02	2.07	2.07	1	1	2.61	1.1	1.74	8.96	3.24	2.61	1	1	1.23	5.93	2.05	7.46	9.34	9.9	4.53	16.8	18.26	5.1	9.77	7.84	1	2.21	9.81	7.51	2.27	2.03
hsa-miR-573	MIMAT0003238	Endogenous1	miRNA	3.71	1	17.29	1	1.4	1.9	1	1	1	4.06	2.16	3.58	1	1	3.82	1.02	1	1	1	1.06	1	1.1	1.74	2.08	23.13	1.53	3.33	2.41	1.23	1	2.05	1.45	1.49	1.38	4.53	1.9	4.67	22.34	2.26	2.42	5.21	2.21	4.51	2.32	1.1	6.94
hsa-miR-574-3p	MIMAT0003239	Endogenous1	miRNA	22.36	66.13	99.64	39.49	94.08	38.59	48.53	46.16	60.66	80.69	117.61	127.56	64.08	56.2	44.57	59.94	112.5	72.57	65.98	63.76	50.9	72.05	152.71	207.49	87.86	57.74	65.82	77.11	107.88	167.05	75.37	53.97	64.61	83.16	77.61	22.49	88.38	149.82	93.44	162.46	160.97	65.52	54.87	83.94	88.88	399.67
hsa-miR-574-5p	MIMAT0004795	Endogenous1	miRNA	66.28	54.9	143.09	44.73	155.73	106.21	103.34	67.05	75.09	96.19	145.67	147.23	75.91	64.49	77.56	67.06	108.22	113.61	108.79	78.23	63.64	97.36	185.79	224.45	162.3	62.33	85.3	86	164.29	112.37	120.51	40.89	127.34	117.72	177.23	149.51	172.52	190.61	183.89	201.11	244.69	122.96	46.92	123.31	157.95	407.68
hsa-miR-575	MIMAT0003240	Endogenous1	miRNA	4.68	11.39	47.03	18.56	17.03	6.73	8.06	20.96	31.8	19.57	16.17	14.9	14.42	8.28	1.94	13.18	8.87	9.43	12.71	14.84	6.12	14.83	22.12	8.81	19.9	14.86	17.13	12.19	11	24.33	11.75	1.64	21.29	20.96	59.5	3.53	79.03	63.13	9.77	17.5	4.6	5.87	23.07	49.2	17.62	22.29
hsa-miR-576-3p	MIMAT0004796	Endogenous1	miRNA	3.19	1	5.86	5.48	18.43	23.4	7.22	1	1	1	3.22	22.86	3.38	1	1.94	1.02	3.19	3.19	1	4.51	1	1.63	1.74	3.9	13.42	1.53	7.39	1	1.23	3.73	5.59	4.55	1.49	1.38	4.53	9.22	18.26	32.54	2.26	7.84	21.72	2.21	7.16	30.67	1.1	11.82
hsa-miR-576-5p	MIMAT0003241	Endogenous1	miRNA	3.19	2.26	24.16	1	1.4	4.59	3.85	1.51	1	1	2.16	14.4	1	4.73	1.94	1.02	3.19	3.19	1	1	1	1.1	1.74	3.9	3.24	5.68	1	1	1.23	3.73	2.05	1.45	1.49	1.38	14.23	5.42	46.31	47.84	2.26	3.01	3.19	2.21	2.65	2.32	1.1	3.67
hsa-miR-577	MIMAT0003242	Endogenous1	miRNA	2.07	1	12.72	1	7.22	2.98	1.32	2.23	1.14	5.88	9.7	2.74	1.02	1	1.94	1.02	2.07	2.07	1	2.44	1	1.1	1.74	2.53	10.19	8.74	1	1	1.23	2.42	13.8	1.45	1.49	1.38	27.81	1.9	4.67	5.1	2.26	2.42	2.07	3.66	4.51	16.77	1.1	2.38
hsa-miR-578	MIMAT0003243	Endogenous1	miRNA	7.34	1	2.29	1	1.4	10.55	1	1	1	1	2.16	9.72	1	1	1.94	1.02	7.34	7.34	1	1	1.73	1.1	1.74	8.96	3.24	1.53	1	1	1.23	8.57	2.05	1.45	1.49	1.38	4.53	1.9	4.67	5.1	2.26	2.42	7.34	2.21	2.65	2.32	1.1	8.43
hsa-miR-579-3p	MIMAT0003244	Endogenous1	miRNA	2.07	1	714.9	1	1.4	2.98	1	1	1	1	2.16	2.74	1	1	1.94	1.02	2.07	2.07	1	1	1	1.1	1.74	2.53	3.24	1.53	1	1	1.23	2.42	2.05	1.45	1.49	1.38	4858.94	1.9	2093.69	4489.07	925.61	1568.51	2.07	2.21	2.65	2.32	1.1	2.38
hsa-miR-579-5p	MIMAT0026616	Endogenous1	miRNA	68.54	2.26	24.16	1.99	18.43	60.3	10.59	1	1.14	5.88	3.22	17.95	1	5.91	13.52	6.07	50.62	13.55	1	7.27	3.92	6.03	1.74	42.07	3.24	7.21	3.33	1.52	1.23	15.83	7.64	1.45	10.84	5.75	54.98	1.9	36.96	7.04	5.25	5.42	13.55	10.29	9.81	2.32	6.66	15.57
hsa-miR-580-3p	MIMAT0003245	Endogenous1	miRNA	2.07	1	2.29	1	1.4	2.98	1	1	1	1	2.16	2.74	1	1	1.94	1.02	2.07	2.07	1	1	1	1.1	1.74	2.53	3.24	1.53	1	1	1.23	2.42	2.05	1.45	1.49	1.38	4.53	1.9	4.67	5.1	2.26	2.42	2.07	2.21	2.65	2.32	1.1	2.38
hsa-miR-582-3p	MIMAT0004797	Endogenous1	miRNA	1	1	2.29	2.86	1.4	1.41	1	2.95	1	1	2.16	4.43	2.59	1	5.76	1.02	4.58	5.88	1	1	1	1.63	1.74	10.26	3.24	1.53	1	1	1.23	1.15	2.05	1.45	1.49	1.38	4.53	1.9	4.67	5.1	2.26	2.42	3.11	2.21	4.51	2.32	1.1	3.85
hsa-miR-582-5p	MIMAT0003247	Endogenous1	miRNA	66.25	1	12.72	1.12	1.4	23.43	1	1	1	3.15	2.16	86.5	6.54	1	1.94	1.02	29.37	15.82	1	1	1	6.03	1.74	6.43	6.95	1.53	1	1	1.23	6.15	2.05	1.64	1.49	1.61	18.75	7.32	8.91	5.1	2.26	2.42	5.21	2.21	7.16	2.32	1.1	1
hsa-miR-584-3p	MIMAT0022708	Endogenous1	miRNA	35.42	7.88	33.3	37.75	24.03	42.82	25.77	13.75	15.57	18.65	24.81	23.52	23.88	10.05	17.4	13.18	37.08	2.11	26.03	14.15	5.68	6.03	25.6	16.89	6.95	8.74	17.94	11.3	20.81	35.66	26.11	26.35	18.3	16.81	36.86	47.13	50.98	88.63	21.08	10.26	43.63	5.87	41.62	7.51	15.43	25.19
hsa-miR-584-5p	MIMAT0003249	Endogenous1	miRNA	12.21	3.67	8.15	2.86	4.42	6.24	1	2.23	2.95	1	2.16	2.74	1	2.95	9.64	5.05	2.07	2.07	1.29	5.2	1	1.1	1.74	2.53	3.24	11.8	1	1	2.42	2.42	2.05	3.09	4.86	1.38	4.53	1.9	65.01	5.1	16.56	2.42	2.07	2.21	2.65	2.32	4.47	2.38
hsa-miR-585-3p	MIMAT0003250	Endogenous1	miRNA	8.66	7.18	24.16	14.2	26.84	17.91	14.81	11.59	11.96	9.53	14.02	21.34	16.78	12.42	1.94	11.15	10.81	7.52	2.25	1.75	3.48	1.1	9.93	16.43	6.95	20.99	7.39	1	4.87	14.83	22.01	8.91	18.3	12.67	18.75	7.32	27.61	52.94	9.77	5.42	19.7	5.87	20.42	32.98	28.59	25.11
hsa-miR-587	MIMAT0003253	Endogenous1	miRNA	2.07	1	2.29	5.48	1.4	6.24	3.85	1	1	1.32	5.38	14.82	1.81	1	1.94	1.02	7.74	2.07	1	5.2	2.61	1.1	2.97	6.43	3.71	1.53	1	1	1.23	5.93	11.75	1.45	1.49	1.38	9.7	7.32	32.29	5.1	9.77	15.09	2.07	2.21	4.51	2.32	1.1	2.38
hsa-miR-589-5p	MIMAT0004799	Endogenous1	miRNA	2.07	3.67	5.86	1	1.4	2.98	1	1	1	1	7.54	3.85	1	1	1.94	1.02	2.07	2.12	1	5.89	1	1.1	1.74	2.53	3.24	1.53	1	4.19	3.65	2.42	2.05	4.55	1.49	2.99	4.53	1.9	4.67	5.1	2.26	2.42	2.07	2.21	4.51	2.32	1.1	2.38
hsa-miR-590-3p	MIMAT0004801	Endogenous1	miRNA	1.08	1	2.29	1	1.4	2.39	1	1	1	1	5.38	1	1	1	1.94	1.02	1	1	1	1	1	4.93	11.67	1.69	3.24	4.14	1	1	1.23	1	2.05	1.45	1.49	1.38	4.53	1.9	4.67	5.1	2.26	2.42	6.93	2.21	2.65	2.32	1.1	19.37
hsa-miR-590-5p	MIMAT0003258	Endogenous1	miRNA	5.27	1.56	2.29	1	1.4	7.57	1	1	1	8.62	5.38	6.97	1	1.77	3.82	1.02	9.97	5.27	1	1	1	1.63	1.74	6.43	3.24	5.68	8.2	1	1.23	6.15	2.05	1.45	1.49	1.38	27.81	1.9	36.96	22.34	2.26	2.42	25.66	3.66	2.65	2.32	1.1	6.05
hsa-miR-591	MIMAT0003259	Endogenous1	miRNA	3.19	1	2.29	1	5.82	4.59	1	1	1	1	2.16	4.23	1	1.77	1.94	1.02	3.19	3.19	1	1.75	1	1.1	1.74	3.9	3.24	1.53	1	1	1.23	3.73	5.59	6	13.82	5.75	4.53	1.9	22.94	5.1	9.77	2.42	3.19	2.21	2.65	5.19	1.1	3.67
hsa-miR-592	MIMAT0003260	Endogenous1	miRNA	2.07	1	17.29	1	1.4	2.98	1	1	1	1	2.16	2.74	1	1	1.94	1.02	2.07	2.07	1	1	1	1.1	1.74	2.53	6.95	1.53	1	1	1.23	2.42	2.05	1.45	1.49	2.99	32.34	1.9	8.91	5.1	2.26	2.42	2.07	2.21	2.65	2.32	1.1	5.29
hsa-miR-593-3p	MIMAT0004802	Endogenous1	miRNA	17.69	7.18	8.15	8.1	1.62	25.44	3	1.51	9.26	5.88	3.22	79.75	1.81	1	19.34	7.08	66.1	53.15	3.2	3.82	3.48	2.73	4.71	98.16	16.66	10.27	1	1.52	2.42	20.67	22.01	1.64	3.37	1.61	4.53	9.22	55.66	22.34	2.26	2.42	90.02	2.21	2.65	9.82	1.1	6.3
hsa-miR-595	MIMAT0003263	Endogenous1	miRNA	5.14	1	2.29	1	1.4	11.11	1	1.51	1	4.97	14.02	2.01	1	1	1.94	3.02	1.52	1.55	3.2	1	1	1.1	1.74	19.53	3.24	2.61	1	1	7.32	1.77	2.05	1.45	1.49	1.38	9.7	1.9	22.94	5.1	2.26	2.42	6.44	8.08	2.65	2.32	1.1	1
hsa-miR-596	MIMAT0003264	Endogenous1	miRNA	1.63	1	2.29	1	1.4	2.35	1.32	2.23	1	1.32	2.16	2.16	1	5.91	1.94	1.02	1.63	1.63	4.15	1	1	1.63	9.93	1.99	3.71	1.53	1	1	1.23	1.91	3.54	13.27	1.49	1.38	4.53	1.9	18.26	5.1	2.26	2.42	2.07	2.21	2.65	2.32	1.1	2.38
hsa-miR-597-5p	MIMAT0003265	Endogenous1	miRNA	18.78	4.37	26.44	10.71	14.23	21.6	11.44	13.75	15.57	11.36	16.17	8.14	8.11	8.87	5.76	11.15	14.57	9.07	14.61	2.44	5.24	6.03	16.9	10.69	6.95	7.21	1.71	1	13.46	17.89	2.05	8.91	3.37	7.14	4.53	5.42	27.61	5.1	12.03	10.26	31.78	16.91	9.81	12.14	9.95	21.27
hsa-miR-598-3p	MIMAT0003266	Endogenous1	miRNA	13.11	19.81	49.32	11.59	24.03	8.1	24.08	10.15	30.9	9.53	33.44	6.81	25.45	8.28	3.82	6.07	5.14	46	7	14.84	2.17	8.23	25.6	6.28	3.24	13.33	18.75	10.42	1.23	32.73	22.01	19.09	12.33	12.67	32.34	16.8	41.63	37.64	14.3	24.75	54.74	45.63	12.46	44.56	29.68	66.49
hsa-miR-599	MIMAT0003267	Endogenous1	miRNA	2.07	1	2.29	1	1.4	2.98	1	1	1	1	2.16	2.74	1	1	1.94	1.02	2.07	2.07	1	1	1	1.1	1.74	2.53	3.24	1.53	1	1	1.23	2.42	2.05	1.45	1.49	1.38	4.53	1.9	4.67	5.1	2.26	2.42	2.07	2.21	2.65	2.32	1.1	2.38
hsa-miR-600	MIMAT0003268	Endogenous1	miRNA	2.07	1	8.15	1	4.42	2.98	1	1	1	1	2.16	2.74	1	1	3.82	5.05	2.07	2.07	1	1	1	1.1	1.74	2.53	3.24	2.61	1	1	1.23	2.42	2.05	1.45	1.49	1.38	4.53	1.9	8.91	5.1	2.99	2.42	2.07	2.21	2.65	2.88	1.1	2.38
hsa-miR-601	MIMAT0003269	Endogenous1	miRNA	2.07	1	2.29	1	1.4	2.98	1	1	1	1	2.16	2.74	1	1	1.94	1.02	2.07	2.07	1	1.75	1	1.1	1.74	3.9	3.71	4.14	1	1	1.23	2.42	2.05	1.45	1.49	1.38	4.53	1.9	4.67	5.1	2.26	2.42	2.07	2.21	2.65	2.88	1.1	2.9
hsa-miR-603	MIMAT0003271	Endogenous1	miRNA	2.07	1	2.29	1	1.4	2.98	1	1	1	1	2.16	2.74	1	1	1.94	1.02	2.07	2.07	1	1	1	1.1	1.74	2.53	3.24	1.53	1	1	1.23	2.42	2.05	1.45	1.49	1.38	4.53	1.9	4.67	5.1	2.26	2.42	2.07	2.21	2.65	2.32	1.1	2.38
hsa-miR-604	MIMAT0003272	Endogenous1	miRNA	2.07	1	2.29	1	1.4	2.98	1	1	1	1	2.16	2.74	1	1	1.94	1.02	2.07	2.07	1	1	1	1.1	1.74	2.53	3.24	4.14	1	1	1.23	2.42	2.05	1.45	1.49	1.38	4.53	1.9	4.67	5.1	2.26	2.42	2.07	2.21	2.65	2.32	1.1	2.38
hsa-miR-605-5p	MIMAT0003273	Endogenous1	miRNA	2.07	1	3.57	1.12	1.4	2.98	1	7.27	3.85	8.62	9.7	2.74	4.96	1.17	1.94	1.02	2.07	2.07	2.25	1	1	2.73	6.45	2.53	16.66	8.74	1	1	7.32	2.42	5.59	1.45	3.37	1.61	4.53	7.32	4.67	5.1	2.26	2.42	1.52	2.21	2.65	2.32	1.1	10.84
hsa-miR-606	MIMAT0003274	Endogenous1	miRNA	32.19	1	8.15	1	1.4	46.28	1.32	1	3.85	2.23	2.16	42.64	1	1	11.58	4.03	32.19	64.84	1.29	3.13	1	1.1	2.97	178.59	13.42	5.68	1	5.08	2.42	37.6	2.05	3.09	1.49	1.38	4.53	9.22	65.01	12.14	2.26	2.42	32.19	2.21	4.51	7.51	1.1	36.99
hsa-miR-607	MIMAT0003275	Endogenous1	miRNA	2.07	1	10.43	16.82	10.02	2.98	6.38	2.23	7.45	4.97	14.02	2.74	5.75	4.73	15.46	5.05	2.07	2.07	1.29	3.13	2.17	1.63	1.74	2.53	3.24	1.53	3.33	1	7.32	2.42	5.59	8.91	9.34	1.38	27.81	7.32	41.63	47.84	2.26	5.42	2.07	2.21	4.51	7.51	2.27	2.38
hsa-miR-608	MIMAT0003276	Endogenous1	miRNA	59.06	11.39	33.3	20.31	19.83	40.88	14.81	11.59	18.28	15.01	2.16	3.11	13.63	13.01	9.64	15.22	34.76	9.39	34.59	5.89	7.88	7.13	18.64	38.89	13.42	7.21	12.26	15.75	11	14.96	2.05	20.54	1.49	2.99	45.92	13.01	60.33	78.43	9.77	10.26	39.01	2.21	9.81	2.88	13.24	151.58
hsa-miR-610	MIMAT0003278	Endogenous1	miRNA	3.19	7.88	17.29	1	1.4	4.59	2.16	4.39	5.65	12.27	11.86	5.94	1	3.54	1.94	1.02	3.19	3.19	1	1	2.17	1.63	1.74	3.9	3.24	1.53	4.14	1	1.23	3.73	15.85	6	4.86	8.52	50.45	3.53	4.67	58.03	2.99	17.5	3.19	14.7	2.65	2.88	1.1	3.67
hsa-miR-612	MIMAT0003280	Endogenous1	miRNA	38.04	32.44	90.49	37.75	59.06	52.11	25.77	15.19	30	31.43	35.6	56.18	28.61	23.66	17.4	16.23	39.77	60.2	60.28	24.49	24.12	11.53	23.86	58.7	52.26	33.24	22	21.98	29.4	58.79	71.26	19.09	12.33	27.87	54.98	24.38	74.36	93.73	32.39	36.83	53.45	47.84	23.07	28.35	30.78	63.38
hsa-miR-613	MIMAT0003281	Endogenous1	miRNA	2.07	1	12.72	1.99	3.02	2.98	5.53	1	1	3.15	22.65	6.59	1	1.17	1.94	1.02	2.07	2.07	1	3.13	1	1.1	1.74	2.53	3.24	10.27	1	1	2.42	2.42	5.59	3.09	1.49	1.38	9.7	1.9	13.59	5.1	14.3	5.42	2.07	2.21	2.65	2.32	1.1	2.38
hsa-miR-614	MIMAT0003282	Endogenous1	miRNA	2.07	1	3.57	1	1.4	2.98	1	1	1	1	2.16	2.74	1	1	1.94	1.02	2.07	2.07	1	3.13	1	1.63	1.74	2.53	3.24	1.53	1	1	1.23	2.42	2.05	1.45	1.49	2.99	4.53	1.9	4.67	5.1	2.26	2.42	2.07	2.21	2.65	2.32	1.1	2.38
hsa-miR-615-3p	MIMAT0003283	Endogenous1	miRNA	23.1	11.39	31.02	22.05	5.82	38.54	8.91	15.19	12.87	20.48	18.33	15.3	16	4.73	11.58	5.05	19.89	18.81	26.03	6.58	4.36	2.73	20.38	18.47	3.24	8.74	6.58	5.97	3.65	17.57	19.96	10.36	10.84	16.81	9.7	13.01	13.59	22.34	27.86	7.84	36.71	8.08	17.77	19.09	23.1	37.26
hsa-miR-615-5p	MIMAT0004804	Endogenous1	miRNA	2.07	1	2.29	1	1.4	2.98	1	1	1	1	3.22	2.74	4.96	1	1.94	1.02	2.07	2.07	1	1	1	1.1	1.74	2.53	3.24	1.53	3.33	1	1.23	2.42	2.05	10.36	1.49	1.38	5.17	1.9	4.67	5.1	2.26	2.42	2.07	2.21	2.65	2.32	1.1	2.38
hsa-miR-616-3p	MIMAT0004805	Endogenous1	miRNA	2.07	1	3.57	1	1.4	9.22	1	1	1	1	2.16	2.74	1	1	5.76	1.02	2.07	2.07	1	1	1	1.1	1.74	2.53	3.24	1.53	1	1	1.23	2.42	2.05	1.45	1.49	1.38	4.53	1.9	36.96	5.1	2.26	10.26	2.07	2.21	2.65	2.32	1.1	2.38
hsa-miR-617	MIMAT0003286	Endogenous1	miRNA	2.07	1	3.57	1	1.4	2.98	1	1	1	1.32	2.16	2.74	1	1	1.94	3.02	2.07	2.07	1.29	3.82	1	1.1	1.74	2.53	3.71	8.74	1	1	1.23	2.42	2.05	3.09	7.85	1.38	4.53	1.9	4.67	5.1	2.26	2.42	2.07	2.21	2.65	2.32	1.1	2.38
hsa-miR-619-3p	MIMAT0003288	Endogenous1	miRNA	2.07	1	5.86	1	1.4	2.98	1	1	1	1	2.16	2.74	4.96	1	9.64	1.02	2.07	2.07	1	1	1.29	1.1	1.74	2.53	10.19	4.14	1	1	1.23	2.42	2.05	1.45	1.49	1.38	4.53	3.53	32.29	5.1	2.26	2.42	2.07	2.21	7.16	2.32	1.1	2.38
hsa-miR-620	MIMAT0003289	Endogenous1	miRNA	4.87	1	10.43	1	1.4	6.72	1	1	1	1	2.16	2.85	1	1	3.82	1.02	2.69	1.45	3.2	1	3.48	2.73	1.74	1	6.95	4.14	1	1	3.65	4.23	2.05	1.45	1.49	1.38	4.53	7.32	27.61	5.1	2.26	2.42	1.82	2.21	2.65	2.32	1.1	5.46
hsa-miR-624-3p	MIMAT0004807	Endogenous1	miRNA	2.07	1	2.29	1	1.4	2.98	1	1	1	3.15	2.16	2.74	1	1	1.94	1.02	2.07	2.07	1	1	1	1.1	1.74	2.53	3.24	2.61	1	1	1.23	2.42	2.05	1.45	1.49	1.38	4.53	1.9	4.67	5.1	2.26	2.42	2.07	2.21	2.65	2.32	1.1	2.38
hsa-miR-625-5p	MIMAT0003294	Endogenous1	miRNA	2.07	6.48	17.29	1	8.62	2.98	7.22	4.39	4.75	4.06	9.7	2.74	5.75	6.5	3.82	9.12	2.07	2.07	1	1	1	2.73	6.45	2.53	10.19	10.27	2.52	1	12.23	2.42	11.75	6	10.84	8.52	23.28	20.59	27.61	12.14	9.77	12.67	2.07	10.29	2.65	2.32	1.1	2.38
hsa-miR-626	MIMAT0003295	Endogenous1	miRNA	86.45	9.28	26.44	11.59	39.44	91.12	19.02	10.15	12.87	22.3	11.86	200.77	16	5.91	11.58	11.15	20.48	20.48	7.95	1.75	3.05	13.73	4.71	25.01	3.71	16.4	4.14	3.3	14.68	34.66	19.96	4.55	15.32	18.2	4.53	30.07	13.59	37.64	2.26	19.92	9.96	5.87	20.42	28.35	14.33	25.42
hsa-miR-627-3p	MIMAT0026623	Endogenous1	miRNA	13.24	8.58	17.29	14.2	18.43	76.65	16.49	5.83	10.16	25.95	18.33	14.08	19.15	10.64	5.76	6.07	12.79	23.44	22.22	5.89	5.24	1.1	4.71	18.13	3.24	13.33	13.88	4.19	17.13	24.01	17.9	14.72	9.34	5.75	82.14	13.01	41.63	37.64	2.26	5.42	42.73	10.29	23.07	28.35	11.05	33.45
hsa-miR-627-5p	MIMAT0003296	Endogenous1	miRNA	2.07	1	2.29	1	1.4	2.98	1	1	1	1	2.16	2.74	1	1	1.94	1.02	2.07	2.07	1	1	1	1.1	1.74	2.53	3.24	1.53	1	1	1.23	2.42	2.05	1.45	1.49	1.38	4.53	1.9	4.67	5.1	2.26	2.42	2.07	2.21	2.65	2.32	1.1	2.38
hsa-miR-628-3p	MIMAT0003297	Endogenous1	miRNA	12.21	1	2.29	1	1.4	2.98	1	1	1	1.32	3.22	2.74	1	2.36	3.82	1.02	2.07	2.07	1	6.58	1	1.1	1.74	8.96	3.24	7.21	1	1	1.23	2.42	2.05	1.45	1.49	1.38	4.53	1.9	8.91	5.1	2.26	7.84	2.07	2.21	2.65	2.32	1.1	2.38
hsa-miR-628-5p	MIMAT0004809	Endogenous1	miRNA	2.07	1	2.29	1	1.4	2.98	1	1	1	3.15	2.16	2.74	1	1	3.82	1.02	2.07	2.07	1	1	1	1.1	1.74	2.53	3.24	1.53	1	1	1.23	2.42	5.59	4.55	1.49	1.38	9.7	1.9	60.33	5.1	2.26	3.01	2.07	2.21	2.65	2.32	1.1	2.38
hsa-miR-629-5p	MIMAT0004810	Endogenous1	miRNA	5.27	10.69	8.15	1	1.4	7.57	8.06	1	4.75	1	16.17	6.97	8.11	1	3.82	3.02	5.27	5.27	10.81	10.71	2.61	3.83	1.74	6.43	3.71	4.14	4.96	6.86	4.87	6.15	3.54	4.55	1.49	5.75	4.53	22.49	27.61	5.1	2.26	5.42	5.27	3.66	2.65	19.09	12.14	6.05
hsa-miR-630	MIMAT0003299	Endogenous1	miRNA	25.27	20.51	33.3	14.2	50.65	4.8	19.87	17.36	39.02	14.09	14.02	81.4	7.32	13.01	1.94	10.13	52.45	10.03	13.66	8.64	12.71	17.03	46.5	59.32	42.55	25.58	25.24	25.53	7.32	40.76	22.01	19.09	13.82	27.87	54.98	28.17	46.31	5.1	25.6	34.41	182.99	14.7	31.02	28.35	6.66	277.53
hsa-miR-631	MIMAT0003300	Endogenous1	miRNA	2.07	1	8.15	1	1.4	2.98	1	1	1	1	2.16	2.74	1	1	1.94	1.02	2.07	2.07	1	1	1	1.1	1.74	2.53	3.24	1.53	1	1	1.23	2.42	5.59	1.45	1.49	1.38	27.81	1.9	4.67	5.1	2.26	2.42	2.07	2.21	2.65	2.32	1.1	2.38
hsa-miR-637	MIMAT0003307	Endogenous1	miRNA	2.07	1	2.29	1	1.4	2.98	1	1	1	2.23	2.16	2.74	1	1	1.94	1.02	3.92	2.07	1	1	1	1.1	1.74	2.53	3.24	1.53	1	1	1.23	2.42	2.05	1.45	1.49	1.38	4.53	1.9	4.67	5.1	2.26	2.42	2.07	2.21	2.65	2.32	1.1	2.38
hsa-miR-638	MIMAT0003308	Endogenous1	miRNA	9.41	1	3.57	2.86	1.4	55.39	1.32	1	1	1	7.54	12.46	1	1	1.94	1.02	9.41	9.41	1	1	1	7.13	1.74	11.49	3.24	1.53	1	1	1.23	10.99	2.05	1.45	1.49	1.38	4.53	1.9	4.67	5.1	2.26	2.42	9.41	2.21	2.65	2.32	1.1	10.81
hsa-miR-639	MIMAT0003309	Endogenous1	miRNA	16.27	4.37	12.72	4.61	14.23	24.35	2.16	5.83	4.75	6.8	14.02	19.53	10.48	8.87	1.94	15.22	25.08	6.45	1	1	1.73	1.1	27.34	18.24	3.24	5.68	1	1	6.1	27.87	13.8	16.18	6.35	1.38	4.53	18.7	4.67	5.1	2.26	12.67	47.02	14.7	25.72	35.3	15.43	47.53
hsa-miR-640	MIMAT0003310	Endogenous1	miRNA	26.01	10.69	2.29	5.48	4.42	8.1	6.38	5.83	5.65	4.06	33.44	70.86	1.81	8.87	19.34	10.13	9.74	15.45	10.81	4.51	3.92	8.23	11.67	6.28	19.9	22.52	12.26	5.97	9.78	6.01	19.96	10.36	18.3	5.75	50.45	13.01	46.31	42.74	18.82	24.75	55.66	23.54	4.51	23.72	8.85	71.57
hsa-miR-641	MIMAT0003311	Endogenous1	miRNA	1	4.37	3.57	1	1.4	2.96	1	1.51	1	8.62	3.22	1.3	1	5.32	1.94	1.02	2.77	1	3.2	5.89	1	1.1	1.74	1.2	13.42	1.53	1	1	1.23	1.15	7.64	1.45	1.49	1.38	9.7	1.9	4.67	5.1	2.26	2.42	2.07	2.21	9.81	2.32	1.1	2.38
hsa-miR-642a-3p	MIMAT0020924	Endogenous1	miRNA	7.34	1	8.15	1	1.4	10.55	1	1	1	1	2.16	42.79	1	1	1.94	1.02	7.34	7.34	1	1	1	10.43	8.19	8.96	3.24	1.53	1	1.52	1.23	8.57	5.59	1.45	1.49	1.38	9.7	1.9	4.67	17.24	7.51	3.01	7.34	2.21	7.16	2.32	1.1	27.15
hsa-miR-642a-5p	MIMAT0003312	Endogenous1	miRNA	5.94	3.67	5.86	5.48	11.43	9.16	2.16	5.11	2.95	4.97	9.7	8.59	6.54	4.13	1.94	1.02	5.17	4.44	5.1	7.27	1	4.93	1.74	3.89	3.71	11.8	2.52	2.41	9.78	1	2.05	4.55	1.49	1.61	4.53	3.53	4.67	12.14	2.99	7.84	19.01	2.21	23.07	26.04	7.76	12.76
hsa-miR-643	MIMAT0003313	Endogenous1	miRNA	10.48	1	8.15	1	1.4	2.98	4.69	1	3.85	2.23	2.16	2.74	10.48	3.54	1.94	1.02	15.37	4.17	3.2	1	1	1.1	4.71	14.02	3.24	1.53	1	1	1.23	2.42	13.8	1.45	1.49	7.14	27.81	20.59	27.61	5.1	2.99	2.42	1	2.21	15.11	2.32	5.56	1
hsa-miR-644a	MIMAT0003314	Endogenous1	miRNA	20.46	13.49	47.03	10.71	31.04	25.43	12.28	5.11	20.98	24.13	24.81	57.02	18.36	9.46	11.58	14.2	35.34	20.73	14.61	11.4	4.8	15.93	25.6	70.13	19.9	13.33	6.58	6.86	14.68	42.36	30.22	21.99	1.87	27.87	100.25	49.03	149.15	103.93	66.31	80.32	124.04	16.91	12.46	37.62	17.62	206.07
hsa-miR-648	MIMAT0003318	Endogenous1	miRNA	48.46	6.48	35.59	12.46	17.03	18.91	17.34	14.47	5.65	12.27	9.7	4.25	6.54	8.28	21.28	14.2	17.91	3.29	9.86	14.15	8.75	14.83	16.9	49.2	10.19	25.58	6.58	17.53	11	16.69	5.59	7.46	7.85	9.9	27.81	18.7	32.29	5.1	14.3	2.42	37.12	27.96	2.65	2.88	4.47	38.16
hsa-miR-649	MIMAT0003319	Endogenous1	miRNA	2.07	1.56	2.29	1	1.4	2.98	3	1	2.04	7.71	2.16	12.08	5.75	1	1.94	4.03	7.74	2.07	1	1.75	1	2.73	1.74	2.53	3.24	1.53	1	1	1.23	2.42	7.64	8.91	6.35	1.38	4.53	1.9	60.33	27.44	2.99	3.01	2.07	2.21	7.16	2.32	1.1	2.9
hsa-miR-650	MIMAT0003320	Endogenous1	miRNA	1.4	1.56	15.01	5.48	1.4	4.01	7.22	1	6.55	2.23	2.16	1.74	3.38	1	5.76	1.02	1	1	1	1	3.05	2.73	1.74	4.38	3.24	4.14	1	1	1.23	4.13	24.06	1.45	9.34	4.37	5.17	5.42	13.59	5.1	2.26	5.42	1.78	2.21	15.11	2.32	1.1	2.79
hsa-miR-6503-3p	MIMAT0025463	Endogenous1	miRNA	1.63	1	2.29	1	1.4	2.35	1	1	1	1	2.16	2.16	1	1	5.76	1.02	4.6	16.22	1	1	1	1.1	1.74	19.03	19.9	4.14	1	1	1.23	1.91	7.64	1.45	1.87	1.38	4.53	7.32	4.67	7.04	2.26	2.42	1	2.21	2.65	2.32	1.1	1
hsa-miR-6503-5p	MIMAT0025462	Endogenous1	miRNA	6.52	8.58	8.15	8.1	14.23	9.38	5.53	5.11	8.36	11.36	7.54	8.64	9.69	4.73	1.94	10.13	6.52	6.52	1	11.4	3.05	4.93	8.19	7.97	6.95	13.33	6.58	4.19	6.1	7.62	7.64	10.36	9.34	2.99	23.28	22.49	27.61	42.74	27.86	2.42	30.12	12.5	28.37	21.4	23.1	34.61
hsa-miR-651-3p	MIMAT0026624	Endogenous1	miRNA	2.07	1	2.29	1	1.4	2.98	1	1	1	1	2.16	2.74	1	1	1.94	4.03	2.07	2.07	1	1	1	1.1	1.74	2.53	3.71	1.53	1	1	1.23	2.42	11.75	1.45	1.49	4.37	4.53	1.9	46.31	5.1	2.26	19.92	2.07	2.21	2.65	2.32	1.1	2.38
hsa-miR-651-5p	MIMAT0003321	Endogenous1	miRNA	28.69	9.28	10.43	7.22	5.82	13.93	1	2.95	6.55	1	2.16	6.05	4.96	2.95	11.58	1.02	24.61	13.24	10.81	13.47	4.8	9.33	1.74	17.51	3.24	2.61	8.2	2.41	1.23	14.32	5.59	3.09	9.34	1.38	5.17	11.11	55.66	27.44	2.26	2.42	50.33	5.87	12.46	2.32	1.1	126.71
hsa-miR-6511a-3p	MIMAT0025479	Endogenous1	miRNA	2.07	1	2.29	1	1.4	2.98	1	1	1	1	2.16	9.34	1	1	1.94	1.02	2.07	2.07	1	1	1	1.1	1.74	2.53	3.24	2.61	1	1	1.23	2.42	2.05	1.45	1.49	1.38	4.53	1.9	4.67	5.1	2.26	2.42	2.07	2.21	2.65	2.32	1.1	2.38
hsa-miR-6511a-5p	MIMAT0025478	Endogenous1	miRNA	2.07	1	2.29	1	3.02	2.98	1	2.23	1	4.06	7.54	2.74	1	1	1.94	1.02	2.07	2.07	1	8.64	1	1.1	1.74	2.53	16.66	2.61	1	2.41	1.23	2.42	2.05	1.45	1.49	1.38	4.53	1.9	22.94	5.1	2.26	5.42	2.07	3.66	2.65	2.32	1.1	2.38
hsa-miR-652-3p	MIMAT0003322	Endogenous1	miRNA	1	1.56	2.29	1	1.4	1	1	3.67	9.26	1	2.16	1	4.96	2.95	1.94	5.05	1	1	1	1	1.29	1.1	6.45	1	3.24	7.21	1	1	1.23	1	2.05	3.09	1.49	1.38	4.53	1.9	4.67	37.64	2.26	2.42	1	2.21	2.65	2.32	1.1	1
hsa-miR-652-5p	MIMAT0022709	Endogenous1	miRNA	3.19	1	3.57	1	1.4	4.58	10.59	1	3.85	1	7.54	35.46	10.48	1.17	17.4	3.02	3.19	9.57	3.2	4.51	1	1.1	1.74	9.89	3.71	7.21	1	1	1.23	20.28	7.64	6	1.49	1.38	4.53	1.9	4.67	5.1	9.77	2.42	23.07	2.21	17.77	14.46	17.62	41.75
hsa-miR-654-3p	MIMAT0004814	Endogenous1	miRNA	2.07	2.26	2.29	1	1.4	2.98	1	1	1	2.23	2.16	2.74	1.81	1	1.94	1.02	2.07	2.07	1	1	1	1.1	4.71	2.53	3.24	2.61	1	1	1.23	2.42	2.05	1.45	1.49	1.38	4.53	1.9	18.26	5.1	2.26	2.42	2.07	2.21	2.65	2.32	1.1	2.38
hsa-miR-654-5p	MIMAT0003330	Endogenous1	miRNA	2.07	1	2.29	1	1.4	2.98	2.16	1	4.75	1	2.16	2.74	1	2.95	1.94	1.02	2.07	2.07	1	1	1	1.63	1.74	2.53	3.24	1.53	3.33	1	8.55	2.42	2.05	1.45	1.49	4.37	4.53	1.9	18.26	5.1	2.26	2.42	2.07	2.21	2.65	2.32	1.1	2.38
hsa-miR-655-3p	MIMAT0003331	Endogenous1	miRNA	2.07	1	2.29	1	1.4	2.98	1	1	1	1	2.16	2.74	1	1	1.94	1.02	2.07	2.07	1	1	1	1.1	1.74	2.53	10.19	1.53	1	1	1.23	2.42	2.05	7.46	1.49	1.38	4.53	1.9	4.67	5.1	2.26	5.42	2.07	2.21	2.65	2.32	1.1	2.38
hsa-miR-656-3p	MIMAT0003332	Endogenous1	miRNA	1.09	1	21.87	1.12	21.23	1.56	4.69	1	1	5.88	2.16	2.02	1	2.36	11.58	4.03	1.09	3.26	5.1	5.89	1.73	1.1	4.71	4.7	3.24	5.68	1	1	1.23	1.27	2.05	1.45	9.34	1.38	59.5	1.9	50.98	27.44	9.77	10.26	3.19	3.66	12.46	2.32	4.47	22.83
hsa-miR-660-3p	MIMAT0022711	Endogenous1	miRNA	21.83	3.67	2.29	14.2	1.4	128.56	2.16	4.39	11.96	12.27	11.86	243.02	8.9	2.36	9.64	3.02	182.1	21.83	1.29	3.82	1	3.83	2.97	147.81	3.24	4.14	2.52	4.19	1.23	87.97	11.75	6	7.85	7.14	5.17	13.01	8.91	5.1	16.56	2.42	6.91	3.66	2.65	26.04	22.01	7.77
hsa-miR-660-5p	MIMAT0003338	Endogenous1	miRNA	2.07	1	2.29	1	1.4	2.98	1	3.67	1	1.32	7.54	23.05	4.17	1	3.82	1.02	2.07	6.22	1	1	1	1.1	1.74	2.53	3.24	1.53	1	1	1.23	2.42	2.05	1.45	1.49	1.38	4.53	1.9	4.67	5.1	2.26	2.42	2.07	3.66	2.65	2.32	1.1	2.38
hsa-miR-661	MIMAT0003324	Endogenous1	miRNA	7.01	1	19.58	1	1.4	15.17	1	3.67	1	1.32	2.16	14.82	1	4.13	1.94	1.02	2.07	2.07	1	1.06	1	2.73	1.74	2.53	13.42	10.27	1	1	1.23	2.42	5.59	1.64	1.49	1.38	4.53	1.9	55.66	12.14	2.26	2.42	2.12	2.21	2.65	2.32	1.1	10.05
hsa-miR-663a	MIMAT0003326	Endogenous1	miRNA	2.07	1	3.57	1.12	1.4	2.98	2.16	1	1	1	2.16	9.34	1.02	4.13	1.94	1.02	9.64	2.07	1	1	1	1.1	1.74	2.53	3.24	7.21	4.96	1	7.32	2.42	2.05	1.45	1.49	1.38	4.53	1.9	4.67	5.1	2.26	2.42	2.07	2.21	12.46	2.88	1.1	2.38
hsa-miR-664a-3p	MIMAT0005949	Endogenous1	miRNA	44.88	14.19	15.01	22.05	19.83	31.16	14.81	15.92	16.47	24.13	9.7	43.98	12.84	17.15	9.64	16.23	37.12	26.6	10.81	8.64	3.05	4.93	11.67	41.02	3.24	17.93	10.64	18.42	22.04	26.42	5.59	7.46	10.84	7.14	4.53	20.59	22.94	17.24	32.39	10.26	33.03	14.7	12.46	39.93	20.91	58.02
hsa-miR-664b-3p	MIMAT0022272	Endogenous1	miRNA	20.87	9.28	24.16	8.97	11.43	15.17	3	3.67	17.37	11.36	7.54	23.05	2.59	10.05	3.82	12.17	24.9	4.17	6.05	1	3.05	9.33	4.71	14.02	29.61	20.99	9.01	1	4.87	42.21	5.59	3.09	1.87	2.99	18.75	28.17	36.96	32.54	2.26	10.26	4.11	10.29	2.65	9.82	1.1	26.71
hsa-miR-664b-5p	MIMAT0022271	Endogenous1	miRNA	2.07	1	3.57	1	1.4	2.98	1	1.51	1	1	2.16	2.74	1	1	1.94	1.02	2.07	2.07	1	1	1	1.1	1.74	2.53	3.24	4.14	1	1	1.23	2.42	2.05	1.45	1.49	1.38	4.53	1.9	4.67	5.1	2.99	2.42	2.07	3.66	2.65	2.32	1.1	2.38
hsa-miR-665	MIMAT0004952	Endogenous1	miRNA	2.07	2.97	2.29	1	5.82	2.98	1	1	4.75	1	2.16	3.85	1	1	1.94	6.07	2.07	2.07	1	5.2	4.36	4.93	2.97	2.53	3.24	4.14	1.71	1	1.23	2.42	9.69	1.64	15.32	1.38	14.23	3.53	4.67	5.1	2.99	2.42	6.1	2.21	2.65	2.88	1.1	2.38
hsa-miR-671-3p	MIMAT0004819	Endogenous1	miRNA	5.27	1	2.29	1	1.4	7.57	1	1	1	1	2.16	6.97	1	1.17	1.94	1.02	5.27	5.27	1	1.06	1	1.1	1.74	6.43	3.24	4.14	1	1	1.23	6.15	2.05	1.45	1.87	1.38	5.17	1.9	22.94	5.1	9.77	2.42	5.27	3.66	2.65	2.88	1.1	6.05
hsa-miR-671-5p	MIMAT0003880	Endogenous1	miRNA	7.01	4.37	5.86	1	1.4	3.26	1.32	2.23	2.95	1	2.16	14.82	1.02	4.13	1.94	1.02	3.92	10.32	1	1	4.8	1.1	1.74	3.9	3.24	11.8	1	1	1.23	5.93	2.05	16.18	3.37	1.38	32.34	5.42	4.67	5.1	2.26	2.42	1	2.21	2.65	2.32	1.1	1
hsa-miR-6720-3p	MIMAT0025851	Endogenous1	miRNA	1	1	2.29	1	1.4	2.12	1	1	1	1	2.16	6.9	1	5.32	3.82	1.02	3.28	1	1	1.75	1	1.1	1.74	3.04	3.24	1.53	1	1	1.23	1	2.05	1.45	1.49	1.38	4.53	1.9	4.67	5.1	2.26	2.42	6.25	5.87	17.77	9.82	1.1	5.7
hsa-miR-6721-5p	MIMAT0025852	Endogenous1	miRNA	133.12	47.88	37.88	12.46	75.87	230.06	43.47	35.36	54.35	35.07	80.92	56	37.28	34.31	38.75	57.91	260.13	261.86	23.17	42.4	19.29	35.74	100.47	312.53	29.61	47.02	58.52	20.2	56.38	111.98	79.47	20.54	30.25	26.49	95.73	39.55	41.63	32.54	64.04	65.82	67.02	61.1	70.78	146.47	138.22	787.09
hsa-miR-6724-5p	MIMAT0025856	Endogenous1	miRNA	188.25	21.21	42.45	17.69	25.43	76.78	28.3	20.96	13.77	21.39	24.81	397.7	16	9.46	15.46	10.13	17.25	222.65	24.13	25.87	13.14	4.93	20.38	116.8	32.84	11.8	18.75	7.75	8.55	89.67	19.96	4.55	9.34	27.87	45.92	28.17	55.66	27.44	14.3	12.67	16.13	12.5	17.77	7.51	12.14	95.47
hsa-miR-675-5p	MIMAT0004284	Endogenous1	miRNA	2.07	2.97	2.29	1	1.4	2.98	1	1	1	1	2.16	9.34	1	1	1.94	1.02	2.07	2.07	1	1	1	1.1	1.74	2.53	13.42	10.27	1	1	1.23	2.42	2.05	1.45	1.49	1.38	4.53	1.9	4.67	5.1	2.26	2.42	2.07	2.21	4.51	5.19	1.1	2.38
hsa-miR-7-5p	MIMAT0000252	Endogenous1	miRNA	5.56	10.69	19.58	5.48	1.62	9.59	8.91	10.15	14.67	12.27	22.65	9.03	8.11	5.91	7.7	16.23	9.61	5.64	17.47	5.2	3.48	2.73	8.19	11.88	19.9	24.05	20.37	7.75	13.46	4.12	15.85	1.64	3.37	1.38	4.53	5.42	13.59	7.04	2.26	2.42	7.74	3.66	38.97	35.3	4.47	19.26
hsa-miR-708-5p	MIMAT0004926	Endogenous1	miRNA	15.62	2.26	2.29	1	1.4	22.46	1	1	1	1	2.16	20.69	1	1	1.94	1.02	15.62	15.62	1	1	3.48	2.73	1.74	19.08	3.24	7.21	1	1	1.23	18.25	3.54	1.45	1.49	1.38	5.17	1.9	4.67	5.1	2.26	2.42	15.62	2.21	2.65	2.88	1.1	17.95
hsa-miR-744-5p	MIMAT0004945	Endogenous1	miRNA	106.95	9.28	21.87	15.07	33.84	143.44	5.53	11.59	10.16	18.65	20.49	40.11	13.63	7.09	5.76	24.36	82.99	9.53	15.56	16.22	6.56	2.73	11.67	112.9	26.37	13.33	13.07	7.75	9.78	96.39	28.16	7.46	7.85	18.2	5.17	47.13	22.94	52.94	7.51	12.67	3.46	16.91	4.51	16.77	1.1	16.45
hsa-miR-758-3p+hsa-miR-411-3p	MIMAT0003879	Endogenous1	miRNA	13.55	1	2.29	1	1.62	19.48	3	1	1	1	2.16	17.95	1.02	1	1.94	1.02	13.55	13.55	1	1	1	1.1	1.74	16.55	3.24	2.61	1	1	3.65	15.83	2.05	1.45	1.49	1.38	4.53	1.9	4.67	5.1	2.99	2.42	13.55	5.87	2.65	12.14	1.1	15.57
hsa-miR-758-5p	MIMAT0022929	Endogenous1	miRNA	2.07	1	10.43	1	1.4	2.98	2.16	1	1	1	2.16	2.74	1	1.77	3.82	3.02	2.07	2.07	1	1	1	1.1	1.74	2.53	3.24	5.68	1	1	1.23	2.42	2.05	1.45	12.33	4.37	9.7	11.11	8.91	12.14	5.25	12.67	2.07	2.21	7.16	9.82	1.1	2.38
hsa-miR-760	MIMAT0004957	Endogenous1	miRNA	2.07	1	2.29	1	1.4	2.98	1	1	1	1	2.16	2.74	1	1	1.94	1.02	2.07	2.07	1	1	1	1.1	1.74	2.53	6.95	4.14	1	1	1.23	8.34	9.69	3.09	1.49	1.38	4.53	3.53	4.67	5.1	2.26	2.42	2.07	2.21	2.65	2.32	1.1	2.38
hsa-miR-761	MIMAT0010364	Endogenous1	miRNA	26.78	2.97	2.29	1	12.83	22.46	1	5.11	4.75	3.15	14.02	91.1	1.02	1	3.82	6.07	15.62	15.62	1	1.06	1.73	7.13	9.93	67.58	19.9	8.74	4.96	1	1.23	18.25	2.05	1.45	1.49	1.61	4.53	1.9	8.91	5.1	2.26	2.42	15.62	5.87	2.65	19.09	1.1	21.91
hsa-miR-764	MIMAT0010367	Endogenous1	miRNA	54.15	10.69	26.44	25.54	22.63	17.66	29.98	13.03	20.98	31.43	16.17	18.66	18.36	14.78	17.4	14.2	75.87	58.23	18.42	18.98	10.07	14.83	9.93	125.61	19.9	14.86	17.13	21.98	14.68	37.31	26.11	4.55	16.81	14.05	32.34	28.17	36.96	37.64	2.99	12.67	293.25	12.5	12.46	28.35	17.62	252.95
hsa-miR-765	MIMAT0003945	Endogenous1	miRNA	1	6.48	35.59	9.84	11.43	1	19.02	6.55	11.96	9.53	20.49	2.2	7.32	6.5	5.76	3.02	7.04	1	15.56	9.33	4.8	9.33	13.41	2.99	10.19	11.8	8.2	4.19	8.55	2.79	22.01	1.45	12.33	2.99	9.7	11.11	4.67	12.14	9.77	15.09	1.64	14.7	7.16	16.77	1.1	1.85
hsa-miR-766-3p	MIMAT0003888	Endogenous1	miRNA	1	5.77	19.58	1	4.42	1	2.16	1	1	8.62	20.49	2.02	1	2.95	9.64	1.02	1	1	2.25	1.06	2.61	12.63	1.74	1.94	3.71	8.74	1	1	6.1	1.28	2.05	1.45	1.49	1.61	5.17	13.01	8.91	5.1	2.26	2.42	1.52	2.21	2.65	2.32	1.1	31.74
hsa-miR-766-5p	MIMAT0022714	Endogenous1	miRNA	2.07	1	2.29	1	1.4	2.98	1	1	1	1	2.16	14.82	1	1	1.94	1.02	2.07	2.07	1	1	1	1.1	1.74	2.53	3.24	4.14	1	1	1.23	2.42	5.59	1.45	7.85	1.38	4.53	7.32	4.67	5.1	2.26	2.42	2.07	2.21	2.65	2.32	1.1	2.38
hsa-miR-767-3p	MIMAT0003883	Endogenous1	miRNA	2.07	7.18	2.29	1	1.4	2.98	1	1	1	1	2.16	6.59	1	1	1.94	1.02	2.07	2.07	1	1.06	1	1.1	1.74	2.53	3.24	1.53	1	1	1.23	2.42	2.05	1.45	1.49	1.38	4.53	1.9	4.67	5.1	2.26	2.42	2.07	2.21	2.65	2.32	1.1	2.38
hsa-miR-767-5p	MIMAT0003882	Endogenous1	miRNA	2.16	1	3.57	1.99	1.4	4.57	1	1	1	1	2.16	2.99	1.81	1	9.64	1.02	1.1	3.92	1	1	1	1.1	1.74	2.79	3.24	1.53	1	1	1.23	1.49	2.05	1.45	7.85	1.38	4.53	1.9	4.67	5.1	2.26	2.42	2.91	5.87	17.77	7.51	1.1	2.9
hsa-miR-769-3p	MIMAT0003887	Endogenous1	miRNA	2.07	1	2.29	1	1.4	2.98	1	1	2.04	1	2.16	9.34	1	1.77	1.94	1.02	2.07	2.07	1	1	1	1.1	1.74	8.96	3.24	1.53	1	1	1.23	8.34	2.05	1.64	1.49	2.99	9.7	1.9	4.67	5.1	2.26	2.42	1	2.21	2.65	5.19	1.1	1.64
hsa-miR-769-5p	MIMAT0003886	Endogenous1	miRNA	2.07	3.67	10.43	1	12.83	2.98	1	8.71	11.96	18.65	9.7	2.74	12.05	8.28	15.46	3.02	2.07	2.07	7.95	7.27	4.8	6.03	2.97	2.53	3.71	5.68	6.58	5.97	4.87	2.42	2.05	6	1.87	7.14	4.53	9.22	46.31	22.34	7.51	2.42	2.07	2.21	4.51	2.32	4.47	2.38
hsa-miR-770-5p	MIMAT0003948	Endogenous1	miRNA	1	1	17.29	2.86	4.42	1	1	5.11	1	1	2.16	1.56	1	1	1.94	1.02	1	1	1	1	1	1.1	1.74	1	3.24	1.53	1.71	1	1.23	1	2.05	1.45	1.49	1.38	4.53	1.9	8.91	5.1	2.26	5.42	8.85	3.66	2.65	2.32	1.1	17.8
hsa-miR-802	MIMAT0004185	Endogenous1	miRNA	37.51	5.07	10.43	5.48	15.63	107.63	7.22	3.67	4.75	8.62	11.86	111.99	11.27	2.95	7.7	15.22	41.36	14.94	1	3.13	4.36	1.1	1.74	68.32	3.71	1.53	1	1	13.46	64.52	3.54	4.55	1.87	2.99	4.53	20.59	8.91	17.24	2.99	2.42	16.34	2.21	17.77	2.32	6.66	2.42
hsa-miR-873-3p	MIMAT0022717	Endogenous1	miRNA	57.39	34.55	49.32	14.2	81.47	456.04	46	24.56	68.78	38.72	80.92	220.65	42.01	24.25	17.4	50.79	374.17	134.44	24.13	36.89	8.31	32.44	72.61	207.32	19.9	40.9	33.36	19.31	47.79	195.8	67.16	16.18	22.78	15.43	59.5	41.45	69.68	42.74	57.26	41.66	31.38	56.68	44.27	139.52	125.06	188.28
hsa-miR-873-5p	MIMAT0004953	Endogenous1	miRNA	2.07	1	2.29	1	1.4	3.26	2.16	1	1	1	2.16	2.74	1	1	1.94	1.02	2.07	2.07	1	1	1	1.1	1.74	2.53	3.24	1.53	3.33	1	1.23	2.42	2.05	1.45	1.49	1.38	4.53	3.53	4.67	5.1	2.26	2.42	2.07	2.21	2.65	2.32	1.1	2.38
hsa-miR-874-3p	MIMAT0004911	Endogenous1	miRNA	2.07	1	2.29	1	1.4	2.98	1	1	1	1	2.16	2.74	1	1	1.94	2	2.07	2.07	1	1	1	1.1	1.74	2.53	3.24	1.53	1	1	1.23	2.42	2.05	1.45	1.49	1.38	4.53	1.9	4.67	5.1	2.26	2.42	2.07	2.21	2.65	2.32	1.1	2.38
hsa-miR-874-5p	MIMAT0026718	Endogenous1	miRNA	7.34	8.58	12.72	1	1.4	10.55	4.69	5.11	10.16	12.27	9.7	9.72	7.32	4.13	1.94	1.02	7.34	7.34	1.29	5.89	2.61	8.23	20.38	8.96	3.71	2.61	1	5.97	1.23	8.57	13.8	10.36	1.49	2.99	50.45	1.9	69.68	27.44	7.51	7.84	7.34	12.5	9.81	9.82	1.1	8.43
hsa-miR-875-3p	MIMAT0004923	Endogenous1	miRNA	2.07	2.97	12.72	1	1.4	2.98	1	3.67	1	1	2.16	2.74	1	1	1.94	1.02	2.07	2.07	1	1	1	1.1	1.74	8.96	3.24	1.53	1	1	1.23	10.76	2.05	1.45	1.49	5.75	4.53	5.42	50.98	7.04	2.26	2.42	2.07	2.21	2.65	2.32	1.1	2.38
hsa-miR-876-3p	MIMAT0004925	Endogenous1	miRNA	9.03	1	2.29	1	8.62	7.57	8.06	1	1.14	1	11.86	16.76	2.59	1	1.94	1.02	9.97	5.27	2.25	1	2.17	1.1	1.74	6.43	3.24	2.61	1	1	7.32	6.15	2.05	6	1.49	1.38	14.23	1.9	4.67	5.1	2.26	2.42	15.52	2.21	2.65	2.32	1.1	7.39
hsa-miR-876-5p	MIMAT0004924	Endogenous1	miRNA	1	1	2.29	1	1.4	3.29	1	1	1	1	2.16	5.59	1	1	1.94	1.02	1.26	1.35	1	1	1	1.1	1.74	4.13	3.24	1.53	1	1	1.23	1	2.05	1.45	1.49	1.38	4.53	1.9	4.67	5.1	2.26	2.42	14.11	2.21	4.51	2.32	1.1	3.86
hsa-miR-877-5p	MIMAT0004949	Endogenous1	miRNA	1.63	6.48	24.16	1	10.02	2.34	3	5.11	14.67	7.71	9.7	9.51	10.48	5.91	5.76	1.02	10.6	4.9	1	12.09	1.73	12.63	27.34	1.99	26.37	10.27	4.96	11.3	17.13	1.9	11.75	11.82	10.84	9.9	14.23	24.38	55.66	7.04	41.43	36.83	47.44	2.21	2.65	21.4	25.3	225.83
hsa-miR-885-3p	MIMAT0004948	Endogenous1	miRNA	2.07	4.37	5.86	1.12	3.02	2.98	1	1	1	3.15	14.02	2.74	1	2.95	1.94	2	2.07	2.07	2.25	5.89	1	2.73	1.74	2.53	3.24	1.53	1	1	1.23	2.42	3.54	1.45	1.49	1.38	4.53	1.9	18.26	5.1	5.25	3.01	2.07	2.21	9.81	12.14	3.37	2.38
hsa-miR-885-5p	MIMAT0004947	Endogenous1	miRNA	19.13	2.26	2.29	5.48	1.4	2.98	8.91	1	1	2.23	2.16	25.79	1	1	11.58	1.02	2.07	2.07	1	1.06	1	1.1	1.74	3.9	10.19	1.53	1	1	1.23	2.42	2.05	1.45	1.49	2.99	4.53	3.53	13.59	5.1	2.26	2.42	2.62	2.21	2.65	2.88	3.37	1
hsa-miR-887-3p	MIMAT0004951	Endogenous1	miRNA	2.07	1	2.29	1	1.4	2.98	1	1	1	1	2.16	2.74	1	1	1.94	1.02	2.07	2.07	1	1	1	1.1	1.74	2.53	3.24	1.53	1	1	1.23	2.42	3.54	1.45	1.49	1.38	4.53	1.9	4.67	5.1	2.26	2.42	2.07	2.21	2.65	2.32	1.1	2.38
hsa-miR-887-5p	MIMAT0026720	Endogenous1	miRNA	35.04	9.98	12.72	20.31	12.83	60.47	15.65	9.43	12.87	16.83	9.7	35.74	16.78	8.87	1.94	1.02	35.66	22.37	11.76	11.4	7.44	6.03	27.34	25.66	26.37	13.33	9.82	10.42	14.68	31.69	19.96	8.91	4.86	1.38	45.92	11.11	46.31	22.34	2.26	5.42	44.81	14.7	25.72	30.67	16.53	37.36
hsa-miR-888-5p	MIMAT0004916	Endogenous1	miRNA	450	7.88	28.73	8.1	18.43	390.32	15.65	15.19	18.28	12.27	9.7	772.99	17.57	8.87	15.46	3.02	403.21	399.54	13.66	12.78	5.68	9.33	16.9	145.09	3.24	13.33	17.13	2.41	8.55	448.48	32.27	8.91	9.34	16.81	14.23	26.28	41.63	68.23	2.26	15.09	821.76	2.21	46.92	37.62	9.95	1233.09
hsa-miR-889-3p	MIMAT0004921	Endogenous1	miRNA	13.55	1	2.29	1	5.82	19.48	1	2.23	1	1	2.16	25.18	11.27	1.77	1.94	1.02	13.55	13.55	1	2.44	1	1.1	13.41	25.52	3.71	10.27	4.14	3.3	1.23	15.83	11.75	14.72	1.87	1.38	32.34	1.9	41.63	5.1	9.77	2.42	13.55	2.21	2.65	12.14	1.1	15.57
hsa-miR-890	MIMAT0004912	Endogenous1	miRNA	2.07	3.67	5.86	1	7.22	2.98	2.16	1	1	4.06	2.16	12.08	6.54	1	1.94	1.02	2.07	2.07	1	1	2.17	2.73	1.74	2.53	3.24	2.61	4.96	1	1.23	2.42	2.05	1.45	1.49	1.38	4.53	1.9	22.94	5.1	2.26	3.01	2.07	2.21	2.65	7.51	1.1	2.38
hsa-miR-891a-5p	MIMAT0004902	Endogenous1	miRNA	68.55	1	10.43	8.97	5.82	235.71	2.16	6.55	1.14	10.44	2.16	112.06	12.05	8.28	3.82	1.02	48.22	73.71	1	1.06	1	6.03	4.71	32.1	10.19	11.8	1	3.3	4.87	64.56	2.05	1.45	13.82	9.9	41.39	20.59	50.98	5.1	2.99	2.42	9.26	25.75	15.11	7.51	13.24	44.1
hsa-miR-891b	MIMAT0004913	Endogenous1	miRNA	28.05	12.09	31.02	10.71	5.82	40.33	12.28	3.67	12.87	6.8	11.86	37.15	12.84	4.13	1.94	2	28.05	28.05	10.81	4.51	3.48	1.1	15.16	34.26	3.24	10.27	6.58	1.52	2.42	32.76	7.64	1.64	16.81	1.38	14.23	9.22	27.61	17.24	21.08	10.26	14.12	14.7	9.81	12.14	1.1	84.69
hsa-miR-892a	MIMAT0004907	Endogenous1	miRNA	2.07	1.56	10.43	1	1.4	2.98	1	1	1	1.32	2.16	2.74	4.96	1	13.52	3.02	3.92	4.17	1	1	1	2.73	1.74	2.53	3.24	8.74	1	1	1.23	2.42	2.05	1.45	1.49	1.38	5.17	11.11	50.98	27.44	2.26	2.42	2.12	2.21	2.65	2.32	1.1	2.38
hsa-miR-892b	MIMAT0004918	Endogenous1	miRNA	2.07	1	2.29	1	1.4	2.98	1	1	1	1	2.16	6.59	1.02	1	1.94	1.02	2.07	2.07	1	8.64	1	1.1	1.74	2.53	3.24	4.14	1	1	1.23	2.42	3.54	1.64	1.49	1.38	5.17	1.9	8.91	5.1	2.99	10.26	2.07	5.87	2.65	2.32	1.1	2.38
hsa-miR-9-5p	MIMAT0000441	Endogenous1	miRNA	2.07	1.56	2.29	1	1.4	2.98	1	1	1	1	2.16	2.74	2.59	1	1.94	1.02	2.07	2.07	1	1	1.29	3.83	1.74	2.53	19.9	1.53	1	1	6.1	2.42	2.05	1.45	1.87	1.38	4.53	3.53	4.67	5.1	2.26	2.42	2.07	2.21	2.65	5.19	1.1	2.38
hsa-miR-922	MIMAT0004972	Endogenous1	miRNA	19.73	1	2.29	1	1.4	5.61	1	3.67	8.36	1	11.86	33.08	2.59	1.77	5.76	1.02	3.9	3.9	1	1.06	1	1.1	1.74	16.88	3.24	1.53	1	1	1.23	29.38	2.05	6	7.85	1.38	5.17	1.9	13.59	12.14	2.99	2.42	13.66	2.21	17.77	2.32	6.66	2.31
hsa-miR-924	MIMAT0004974	Endogenous1	miRNA	2.07	1	2.29	1	1.4	2.98	1	1	1	1	2.16	2.74	1	1	1.94	1.02	2.07	2.07	1	1	1	1.1	1.74	2.53	3.24	1.53	1	1	1.23	2.42	2.05	1.45	1.49	1.38	4.53	1.9	4.67	5.1	2.26	2.42	2.07	2.21	2.65	2.32	1.1	2.38
hsa-miR-92a-1-5p	MIMAT0004507	Endogenous1	miRNA	61.31	7.18	10.43	8.1	12.83	5.01	2.16	9.43	12.87	15.92	2.16	61.85	3.38	11.23	7.7	5.05	25.85	10.47	3.2	6.58	3.92	2.73	23.86	23.59	3.24	22.52	5.77	1.52	1.23	4.07	2.05	1.64	1.49	1.61	4.53	1.9	13.59	5.1	16.56	2.42	2.27	2.21	2.65	21.4	15.43	29.3
hsa-miR-92a-3p	MIMAT0000092	Endogenous1	miRNA	22.08	106.83	140.81	40.37	56.26	24.38	72.14	1	7.45	7.71	46.39	80.41	42.8	27.8	17.4	40.63	92.55	49.77	74.54	61.69	52.22	56.65	67.39	89.17	78.15	7.21	23.62	46.88	80.9	31.96	54.84	51.07	176.63	61.04	263.25	16.8	50.98	124.32	104.75	140.71	63.49	92.03	36.32	63.09	40.65	256.58
hsa-miR-92b-3p	MIMAT0003218	Endogenous1	miRNA	2.07	1	2.29	1	3.02	2.98	1	1	1	1	2.16	2.74	1	1	1.94	5.05	2.07	2.07	1	1.75	1	1.1	1.74	2.53	3.24	4.14	1	1	1.23	2.42	5.59	3.09	1.49	1.38	4.53	1.9	13.59	5.1	5.25	2.42	2.07	2.21	2.65	2.32	1.1	2.38
hsa-miR-93-5p	MIMAT0000093	Endogenous1	miRNA	23.19	208.58	143.09	32.52	59.06	95.62	46.85	297.5	369.09	276.81	143.51	78.24	127.93	127.21	89.2	115.85	104.35	68.41	29.83	138.85	94.37	139.17	58.68	62.52	19.9	227.72	151.03	65.55	64.96	43.36	36.37	59.79	58.63	69.34	41.39	24.38	149.15	241.6	104.75	63.41	107.39	56.68	91.98	97.83	47.22	208.27
hsa-miR-933	MIMAT0004976	Endogenous1	miRNA	1.33	1	2.29	1	1.4	1	6.38	1	1	1	2.16	1.68	1.02	1	1.94	1.02	3.11	1	1	1	1	1.1	1.74	1.82	3.24	1.53	1	1	1.23	3.57	3.54	1.45	1.49	1.61	4.53	1.9	8.91	7.04	2.26	5.42	1.58	2.21	7.16	21.4	1.1	3.85
hsa-miR-934	MIMAT0004977	Endogenous1	miRNA	2.07	1	2.29	1	1.4	2.98	1	1	1	1	3.22	2.74	1	1	1.94	1.02	2.07	2.07	1	3.82	1	3.83	1.74	2.53	3.24	5.68	6.58	3.3	3.65	2.42	2.05	6	1.87	1.38	23.28	1.9	55.66	17.24	2.26	2.42	2.07	2.21	4.51	2.88	1.1	2.38
hsa-miR-935	MIMAT0004978	Endogenous1	miRNA	2.07	1	2.29	1	1.4	2.98	1	1	1	1	2.16	2.74	1	1	1.94	1.02	2.07	2.07	1	1	1	1.1	1.74	2.53	3.24	1.53	1	1	1.23	2.42	2.05	1.45	1.49	1.38	4.53	1.9	4.67	5.1	2.26	2.42	2.07	2.21	2.65	2.32	1.1	2.38
hsa-miR-936	MIMAT0004979	Endogenous1	miRNA	1	2.26	10.43	6.35	1.4	1.41	1	7.27	4.75	17.74	2.16	4.43	4.17	2.95	1.94	4.03	1	1	1	8.64	1	1.1	6.45	1.2	3.24	5.68	1.71	1	8.55	1.15	11.75	1.64	3.37	8.52	14.23	13.01	18.26	5.1	7.51	3.01	2.07	2.21	2.65	2.32	1.1	2.38
hsa-miR-937-3p	MIMAT0004980	Endogenous1	miRNA	124.3	2.26	5.86	17.69	14.23	171.6	15.65	9.43	12.87	15.01	7.54	111.99	4.96	4.13	3.82	8.1	95.99	58.98	11.76	6.58	2.61	1.1	22.12	113.61	3.24	14.86	1	11.3	3.65	12.55	2.05	16.18	1.87	11.28	4.53	22.49	8.91	5.1	2.26	3.01	22.41	2.21	15.11	9.82	5.56	31.98
hsa-miR-939-5p	MIMAT0004982	Endogenous1	miRNA	16.09	11.39	17.29	19.43	21.23	55.26	14.81	2.95	12.87	14.09	16.17	29.87	16	11.23	3.82	10.13	86.92	9.39	9.86	12.09	4.36	3.83	11.67	120.86	16.66	10.27	4.96	5.97	12.23	103.59	2.05	11.82	4.86	5.75	45.92	16.8	4.67	5.1	2.99	10.26	13.75	30.17	23.07	30.67	14.33	38.44
hsa-miR-940	MIMAT0004983	Endogenous1	miRNA	2.07	1	2.29	1	1.4	2.98	1	1	1	1	7.54	12.08	1	1	1.94	1.02	2.07	2.07	2.25	1.75	2.61	1.1	1.74	2.53	3.24	4.14	1.71	1	1.23	2.42	2.05	1.45	1.49	1.38	18.75	1.9	4.67	7.04	2.26	2.42	2.07	2.21	2.65	2.32	1.1	2.38
hsa-miR-941	MIMAT0004984	Endogenous1	miRNA	9.41	1	2.29	1	1.4	13.53	1	1	1	1	2.16	29.95	1	1	1.94	1.02	9.41	9.41	1	1	1	1.1	1.74	75.18	3.24	1.53	1	1	1.23	10.99	2.05	1.45	1.87	1.38	18.75	1.9	18.26	5.1	2.26	2.42	36.79	2.21	2.65	2.32	1.1	10.81
hsa-miR-942-3p	MIMAT0026734	Endogenous1	miRNA	2.07	1	2.29	1	1.4	2.98	1	1	1	1	2.16	2.74	1	1	1.94	1.02	2.07	2.07	1	1	1	1.1	8.19	2.53	3.24	11.8	1	1	1.23	2.42	2.05	1.45	1.49	1.38	4.53	1.9	4.67	5.1	2.26	2.42	2.07	2.21	2.65	2.32	1.1	2.38
hsa-miR-942-5p	MIMAT0004985	Endogenous1	miRNA	25.03	4.37	2.29	8.97	1.4	25.34	1	1	12.87	4.06	2.16	21.07	7.32	4.73	3.82	2	13.86	2.48	1	3.13	1	1.1	8.19	19.85	3.24	1.53	1.71	1	4.87	12.91	2.05	10.36	1.49	7.14	4.53	18.7	4.67	5.1	12.03	2.42	20.7	2.21	4.51	7.51	8.85	2.73
hsa-miR-944	MIMAT0004987	Endogenous1	miRNA	2.07	7.18	15.01	3.74	1.62	2.98	1	1	11.06	1	20.49	2.74	1	1	3.82	9.12	2.07	2.07	7	1	3.48	9.33	20.38	2.53	10.19	5.68	1	2.41	9.78	2.42	2.05	3.09	6.35	1.38	4.53	1.9	4.67	27.44	9.77	12.67	2.07	2.21	2.65	2.32	1.1	2.38
hsa-miR-95-3p	MIMAT0000094	Endogenous1	miRNA	32.35	31.04	26.44	27.28	31.04	96.13	29.14	22.4	27.29	40.55	18.33	108.54	22.3	25.43	21.28	13.18	67.9	62.52	27.93	19.67	21.93	22.54	34.31	70.76	23.13	30.18	16.32	18.42	19.59	83.64	28.16	19.09	31.75	23.72	45.92	20.59	55.66	5.1	30.13	22.34	85.51	10.29	23.07	44.56	34.07	102.6
hsa-miR-96-5p	MIMAT0000095	Endogenous1	miRNA	37.44	4.37	8.15	3.74	4.42	25.31	3	1	12.87	1	9.7	34.19	6.54	8.28	5.76	1.02	16.12	5	3.2	2.44	2.17	7.13	11.67	31.95	10.19	16.4	3.33	1.52	11	27.39	2.05	1.45	1.49	4.37	5.17	1.9	27.61	52.94	2.26	2.42	35.73	2.21	2.65	2.32	1.1	121.14
hsa-miR-98-3p	MIMAT0022842	Endogenous1	miRNA	11.48	1.56	8.15	1	1.4	16.5	1	1	1.14	1	2.16	15.2	1.02	1	1.94	2	11.48	11.48	1	1	1	2.73	1.74	14.02	3.24	5.68	1	1	1.23	13.41	2.05	1.45	1.49	1.38	4.53	14.9	4.67	17.24	2.26	2.42	11.48	2.21	2.65	2.32	1.1	13.19
hsa-miR-98-5p	MIMAT0000096	Endogenous1	miRNA	75.2	249.29	342.08	132.81	192.15	79.55	110.08	167.87	268.98	194.71	197.47	144.42	120.05	123.06	83.38	157.53	229.5	173.91	91.67	184.33	112.81	216.19	326.82	278.23	178.49	148.09	224.88	174.93	258.72	213.34	149.25	101.95	203.51	141.22	217.98	54.72	350.14	430.26	373.85	411.3	277.76	156.1	54.87	88.57	96.56	713.74
hsa-miR-99a-5p	MIMAT0000097	Endogenous1	miRNA	37.08	114.55	120.22	50.83	75.87	58.59	62.87	152.75	107.56	155.49	145.67	147.55	69.6	103.54	75.62	101.62	205.59	211.86	93.57	138.85	104.91	168.88	286.78	231.03	55.5	137.37	155.09	167.82	225.61	315.48	83.57	97.59	73.57	106.66	118.36	66.09	158.49	195.71	100.23	198.7	376.4	147.26	97.28	100.15	98.75	514.85
hsa-miR-99b-5p	MIMAT0000689	Endogenous1	miRNA	44.62	87.88	74.48	13.33	75.87	64.15	48.53	99.45	94.93	83.42	91.71	614.77	53.83	46.74	63.97	42.66	1111.66	310.73	17.47	73.4	37.29	92.96	110.92	1828.21	45.79	69.99	77.99	43.32	105.43	1065.72	46.63	27.81	57.14	40.31	68.56	20.59	130.45	103.93	111.53	89.98	11.84	43.42	54.87	46.88	58.19	549.08
ACTB	NM_001101.2	Housekeeping	miRNA	1365.79	1402.29	964.21	1323.26	1432.03	1778.35	1126.91	1574.34	1678.54	1386.08	1485.94	1561.39	1463.32	1495.2	1228.24	1430.22	1702.65	1503.05	1684.15	1403.08	1433.07	1116.26	1406.34	1692.22	1518.41	1873.88	1422.71	1566.68	1570.87	1921.47	1076.85	1557.12	1280.43	1212.46	1263.89	1797.06	1930.09	1791.7	1221.84	1293.1	1484.77	1002.24	2061.39	2087.31	2077.6	2081.76
B2M	NM_004048.2	Housekeeping	miRNA	1971.41	3586.18	4081.73	4492.55	3931.39	3032.84	2799.7	4472.97	5546.48	5278.55	2906.07	2295.9	3078.55	3401.64	3428.71	3695.03	2910.78	2819.75	3140.59	2474.4	3377.23	3271.81	3789.97	2202.61	2832.43	4267.32	5047.84	4880.17	2816.8	3329.78	2466.21	3964.49	3395.42	3584.4	3428.17	3057.84	5272.28	6069.76	5260.55	3361.12	2331.98	3635.65	5258.03	3280.07	4385.35	3193.23
GAPDH	NM_002046.3	Housekeeping	miRNA	757.94	1803	939.05	967.43	781.97	889.6	856.26	1760.86	1353.88	1280.26	961.49	861.82	1436.52	1308.82	1327.21	1049.02	864.82	711.72	850.81	1315.58	1258.76	804.87	767.33	785.63	644.54	1713.09	1142.73	1124.7	814.24	912.21	709.5	1237.3	1119.12	696.88	901.67	655.72	1719.74	1342.98	841.94	766.43	804.57	794.57	1329.82	1128.47	870.56	969.64
RPL19	NM_000981.3	Housekeeping	miRNA	1550.26	1489.31	1606.93	1640.71	1786.48	1671.23	1597.38	1694.6	1715.52	1740.94	1699.61	1610.09	1781.01	1710.58	1657.08	1595.91	1484.44	1598.22	1658.46	1476.8	1528.34	1545.39	1686.66	1634.15	1686.7	1569.15	1729.47	1628.93	1613.79	1685.39	1758.19	1746.11	1638.9	1794.39	1644.22	1719.33	1874	1745.8	1787.17	1836.68	1615.29	1985.35	1441.14	1512.93	1744.32	1696.94
RPLP0	NM_001002.3	Housekeeping	miRNA	2310.54	2405.11	2229.06	2183.17	2005.03	2143.3	2242.38	2113.74	2087.97	2057.48	2107.51	2224.69	2011.19	2094	2161.6	2244.45	2412.99	2241.21	2159.8	2425.48	2343.68	2317.82	2123.69	2191.93	2123.64	2282.74	2071.12	2198.96	2219.59	2125.29	2037.29	2051.39	2185.57	1996.19	2178.5	2083.34	1911.39	2051.74	2004.26	1950.23	2217.53	1804.19	2485.49	2367.55	2053.49	2110.82
LIG_NEG_A	nmiR00810.1	Ligation	miRNA	2.07	1	2.29	1	1.4	2.98	1	1	1	1	2.16	2.74	1	1	1.94	1.02	2.07	2.07	1	1	1	1.1	1.74	2.53	3.24	1.53	1	1	1.23	2.42	2.05	1.45	1.49	1.38	4.53	1.9	4.67	5.1	2.26	2.42	2.07	2.21	2.65	2.32	1.1	2.38
LIG_NEG_B	nmiR00828.1	Ligation	miRNA	2.07	1	3.57	1	1.4	2.98	1	1	1	1	2.16	2.74	1	1	3.82	1.02	2.07	2.07	1	1	2.17	1.1	1.74	2.53	3.24	1.53	1	1	2.42	2.42	2.05	1.45	1.49	1.38	4.53	1.9	4.67	5.1	2.26	2.42	2.07	2.21	2.65	2.32	1.1	2.38
LIG_NEG_C	nmiR00803.1	Ligation	miRNA	1	1	21.87	1	1.4	1.41	2.16	1	1	1	2.16	1.3	1	1	1.94	1.02	3.67	1	1	1	2.17	1.63	1.74	1.2	3.24	1.53	1	1	1.23	1.15	2.05	1.45	1.49	1.38	18.75	1.9	18.26	5.1	2.26	3.01	9.09	2.21	2.65	2.32	1.1	1.46
LIG_POS_A	nmiR00813.1	Ligation	miRNA	35283.1	16577.3	34980.1	6051.03	26885.2	43383.5	13709.1	10088	19745.7	15723.5	23260.5	65587.9	12866.9	9680.69	9044.37	9454.66	50061.6	49955.2	12122.8	13521.7	7700.66	11113.9	24114.4	79909.5	15917.7	12037.2	15052.5	9380.88	14839.5	41960.1	34111.5	21449.9	28387	28223	58354.6	24576.4	36899.2	61388.8	38809.5	36495.2	82704.4	31997.9	8308.88	28457.7	26360	137905
LIG_POS_B	nmiR00809.1	Ligation	miRNA	8798.87	5828.32	12594.9	2389.86	8044.69	12342.2	4092.23	2644.49	6048.79	4111.81	6378.68	18758.5	3779.36	2921.78	2772.84	3137.98	14120.8	15253.4	4346.84	4613.59	2792.4	3585.4	8358.75	21883	6289.04	3438.88	5380.57	3819.25	4973.88	12592.3	9796.75	6681.49	8890.52	8404.3	18012.1	5803.12	10072.9	17527.2	12485.5	11616.3	23119.5	10787	2363.56	7231.23	7372.82	41929.2
LIG_POS_C	nmiR00811.1	Ligation	miRNA	1925.13	727.89	1874.54	183.39	1357.78	1881.69	627.77	482.58	880.42	861.55	1062.92	3445.29	649	434.89	409.37	457.4	2404.22	2463.71	592.05	684.5	325.76	646.42	1294.9	3839.3	955.25	719.27	755.63	426.6	740.66	2108.31	1546.81	786.65	974.23	962.27	2010.97	1243.45	1906.72	3076.64	1551.99	1488.79	3750.52	1322.58	221.86	774.12	1116.13	6875.78
NEG_A	ERCC_00096.1	Negative	SYSTEM	8.54	2.23	1	1	8.15	8.54	3.56	2.1	2.27	1	4.49	8.54	2.29	1	3.97	7.97	8.54	8.54	6.36	8.55	8.94	7.48	7.7	13.17	4.15	1	1	15.71	3.97	8.54	4.72	2.13	8.25	5.16	1	6.86	1.91	3.38	1	1	8.54	5.66	1.7	6.24	1	18.97
NEG_B	ERCC_00041.1	Negative	SYSTEM	3.54	1	1	2.28	1	7.42	1	1	1	1.45	1	3.54	1	1	1	3.97	3.54	3.54	1	1	1	1	1	3.54	1.15	1	1	1	2.97	26.39	1	4.13	1	1	1	4.86	1	1	9.32	1	3.54	1	1	1	2.07	3.54
NEG_C	ERCC_00019.1	Negative	SYSTEM	47.66	61.23	26.56	23.28	68.15	37.63	37.56	54.1	79.27	54.45	36.49	45.46	45.29	63.99	20.97	36.97	57.85	91.69	27.36	51.55	23.94	23.48	31.7	59.5	5.15	16.71	42.11	21.71	32.97	25.27	34.72	21.13	18.25	17.16	13.14	26.86	1	11.38	8.32	16.25	32.38	19.66	21.7	47.24	83.07	91.99
NEG_D	ERCC_00076.1	Negative	SYSTEM	4.54	7.23	7.56	1	6.15	9.52	1	4.1	5.27	4.45	5.49	4.54	1	4.99	1.97	1	41.14	9.24	2.36	1.55	1.94	1	1	4.54	1.15	1.71	9.11	12.71	7.97	20.21	1	5.13	1	1	1	1	8.91	3.38	2.32	2.25	4.01	1	1.7	1.24	1	15.96
NEG_E	ERCC_00098.1	Negative	SYSTEM	5.54	1.23	1	4.28	3.15	5.54	1	6.1	1	8.45	1	5.54	1	3.99	1	1	5.54	5.54	17.36	5.55	1	1	5.7	5.54	2.15	1	3.11	5.71	6.97	5.54	2.72	1	1.25	1.16	4.14	1.86	2.91	2.38	1	1.25	5.54	1	1	4.24	1	5.54
NEG_F	ERCC_00126.1	Negative	SYSTEM	1	3.23	1	3.28	5.15	2.32	6.56	4.1	11.27	8.45	6.49	1.29	7.29	1	1	1	2.77	3.69	5.36	6.55	9.94	6.48	1	1.92	1	5.71	12.11	1.71	6.97	1.91	4.72	1.13	3.25	12.16	10.14	1	4.91	1	4.32	5.25	1	1.66	1.7	2.24	7.07	1
NEG_G	ERCC_00144.1	Negative	SYSTEM	1	1	1	3.28	1	1	1	1	1	1	1	1	1	1	1	1	1	1	1	1	1	1	1	1	1	1.71	1	1	1	1	1	1	1	1	1	1	1	1	1	1	1	1	1	1	1	1
NEG_H	ERCC_00154.1	Negative	SYSTEM	1	1	1	1	4.15	1.4	1	1	1	1.45	4.49	1	8.29	1	2.97	1	1	1	1	1	1	1	1	1	1	1	1	1	1	1	1	1	1	1	2.14	1	1	4.38	1	1	1.39	1	1.7	1.24	8.07	1
POS_A	ERCC_00117.1	Positive	SYSTEM	28820.8	28116.2	12059.6	27483.3	26681.2	37082.1	33928.6	24660.1	26457.3	23263.5	13957.5	19845.8	23627.3	29358	9179.97	17252	33631.1	33771.3	46666.4	38169.6	40917.9	20396.5	27955.7	30958.2	9504.15	13452.7	39922.1	30310.7	27704	34028.8	18396.7	17642.1	20167.2	22772.2	12607.1	17040.9	5473.91	8686.38	18054.3	13027.2	23920.4	13537.7	11859.7	26979.2	48428.1	29542.1
POS_B	ERCC_00112.1	Positive	SYSTEM	11360.2	11704.2	5363.56	9988.28	10756.2	14781.1	13304.6	9669.1	10587.3	9663.45	5905.49	8394.96	9831.29	11703	3747.97	7394.97	13442	13791.4	16245.4	14702.5	15608.9	7924.48	10547.7	12301.1	3645.15	5578.71	15937.1	11993.7	10558	13669	7067.72	6594.13	7885.25	8678.16	4611.14	6201.86	2089.91	3572.38	7447.32	5412.25	9482.21	5943.66	4118.7	9964.24	16631.1	11539.4
POS_C	ERCC_00002.1	Positive	SYSTEM	3536.06	3465.23	1519.56	2964.28	3179.16	4494.03	3921.56	2926.1	3062.27	2888.45	1647.49	2676.37	2636.29	3315.99	1146.97	2155.97	4270.13	4160.78	5113.36	4414.55	4582.94	2455.48	3273.7	3753.14	1279.15	1665.71	4699.11	3633.71	3276.97	4319.48	2027.72	1882.13	2098.25	2379.16	1274.14	1827.86	633.91	989.38	2004.32	1482.25	2908.09	1612.66	1335.7	3166.24	5227.07	3758.37
POS_D	ERCC_00092.1	Positive	SYSTEM	672.77	628.23	348.56	680.28	578.15	820.56	696.56	538.1	596.27	530.45	320.49	501.29	511.29	697.99	224.97	409.97	842.53	848.79	957.36	810.55	890.94	438.48	598.7	755.01	287.15	275.71	869.11	673.71	606.97	903.71	383.72	361.13	454.25	467.16	267.14	399.86	125.91	195.38	410.32	315.25	555.98	318.66	277.7	557.24	995.07	697.32
POS_E	ERCC_00035.1	Positive	SYSTEM	116.38	93.23	44.56	96.28	91.15	119.04	112.56	89.1	74.27	92.45	50.49	72.08	75.29	111.99	37.97	92.97	144.37	140.86	179.36	144.55	123.94	93.48	107.7	113.31	45.15	59.71	169.11	100.71	91.97	121.1	79.72	59.13	66.25	69.16	46.14	81.86	17.91	23.38	50.32	38.25	75.58	60.66	55.7	106.24	132.07	100.21
POS_F	ERCC_00034.1	Positive	SYSTEM	56.7	75.23	29.56	48.28	56.15	70.6	77.56	54.1	62.27	49.45	28.49	38.26	37.29	79.99	18.97	38.97	80.62	78.07	94.36	78.55	77.94	39.48	46.7	66.13	16.15	17.71	88.11	55.71	79.97	78.6	32.72	36.13	46.25	52.16	34.14	28.86	16.91	25.38	31.32	22.25	38.38	33.66	29.7	35.24	86.07	63.79
ath-miR159a	MIMAT0000177	SpikeIn	miRNA	28.05	20.51	47.03	6.35	42.25	40.33	14.81	16.64	11.06	4.06	18.33	89.28	11.27	4.73	11.58	11.15	28.05	28.05	18.42	16.22	7	1.1	23.86	34.26	6.95	1.53	14.69	20.2	1.23	32.76	24.06	20.54	36.23	7.14	68.56	22.49	36.96	63.13	57.26	34.41	28.05	34.59	31.02	28.35	11.05	32.23
cel-miR-248	MIMAT0000304	SpikeIn	miRNA	14.84	7.88	5.86	13.33	8.62	5.79	9.75	1	20.08	20.48	18.33	4.43	9.69	2.36	25.16	2	7.3	1.98	17.47	11.4	1	8.23	2.97	11.46	32.84	2.61	13.07	5.08	1.23	3.96	19.96	7.46	9.34	5.75	23.28	16.8	50.98	68.23	5.25	5.42	4.64	8.08	4.51	5.19	1.1	4.76
cel-miR-254	MIMAT0000310	SpikeIn	miRNA	3.2	2.26	2.29	8.1	8.62	23.42	1.32	3.67	18.28	10.44	16.17	14.41	2.59	6.5	1.94	9.12	3.2	3.2	6.05	1.06	1	10.43	1.74	25.55	3.24	5.68	4.14	1	8.55	3.73	17.9	3.09	1.49	1.38	4.53	1.9	18.26	5.1	2.26	5.42	45.84	2.21	15.11	16.77	1.1	10.81
osa-miR414	MIMAT0001330	SpikeIn	miRNA	140.91	17	44.74	7.22	22.63	175.13	14.81	11.59	15.57	10.44	2.16	551.03	16.78	10.64	9.64	8.1	331.46	474.15	4.15	4.51	5.24	11.53	4.71	220.24	16.66	8.74	7.39	7.75	18.36	68.39	30.22	20.54	31.75	15.43	59.5	22.49	32.29	7.04	23.34	24.75	35.18	23.54	9.81	28.35	25.3	24.36
osa-miR442	MIMAT0001605	SpikeIn	miRNA	69.49	5.07	17.29	4.61	25.43	119.7	15.65	11.59	23.69	16.83	29.12	17.92	21.51	15.38	15.46	4.03	22.8	21.4	25.08	13.47	5.24	4.93	18.64	28.31	16.66	10.27	17.94	5.08	24.49	62.63	17.9	6	9.34	11.28	59.5	18.7	55.66	68.23	9.77	12.67	32.89	19.12	36.32	19.09	15.43	105.06
[truncated: 36 more columns]

## Sheet: DE miRNA (average exp>20)
S5 File. Raw and normalized miRNA data for non-lesional and lesional skin of psoriasis patients before and during secukinumab treatment.
Multiple paired t-test with correction for multiple testing (FDR-Benjamini-Hochberg)
Probe Name	Averga overall	AVERAGE NL	AVERAGE L0	AVERAGE L4	AVERAGE L14	AVERAGE L42	AVERAGE L84	FC (L/NL)	FC (L4/L0)	FC (L14/L0)	FC (L42/L0)	FC(L84/L0)	FC(84/NL)	FC(42/NL)	Log2FC_L/NL	qvalue_L/NL	pvalue_L/NL	Log2FC_L4/L0	qvalue__L4/L0	pvalue_L4/L0	Log2FC_L14/L0	qvalue_L14/L0	pvalue_L14/L0	Log2FC_L42/L0	qvalue_L42/L0	pvalue_L42/L0	Log2FC_L84/L0	qvalue_L84/L0	pvalue_L84/L0	Log2FC_L84/NL	qvalue_L84/NL	pvalue_L84/NL	Log2FC_L42/NL	qvalue_L42/NL	pvalue_L42/NL
hsa-miR-5196-3p+hsa-miR-6732-3p	26.9292	9.17357	19.7762	30.6421	29.275	20.4986	52.21	2.156	1.549	1.48	1.037	2.64	5.691	2.235	1.1082	0.196523	0.055257	0.6318	0.583099	0.0059502	0.5659	0.801017	0.0654867	0.0518	0.949119	0.841283	1.4006	0.120341	0.0820909	2.5088	0.0254421	0.0092687	1.16	0.319543	0.056252
hsa-miR-214-3p	219.471	100.044	91.2154	137.124	148.487	271.064	568.894	0.912	1.503	1.628	2.972	6.237	5.686	2.709	-0.1333	0.870151	0.786697	0.5881	0.583099	0.0064963	0.703	0.801017	0.0483519	1.5713	0.0276317	0.0007254	2.6408	0.0005883	3.45e-05	2.5075	0.0055186	0.0007352	1.438	0.0536037	0.0049803
hsa-let-7b-5p	12383.2	10411.2	8965.85	11337.1	11430.7	15327.7	16826.5	0.861	1.264	1.275	1.71	1.877	1.616	1.472	-0.2156	0.584976	0.376105	0.3385	0.583099	0.0073127	0.3504	0.801017	0.0205617	0.7736	0.02145	0.0004034	0.9082	0.0016307	0.0001874	0.6926	0.0068666	0.0010162	0.558	0.0736845	0.0077468
hsa-miR-193a-5p+hsa-miR-193b-5p	78.216	59.8121	40.6515	62.3886	54.8336	91.565	160.045	0.68	1.535	1.349	2.252	3.937	2.676	1.531	-0.5571	0.39777	0.169033	0.618	0.583099	0.011872	0.4317	0.801017	0.122893	1.1715	0.0582922	0.0022804	1.9771	0.0176077	0.0067159	1.42	0.0238929	0.0082768	0.6144	0.47872	0.101293
hsa-miR-543	23.1009	23.5036	18.0177	25.6807	20.6514	18.1557	32.5962	0.767	1.425	1.146	1.008	1.809	1.387	0.772	-0.3835	0.564892	0.348051	0.5113	0.583099	0.0122996	0.1968	0.87984	0.506434	0.011	0.983629	0.959823	0.8553	0.0085497	0.0020068	0.4718	0.189585	0.148794	-0.3725	0.587418	0.149368
hsa-miR-574-5p	111.983	99.9036	70.0685	91.355	93.6436	145.035	171.891	0.701	1.304	1.336	2.07	2.453	1.721	1.452	-0.5118	0.101617	0.0186339	0.3827	0.583099	0.0148181	0.4184	0.801017	0.01283	1.0496	0.0098762	2.41e-05	1.2947	0.0008225	5.83e-05	0.7829	0.0247725	0.0089036	0.5378	0.0395617	0.0025398
hsa-miR-423-3p	46.2642	36.2314	32.4538	45.86	39.0507	55.7129	68.2762	0.896	1.413	1.203	1.717	2.104	1.884	1.538	-0.1589	0.889699	0.815594	0.4988	0.583099	0.0160395	0.267	0.864839	0.438865	0.7796	0.160182	0.0144907	1.073	0.0334185	0.0162598	0.9141	0.0071636	0.001191	0.6208	0.273294	0.0454377
hsa-miR-181a-5p	712.885	444.456	559.167	657.92	727.064	884.179	1004.53	1.258	1.177	1.3	1.581	1.796	2.26	1.989	0.3312	0.116053	0.0229195	0.2346	0.583099	0.0189621	0.3788	0.801017	0.0071609	0.6611	0.040961	0.0012018	0.8452	0.0028801	0.0003732	1.1764	0.0022322	0.0001856	0.9923	0.0091433	0.0001576
hsa-miR-3195	146.115	94.19	52.4	96.4164	123.48	215.216	294.987	0.556	1.84	2.356	4.107	5.63	3.132	2.285	-0.846	0.548519	0.307388	0.8797	0.583099	0.0190515	1.2366	0.801017	0.0311114	2.0381	0.0276317	0.0006973	2.493	0.0049677	0.0009231	1.647	0.0513424	0.0261106	1.1921	0.227902	0.0347501
hsa-miR-197-3p	72.8983	63.0836	38.4469	52.6436	48.7971	89.1214	145.297	0.609	1.369	1.269	2.318	3.779	2.303	1.413	-0.7144	0.189479	0.0504036	0.4534	0.583099	0.0199594	0.3439	0.801017	0.0705136	1.2129	0.055041	0.0020186	1.9181	0.00587	0.0011769	1.2037	0.0257425	0.009441	0.4985	0.610251	0.15856
hsa-miR-1183	32.2384	26.99	14.6054	22.6164	12.7586	31.1207	85.3392	0.541	1.548	0.874	2.131	5.843	3.162	1.153	-0.8859	0.117767	0.0243822	0.6309	0.608354	0.0253114	-0.195	0.864839	0.436106	1.0914	0.0657843	0.0032168	2.5467	0.0264807	0.012172	1.6608	0.0392744	0.0180528	0.2055	0.914823	0.588167
hsa-miR-423-5p	147.778	108.444	113.132	154.495	133.545	152.687	224.365	1.043	1.366	1.18	1.35	1.983	2.069	1.408	0.0611	0.81073	0.679903	0.4495	0.608354	0.0262401	0.2393	0.801017	0.0922664	0.4326	0.224664	0.0254428	0.9878	0.0048067	0.0008462	1.0489	0.0158437	0.0044548	0.4936	0.409011	0.0800022
hsa-let-7e-5p	288.271	153.576	187.303	223.142	234.734	319.435	611.438	1.22	1.191	1.253	1.705	3.264	3.981	2.08	0.2864	0.322803	0.114441	0.2526	0.608354	0.0267735	0.3257	0.801017	0.079782	0.7701	0.224664	0.0250982	1.7068	0.0030811	0.0004219	1.9932	0.0046757	0.0005602	1.0566	0.0439864	0.003549
hsa-let-7c-5p	1923.35	1305.96	1121.61	1391.12	1568.5	2846.64	3306.29	0.859	1.24	1.398	2.538	2.948	2.532	2.18	-0.2195	0.694531	0.546794	0.3107	0.620671	0.030812	0.4838	0.801017	0.0340459	1.3437	0.0148651	0.0001454	1.5596	0.0016056	0.0001806	1.3401	0.0070909	0.0011412	1.1242	0.0394285	0.0023137
hsa-miR-30d-5p	92.9741	46.7807	66.8669	83.8407	75.1971	103.358	181.802	1.429	1.254	1.125	1.546	2.719	3.886	2.209	0.5154	0.207853	0.0610437	0.3264	0.620671	0.0335212	0.1694	0.864839	0.427396	0.6283	0.224664	0.0258172	1.443	0.0199293	0.0081374	1.9584	0.0068884	0.001061	1.1437	0.0402722	0.002757
hsa-miR-92a-3p	57.0638	53.6286	32.2815	55.6657	47.2771	76.8193	76.7108	0.602	1.724	1.465	2.38	2.376	1.43	1.432	-0.7323	0.419596	0.189371	0.7861	0.620671	0.0405064	0.5504	0.801017	0.15623	1.2508	0.211465	0.0224125	1.2487	0.0695889	0.0415336	0.5164	0.153779	0.115428	0.5185	0.764209	0.268919
hsa-miR-574-3p	85.3161	54.2364	58.6492	70.5757	75.8729	107.561	145.001	1.081	1.203	1.294	1.834	2.472	2.673	1.983	0.1129	0.677565	0.528468	0.2671	0.620671	0.0426639	0.3715	0.801017	0.0578512	0.875	0.0126353	8.85e-05	1.3059	0.0059714	0.0012264	1.4187	0.0101054	0.0021955	0.9878	0.0166185	0.0006501
hsa-miR-125a-5p	238.709	151.514	191.7	220.671	237.434	305.88	325.054	1.265	1.151	1.239	1.596	1.696	2.145	2.019	0.3394	0.177234	0.0441809	0.203	0.620671	0.0435976	0.3087	0.801017	0.095806	0.6741	0.0628598	0.0026128	0.7618	0.0176472	0.0068172	1.1012	0.0104974	0.0023356	1.0135	0.0048849	3.58e-05
hsa-miR-1246	243.779	100.896	119.087	271.889	534.176	309.768	126.857	1.18	2.283	4.486	2.601	1.065	1.257	3.07	0.2391	0.713356	0.570336	1.191	0.620671	0.0458947	2.1653	0.801017	0.0492341	1.3792	0.434924	0.0874117	0.0912	0.755244	0.723853	0.3303	0.39647	0.347032	1.6183	0.132603	0.0171833
hsa-miR-98-5p	179.173	99.5407	168.505	191.876	175.976	206.944	232.193	1.693	1.139	1.044	1.228	1.378	2.333	2.079	0.7594	0.0652699	0.0106832	0.1874	0.620671	0.0464943	0.0626	0.864839	0.431279	0.2964	0.385377	0.0640724	0.4625	0.560588	0.515357	1.222	0.0207263	0.0065372	1.0559	0.0431504	0.0031651
hsa-miR-15b-5p	2131.68	1535.83	2085.82	2396.16	2134.12	2193.03	2445.1	1.358	1.149	1.023	1.051	1.172	1.592	1.428	0.4416	0.0220207	0.0027459	0.2001	0.620671	0.0478779	0.033	0.909372	0.646501	0.0723	0.835414	0.557934	0.2293	0.77366	0.750961	0.6709	0.0094883	0.0019951	0.5139	0.164414	0.0233155
hsa-miR-30b-5p	20.8069	12.3079	13.6854	19.985	14.2343	19.0343	45.5946	1.112	1.46	1.04	1.391	3.332	3.705	1.547	0.1531	0.741014	0.599696	0.5463	0.620671	0.0480794	0.0567	0.930201	0.750806	0.476	0.540855	0.182489	1.7362	0.0049357	0.0009051	1.8893	0.001249	7.33e-05	0.629	0.805694	0.321096
hsa-miR-30e-5p	24.0075	14.4457	10.1685	15.2714	12.3321	13.4193	78.4077	0.704	1.502	1.213	1.32	7.711	5.428	0.929	-0.5065	0.577283	0.359748	0.5867	0.620671	0.0485611	0.2783	0.909372	0.638888	0.4002	0.861538	0.584439	2.9469	0.0001994	5.4e-06	2.4404	0.0001795	5.6e-06	-0.1063	0.967574	0.892556
hsa-miR-26a-5p	223.633	126.039	209.444	266.307	256.343	262.296	221.371	1.662	1.271	1.224	1.252	1.057	1.756	2.081	0.7327	0.117767	0.0246327	0.3465	0.639757	0.0516185	0.2915	0.801017	0.147236	0.3246	0.521677	0.1301	0.0799	0.537578	0.491575	0.8126	0.093467	0.0610163	1.0573	0.0604447	0.0060593
hsa-miR-1253	26.7819	37.4671	17.2538	53.9086	9.08143	40.5571	2.42308	0.461	3.124	0.526	2.351	0.14	0.065	1.082	-1.1187	0.581751	0.371239	1.6436	0.674629	0.0560816	-0.9259	0.909372	0.65441	1.233	0.723741	0.371505	-2.832	0.42743	0.374132	-3.9507	0.104942	0.0697905	0.1143	0.967574	0.882465
hsa-miR-320e	34.6326	17.8057	18.2277	25.5357	16.9707	25.9186	103.337	1.024	1.401	0.931	1.422	5.669	5.804	1.456	0.0338	0.976939	0.97455	0.4864	0.6852	0.0598236	-0.1031	0.980907	0.971894	0.5079	0.540855	0.178924	2.5032	0.0048067	0.0008396	2.5369	0.0258784	0.0095541	0.5416	0.582657	0.146733
hsa-let-7a-5p	13642.1	7684.19	13610.2	15749.6	15483.4	16083.9	13241	1.771	1.157	1.138	1.182	0.973	1.723	2.093	0.8247	0.0079397	0.0003882	0.2106	0.6852	0.0704163	0.186	0.801017	0.181199	0.2409	0.591026	0.219648	-0.0397	0.292547	0.238901	0.785	0.01142	0.0026969	1.0657	0.0117494	0.0004022
hsa-miR-1260a	273.241	94.2707	100.105	122.556	96.415	152.003	1074.1	1.062	1.224	0.963	1.518	10.73	11.394	1.612	0.0866	0.828308	0.712188	0.2919	0.6852	0.0807435	-0.0542	0.974101	0.900839	0.6026	0.540855	0.15583	3.4235	0.0786234	0.049539	3.5102	0.120034	0.0845225	0.6892	0.62509	0.174062
hsa-miR-15a-5p	36.2618	13.4871	66.5638	56.2536	48.8129	26.585	5.86846	4.935	0.845	0.733	0.399	0.088	0.435	1.971	2.3032	0.0079413	0.0004196	-0.2428	0.6852	0.0855573	-0.4475	0.801017	0.0571479	-1.3241	0.046024	0.0014846	-3.5037	0.0010818	9.83e-05	-1.2005	0.162822	0.125002	0.979	0.0857717	0.0100981
hsa-let-7g-5p	1238.95	655.909	1377.24	1534.06	1427.05	1322.64	1116.79	2.1	1.114	1.036	0.96	0.811	1.703	2.016	1.0702	0.0028171	0.0001033	0.1556	0.6852	0.0954473	0.0513	0.87984	0.543577	-0.0584	0.948745	0.793327	-0.3024	0.0246756	0.011101	0.7678	0.01142	0.0027363	1.0119	0.0218465	0.0010149
hsa-miR-331-3p	46.7207	20.2236	22.2223	27.0807	23.5921	22.8914	164.314	1.099	1.219	1.062	1.03	7.394	8.125	1.132	0.136	0.465126	0.233132	0.2853	0.6852	0.0970049	0.0863	0.87984	0.524063	0.0428	0.949119	0.821036	2.8864	0.0176472	0.0067843	3.0223	0.0320705	0.0136437	0.1788	0.965308	0.706318
hsa-miR-4443	139.643	88.2629	77.1162	88.975	79.4164	123.359	380.727	0.874	1.154	1.03	1.6	4.937	4.314	1.398	-0.1948	0.616448	0.429554	0.2064	0.6852	0.103399	0.0424	0.930201	0.787058	0.6778	0.227683	0.0275622	2.3037	0.0066031	0.001399	2.1089	0.0068666	0.0010409	0.483	0.522119	0.114892
hsa-miR-888-5p	116.478	49.1907	13.7046	20.6679	10.7471	40.4329	564.125	0.279	1.508	0.784	2.95	41.163	11.468	0.822	-1.8437	0.512382	0.2707	0.5927	0.6852	0.105769	-0.3507	0.801017	0.147062	1.5609	0.723741	0.359881	5.3633	0.0003111	1.29e-05	3.5196	0.0021631	0.0001643	-0.2829	0.96692	0.841955
hsa-miR-764	35.4533	27.52	12.9515	16.8629	15.1564	21.05	119.179	0.471	1.302	1.17	1.625	9.202	4.331	0.765	-1.0874	0.0411627	0.005636	0.3807	0.6852	0.105838	0.2268	0.930201	0.772238	0.7007	0.540855	0.179055	3.2019	0.0125279	0.0040432	2.1146	0.0238929	0.0083717	-0.3867	0.772489	0.297558
hsa-miR-145-5p	814.745	492.96	711.412	823.801	733.071	965.617	1161.61	1.443	1.158	1.03	1.357	1.633	2.356	1.959	0.5292	0.38286	0.150869	0.2116	0.6852	0.106925	0.0433	0.942624	0.838912	0.4408	0.340199	0.0490751	0.7074	0.173656	0.129075	1.2366	0.0453242	0.0220526	0.97	0.0483534	0.0040196
hsa-miR-223-3p	64.4832	11.2943	226.621	90.52	37.0671	12.4614	8.93538	20.065	0.399	0.164	0.055	0.039	0.791	1.103	4.3266	0.150353	0.0334525	-1.324	0.6852	0.10792	-2.6121	0.801017	0.0548282	-4.1847	0.276751	0.0365393	-4.6646	0.0566976	0.032714	-0.338	0.549139	0.499461	0.1419	0.96692	0.849785
hsa-miR-302d-3p	26.6232	43.8036	15.8431	31.9179	30.845	34.9407	2.38923	0.362	2.015	1.947	2.205	0.151	0.055	0.798	-1.4672	0.374492	0.142838	1.0105	0.6852	0.108895	0.9612	0.801017	0.0679189	1.1411	0.408807	0.0759642	-2.7292	0.0932822	0.0599834	-4.1964	0.0318106	0.0132998	-0.3261	0.944667	0.644815
hsa-miR-205-5p	5511.31	2135.87	7131.76	8133.74	6584.94	4926.38	4155.15	3.339	1.14	0.923	0.691	0.583	1.945	2.306	1.7394	0.0017267	1.69e-05	0.1897	0.686427	0.111871	-0.1151	0.87984	0.522827	-0.5337	0.0657843	0.0030043	-0.7794	0.0009045	6.86e-05	0.9601	0.0140213	0.0036682	1.2057	0.0091433	0.0001218
hsa-miR-1180-3p	30.7359	21.7214	25.4485	28.2536	23.3314	29.2307	56.43	1.172	1.11	0.917	1.149	2.217	2.598	1.346	0.2285	0.671743	0.509327	0.1509	0.694589	0.116883	-0.1253	0.864839	0.454622	0.1999	0.753153	0.41004	1.1489	0.154044	0.110731	1.3773	0.0996702	0.0655214	0.4284	0.676813	0.205195
hsa-miR-125b-5p	2103.93	1052.93	1390.19	1617.08	1635.92	2472.96	4454.5	1.32	1.163	1.177	1.779	3.204	4.231	2.349	0.4009	0.204984	0.0584071	0.2181	0.712835	0.127614	0.2348	0.833073	0.314979	0.831	0.0787448	0.0042357	1.68	0.0048067	0.0008311	2.0809	0.0066268	0.0009397	1.2318	0.0567305	0.0055482
hsa-miR-4536-5p	73.3923	44.0936	28.2169	32.2879	20.4057	39.47	275.88	0.64	1.144	0.723	1.399	9.777	6.257	0.895	-0.644	0.671743	0.510705	0.1944	0.712835	0.12836	-0.4676	0.881774	0.57132	0.4842	0.833212	0.546875	3.2894	0.0040579	0.0006291	2.6454	0.0050193	0.0006259	-0.1598	0.96692	0.844773
hsa-miR-342-3p	95.4576	53.4671	86.4154	98.7436	100.5	104.974	128.646	1.616	1.143	1.163	1.215	1.489	2.406	1.963	0.6926	0.0210705	0.0024792	0.1924	0.712835	0.131401	0.2178	0.801017	0.212496	0.2807	0.540855	0.181281	0.574	0.256397	0.205619	1.2667	0.0085721	0.0016348	0.9733	0.0395617	0.0026117
hsa-miR-150-5p	676.631	307.786	827.619	951.816	823.858	603.66	545.045	2.689	1.15	0.995	0.729	0.659	1.771	1.961	1.427	0.0142935	0.001184	0.2017	0.712835	0.132458	-0.0066	0.980907	0.975263	-0.4552	0.398147	0.0707466	-0.6026	0.0199622	0.0081997	0.8244	0.0165188	0.0047571	0.9718	0.0108479	0.000309
hsa-miR-937-3p	20.0591	16.985	8.43923	6.22643	10.8229	14.705	63.1762	0.497	0.738	1.282	1.742	7.486	3.72	0.866	-1.0091	0.551758	0.333213	-0.4387	0.719032	0.137849	0.3589	0.833073	0.316495	0.8011	0.723741	0.365531	2.9042	0.0131929	0.0043546	1.8951	0.0087989	0.0017969	-0.208	0.96692	0.835475
hsa-let-7i-5p	1048.89	459.504	1163.72	1256.94	1148.74	1155.51	1108.92	2.533	1.08	0.987	0.993	0.953	2.413	2.515	1.3406	0.0106252	0.0007274	0.1112	0.719032	0.138884	-0.0187	0.939407	0.823622	-0.0102	0.949119	0.826256	-0.0696	0.183748	0.138373	1.271	0.0143418	0.00392	1.3304	0.0288243	0.0014095
hsa-miR-221-3p	111.253	43.7079	182.503	148.372	116.952	84.3593	91.6254	4.176	0.813	0.641	0.462	0.502	2.096	1.93	2.062	0.0022851	3.9e-05	-0.2987	0.729699	0.144513	-0.642	0.801017	0.0463794	-1.1133	0.046024	0.0015754	-0.9941	0.0029482	0.0003899	1.0679	0.0126159	0.0031463	0.9487	0.0291696	0.0014977
hsa-miR-552-3p	21.4376	13.4257	9.77923	7.07571	6.55857	10.1943	81.5923	0.728	0.724	0.671	1.042	8.343	6.077	0.759	-0.4572	0.459939	0.228283	-0.4668	0.758991	0.155881	-0.5763	0.801017	0.131036	0.06	0.900141	0.69477	3.0606	0.0804031	0.0512853	2.6034	0.0740793	0.044194	-0.3972	0.772489	0.293176
hsa-miR-1290	33.5151	35.3129	27.6854	31.9929	26.8271	36.2879	42.9846	0.784	1.156	0.969	1.311	1.553	1.217	1.028	-0.3511	0.629732	0.448049	0.2086	0.76984	0.172652	-0.0454	0.980825	0.959242	0.3904	0.780697	0.452305	0.6347	0.269111	0.217131	0.2836	0.257006	0.211763	0.0393	0.967574	0.888149
hsa-miR-193b-3p	20.1097	12.4957	13.4408	15.7793	12.4871	17.5536	48.9015	1.076	1.174	0.929	1.306	3.638	3.913	1.405	0.1052	0.976274	0.969662	0.2314	0.76984	0.173502	-0.1062	0.980825	0.952901	0.3851	0.63361	0.240121	1.8633	0.0114459	0.0034981	1.9684	0.0064255	0.0008955	0.4903	0.878082	0.400506
hsa-miR-584-3p	21.4206	22.6321	16.2808	23.1129	15.3179	19.3407	31.8392	0.719	1.42	0.941	1.188	1.956	1.407	0.855	-0.4752	0.0665002	0.0110563	0.5055	0.76984	0.178957	-0.088	0.980825	0.939192	0.2485	0.792442	0.480502	0.9676	0.0125816	0.0040913	0.4924	0.121876	0.0864161	-0.2267	0.892591	0.412305
hsa-miR-155-5p	52.4378	24.7193	60.4608	62.7329	56.3307	45.5471	64.8362	2.446	1.038	0.932	0.753	1.072	2.623	1.843	1.2904	0.0174969	0.0018778	0.0532	0.76984	0.179266	-0.1021	0.87984	0.538891	-0.4086	0.365138	0.0570395	0.1008	0.360624	0.311248	1.3912	0.0855738	0.0537713	0.8817	0.145384	0.0196942
hsa-let-7f-5p	110.144	55.55	118.525	138.796	124.405	127.89	95.6977	2.134	1.171	1.05	1.079	0.807	1.723	2.302	1.0933	0.0174969	0.0018065	0.2278	0.76984	0.18068	0.0698	0.87984	0.542204	0.1097	0.829531	0.522511	-0.3086	0.106762	0.0707396	0.7847	0.0848185	0.0528819	1.203	0.051557	0.004538
hsa-miR-126-3p	171.707	91.3229	195.462	218.881	214.479	170.247	139.848	2.14	1.12	1.097	0.871	0.715	1.531	1.864	1.0978	0.0075712	0.0003517	0.1633	0.76984	0.18393	0.134	0.87984	0.488421	-0.1993	0.814087	0.50756	-0.483	0.0149618	0.0051214	0.6148	0.217122	0.17555	0.8986	0.194157	0.0284827
hsa-miR-323b-5p	25.3088	7.805	3.88769	2.45	2.125	16.1064	119.478	0.498	0.63	0.547	4.143	30.732	15.308	2.064	-1.0055	0.498078	0.255737	-0.6661	0.76984	0.187056	-0.8715	0.801017	0.179146	2.0507	0.750004	0.396201	4.9417	0.0334996	0.0164549	3.9362	0.024081	0.0085373	1.0452	0.914823	0.58215
hsa-miR-181b-5p+hsa-miR-181d-5p	20.4394	12.5614	21.5431	26.55	25.78	21.7979	14.4038	1.715	1.232	1.197	1.012	0.669	1.147	1.735	0.7782	0.0174576	0.001622	0.3015	0.76984	0.188225	0.259	0.833073	0.336565	0.017	0.949119	0.835846	-0.5808	0.0094551	0.0025892	0.1975	0.686223	0.642601	0.7952	0.227902	0.0351047
hsa-miR-1285-5p	20.3891	22.5893	19.7292	26.465	26.0043	24.8193	2.72769	0.873	1.341	1.318	1.258	0.138	0.121	1.099	-0.1953	0.594402	0.402566	0.4238	0.78665	0.198127	0.3984	0.801017	0.0678192	0.3311	0.809303	0.493126	-2.8546	0.0012482	0.0001251	-3.0499	0.0009128	4.5e-05	0.1358	0.963285	0.687724
hsa-miR-23b-3p	424.786	215.548	333.065	390.05	419.496	537.796	652.759	1.545	1.171	1.26	1.615	1.96	3.028	2.495	0.6278	0.0174969	0.0019749	0.2279	0.78665	0.200448	0.3329	0.801017	0.183173	0.6913	0.0933728	0.0059357	0.9707	0.0081954	0.0018835	1.5985	0.0033244	0.000317	1.3191	0.0108479	0.0003366
hsa-miR-4516	57.1995	42.1293	62.3623	78.2114	59.5871	44.4207	56.4862	1.48	1.254	0.955	0.712	0.906	1.341	1.054	0.5659	0.40238	0.174152	0.3267	0.78665	0.204584	-0.0657	0.974101	0.904712	-0.4894	0.66081	0.275075	-0.1428	0.380492	0.330256	0.4231	0.240524	0.197006	0.0764	0.96692	0.850605
hsa-miR-1297	25.4897	24.9393	16.9315	21.845	16.4621	24.82	47.94	0.679	1.29	0.972	1.466	2.831	1.922	0.995	-0.5587	0.0915957	0.0156765	0.3676	0.78665	0.210502	-0.0406	0.930201	0.734225	0.5518	0.367368	0.0583836	1.5015	0.0409622	0.0216329	0.9428	0.0996702	0.0655533	-0.0069	0.990034	0.979915
hsa-miR-24-3p	112.208	42.6264	114.449	135.084	99.1371	105.056	176.893	2.685	1.18	0.866	0.918	1.546	4.15	2.465	1.4249	0.0027268	7.68e-05	0.2392	0.78665	0.213365	-0.2072	0.87731	0.477044	-0.1235	0.897085	0.685978	0.6282	0.574293	0.52936	2.0531	0.0332532	0.0143907	1.3013	0.0347084	0.0019518
hsa-miR-612	38.7401	47.7421	28.1608	34.5021	29.5993	37.665	54.7715	0.59	1.225	1.051	1.337	1.945	1.147	0.789	-0.7616	0.109851	0.0209496	0.293	0.78665	0.225033	0.0719	0.930201	0.793125	0.4195	0.513624	0.124325	0.9597	0.0046249	0.0007576	0.1982	0.140726	0.104599	-0.342	0.575685	0.1398
hsa-miR-203a-3p	393.077	172.534	706.443	610.798	403.626	240.496	224.564	4.095	0.865	0.571	0.34	0.318	1.302	1.394	2.0337	0.0027268	7.39e-05	-0.2099	0.78665	0.226467	-0.8076	0.801017	0.0025289	-1.5546	0.0150424	0.0001839	-1.6534	0.0010382	8.63e-05	0.3802	0.299211	0.252391	0.4791	0.23526	0.0368133
hsa-miR-28-5p	28.4255	19.3864	26.8762	22.6743	25.6521	31.5786	44.3854	1.386	0.844	0.954	1.175	1.651	2.29	1.629	0.4713	0.341292	0.124633	-0.2453	0.78665	0.226745	-0.0672	0.865127	0.456888	0.2326	0.716559	0.331198	0.7238	0.120546	0.0825255	1.195	0.0216724	0.0070127	0.7039	0.110899	0.0140997
hsa-miR-579-3p	177.744	1.71357	162.063	372.792	67.21	460.261	2.42308	94.576	2.3	0.415	2.84	0.015	1.414	268.598	6.5634	0.556298	0.338676	1.2018	0.78665	0.226955	-1.2698	0.833073	0.336997	1.5059	0.750004	0.396317	-6.0636	0.393516	0.342523	0.4998	0.0385399	0.0176209	8.0693	0.699112	0.220502
hsa-miR-148a-3p	73.4354	30.2971	61.4715	66.9057	60.5814	75.6436	145.713	2.029	1.088	0.986	1.231	2.37	4.809	2.497	1.0207	0.0174969	0.0020106	0.1222	0.790968	0.232282	-0.021	0.87984	0.567863	0.2993	0.635321	0.243149	1.2451	0.0944335	0.0616473	2.2659	0.0378059	0.017008	1.32	0.0428814	0.0030405
hsa-miR-23a-3p	1621.78	1067.85	1470.4	1605.59	1743.93	2009.07	1833.83	1.377	1.092	1.186	1.366	1.247	1.717	1.881	0.4615	0.0174969	0.0016831	0.1269	0.790968	0.232332	0.2461	0.801017	0.0546171	0.4503	0.0692239	0.0035543	0.3187	0.0474121	0.0262876	0.7801	0.0020762	0.0001472	0.9118	0.0091433	0.0001788
hsa-miR-421	34.3489	14.095	12.2823	21.605	14.8193	20.4143	122.878	0.871	1.759	1.207	1.662	10.004	8.718	1.448	-0.1986	0.677565	0.525853	0.8148	0.792759	0.250039	0.2709	0.983361	0.980957	0.733	0.71494	0.325132	3.3226	0.0039098	0.0005831	3.124	0.0045174	0.0005122	0.5344	0.772489	0.296637
hsa-miR-551a	25.0183	20.1821	17.3531	11.1164	9.73429	18.4393	73.2846	0.86	0.641	0.561	1.063	4.223	3.631	0.914	-0.2179	0.828308	0.712871	-0.6425	0.797654	0.255941	-0.834	0.801017	0.14775	0.0876	0.993131	0.985847	2.0783	0.0321008	0.0153048	1.8604	0.0378059	0.0169682	-0.1303	0.96692	0.823432
hsa-miR-499a-5p	55.3193	38.0114	27.0385	36.5707	31.6014	45.0971	153.597	0.711	1.353	1.169	1.668	5.681	4.041	1.186	-0.4914	0.179046	0.0459741	0.4357	0.806265	0.265294	0.225	0.980825	0.93548	0.738	0.540855	0.150848	2.5061	0.0362235	0.018156	2.0146	0.0406192	0.0188136	0.2466	0.914823	0.573079
hsa-miR-548e-5p	22.1301	25.8757	16.5846	18.32	12.1257	18.8143	41.06	0.641	1.105	0.731	1.134	2.476	1.587	0.727	-0.6418	0.306042	0.102513	0.1436	0.815226	0.281807	-0.4518	0.833073	0.300635	0.182	0.914404	0.731182	1.3079	0.0240655	0.0105912	0.6661	0.0684334	0.0389853	-0.4598	0.742771	0.250727
hsa-miR-10b-5p	26.3641	21.9636	18.9015	21.8079	21.9971	24.9429	48.5715	0.861	1.154	1.164	1.32	2.57	2.211	1.136	-0.2166	0.527055	0.285129	0.2063	0.815226	0.284037	0.2188	0.87984	0.484103	0.4001	0.540855	0.167143	1.3616	0.0108152	0.0031838	1.145	0.0055136	0.0007145	0.1835	0.914823	0.480477
hsa-miR-21-5p	59.4904	21.1486	75.1723	87.6671	66.3586	52.3579	54.2377	3.554	1.166	0.883	0.697	0.722	2.565	2.476	1.8296	0.0079413	0.0004272	0.2218	0.815226	0.299137	-0.1799	0.864839	0.421119	-0.5218	0.495433	0.110155	-0.4709	0.0411062	0.0218094	1.3587	0.0033191	0.000303	1.3078	0.0857717	0.0099066
hsa-miR-378h	22.4551	24.8914	13.8085	18.5614	14.6236	25.7143	37.1315	0.555	1.344	1.059	1.862	2.689	1.492	1.033	-0.8501	0.213749	0.0639172	0.4268	0.815226	0.302271	0.0827	0.915516	0.687374	0.897	0.371682	0.059978	1.4271	0.0049357	0.0009005	0.577	0.106334	0.0714958	0.0469	0.967574	0.896197
hsa-miR-660-3p	22.3497	9.26714	4.90385	6.16214	8.73857	17.9929	87.0338	0.529	1.257	1.782	3.669	17.748	9.392	1.942	-0.9182	0.117767	0.0247158	0.3295	0.815226	0.30432	0.8335	0.801017	0.0948476	1.8754	0.728792	0.37776	4.1496	0.0066031	0.001424	3.2314	0.0108279	0.0024621	0.9572	0.914823	0.511284
hsa-miR-26b-5p	44.4962	36.1993	39.5669	43.8821	41.0607	44.4379	61.83	1.093	1.109	1.038	1.123	1.563	1.708	1.228	0.1283	0.412952	0.182116	0.1493	0.815226	0.309275	0.0535	0.930201	0.741757	0.1675	0.66081	0.270278	0.644	0.0583709	0.0341091	0.7723	0.0196089	0.0060583	0.2958	0.834347	0.339389
hsa-miR-22-3p	37.2969	12.8729	53.2369	57.2221	47.0593	37.0557	16.3346	4.136	1.075	0.884	0.696	0.307	1.269	2.879	2.0481	0.0086031	0.0004838	0.1041	0.815226	0.326123	-0.1779	0.909372	0.666324	-0.5227	0.495433	0.106886	-1.7045	0.0016056	0.000177	0.3436	0.147296	0.110202	1.5254	0.150793	0.0210152
hsa-miR-6724-5p	37.8089	36.6679	22.7131	19.1979	15.9493	17.6721	114.653	0.619	0.845	0.702	0.778	5.048	3.127	0.482	-0.691	0.494343	0.252611	-0.2426	0.815226	0.328792	-0.51	0.801017	0.194373	-0.362	0.764217	0.433492	2.3357	0.0363286	0.0182975	1.6447	0.0706623	0.0414588	-1.053	0.575685	0.135469
hsa-miR-1286	30.498	30.7364	20.5738	16.3293	16.835	25.0257	73.4877	0.669	0.794	0.818	1.216	3.572	2.391	0.814	-0.5791	0.427534	0.196334	-0.3333	0.815226	0.329842	-0.2893	0.833073	0.262074	0.2826	0.881717	0.640738	1.8367	0.0003812	1.7e-05	1.2576	0.0013265	8.43e-05	-0.2965	0.914823	0.55548
hsa-miR-744-5p	22.8663	27.5921	12.4677	14.9471	14.3071	19.6707	48.2131	0.452	1.199	1.148	1.578	3.867	1.747	0.713	-1.1461	0.189479	0.0508973	0.2617	0.815226	0.334863	0.1985	0.87984	0.558904	0.6579	0.588943	0.214554	1.9512	0.0378733	0.0193533	0.8052	0.140603	0.103848	-0.4882	0.845432	0.374136
hsa-miR-196a-5p	100.102	54.5571	87.9462	93.2764	90.0886	116.676	158.07	1.612	1.061	1.024	1.327	1.797	2.897	2.139	0.6889	0.0125056	0.0009479	0.0849	0.815226	0.346888	0.0347	0.930201	0.770062	0.4078	0.365138	0.0571365	0.8459	0.008956	0.002291	1.5347	0.0022322	0.0001808	1.0967	0.0558576	0.0053263
hsa-miR-200b-3p	93.433	48.935	134.992	121.749	107.939	87.5836	59.3992	2.759	0.902	0.8	0.649	0.44	1.214	1.79	1.4639	0.0022851	3.91e-05	-0.149	0.815226	0.348486	-0.3227	0.801017	0.0824766	-0.6241	0.0921996	0.0056268	-1.1844	0.0002642	8.8e-06	0.2796	0.303778	0.256985	0.8398	0.0743834	0.0080262
hsa-miR-186-5p	35.3915	29.3171	26.6685	29.4564	25.0193	24.8807	77.0069	0.91	1.105	0.938	0.933	2.888	2.627	0.849	-0.1366	0.866438	0.76817	0.1434	0.815226	0.356427	-0.0921	0.87984	0.551531	-0.1001	0.949119	0.82503	1.5299	0.0046762	0.0007775	1.3932	0.0046328	0.0005437	-0.2367	0.914823	0.55768
[truncated: 79 more rows]
