# Supplementary material for: Global circRNA expression changes predate clinical and histological improvements of psoriasis patients upon secukinumab treatment
Source: PLoS One. 2022 Sep 29;17(9):e0275219. doi: 10.1371/journal.pone.0275219 (PMC9522259; doi:10.1371/journal.pone.0275219)
Supplement: S6 File — (XLSX) [file pone.0275219.s010.xlsx]

## Sheet: Raw data
S6 File. Raw and normalized miRNA data for paired non-lesional and lesional skin of psoriasis patients before secukinumab treatment and healthy control skin.
Raw data (RNA input: 100 ng)
Probe Name	Accession #	Class Name	c2_NN	c3_NN	c4_NN	c5_NN	c6_NN	c9_NN	c10_NN	p2_NL	p3_NL	p12_NL	p13_NL	p7_NL	p8_NL	p9_NL	p11_NL	p2_L	p3_L	p12_L	p13_L	p7_L	p8_L	p9_L	p11_L
hsa-let-7a-5p	MIMAT0000062	Endogenous1	6387	6404	4028	6116	4535	1910	2083	1838	3112	8909	8012	4924	6807	3367	8785	14209	11017	8381	14122	7268	10460	9423	11494
hsa-let-7b-5p	MIMAT0000063	Endogenous1	7393	6391	4147	6732	5550	2083	2393	2793	3862	4927	7662	5045	6266	3860	6706	8503	5997	4826	5831	4309	5031	4412	4030
hsa-let-7c-5p	MIMAT0000064	Endogenous1	513	488	367	511	526	211	221	180	291	376	932	444	631	350	968	917	686	409	542	362	515	404	350
hsa-let-7d-5p	MIMAT0000065	Endogenous1	61	124	57	113	96	64	42	29	64	223	206	89	101	90	248	343	301	174	312	157	206	211	261
hsa-let-7e-5p	MIMAT0000066	Endogenous1	43	47	36	45	60	8	11	17	29	65	88	33	50	39	74	163	84	77	112	65	54	55	53
hsa-let-7f-5p	MIMAT0000067	Endogenous1	28	26	17	22	24	17	12	6	9	28	32	17	15	16	42	59	36	23	78	25	25	46	35
hsa-let-7g-5p	MIMAT0000414	Endogenous1	409	508	302	482	362	114	176	132	277	1010	581	361	529	212	1121	1226	1151	950	1568	839	1140	1396	2025
hsa-let-7i-5p	MIMAT0000415	Endogenous1	1	1	1	1	1	1	1	1	1	175	69	1	1	1	187	353	208	52	221	255	227	281	272
hsa-miR-1-3p	MIMAT0000416	Endogenous1	9	9	3	6	9	34	25	10	13	3	2	2	9	11	10	8	11	7	8	22	8	9	12
hsa-miR-1-5p	MIMAT0031892	Endogenous1	24	13	13	15	23	20	19	11	14	10	10	10	16	12	23	8	10	9	20	19	14	15	14
hsa-miR-100-5p	MIMAT0000098	Endogenous1	51	44	23	42	26	15	16	14	40	52	60	31	27	21	54	49	51	45	66	31	39	32	54
hsa-miR-101-3p	MIMAT0000099	Endogenous1	16	9	9	7	3	10	6	9	11	12	6	6	11	6	10	9	7	10	18	6	10	12	9
hsa-miR-103a-3p	MIMAT0000101	Endogenous1	19	11	6	13	10	7	4	12	9	9	9	4	9	4	5	9	10	13	6	7	8	14	12
hsa-miR-105-5p	MIMAT0000102	Endogenous1	11	7	5	8	8	56	40	6	4	9	9	13	7	8	16	7	9	5	13	42	13	11	9
hsa-miR-106a-5p+hsa-miR-17-5p	MIMAT0000103	Endogenous1	12	8	10	18	13	14	14	5	13	22	9	8	10	14	16	25	35	25	46	11	27	31	30
hsa-miR-106b-5p	MIMAT0000680	Endogenous1	16	8	9	7	9	8	9	9	9	12	12	9	17	6	9	11	12	11	6	5	5	10	14
hsa-miR-107	MIMAT0000104	Endogenous1	22	15	9	16	12	15	10	14	21	22	19	12	12	16	29	29	34	27	45	23	37	43	44
hsa-miR-10a-5p	MIMAT0000253	Endogenous1	28	30	8	29	25	20	21	20	36	35	29	26	26	27	27	25	21	19	32	19	27	27	31
hsa-miR-10b-5p	MIMAT0000254	Endogenous1	20	17	17	15	21	23	13	18	17	26	24	16	12	17	19	16	22	12	32	12	24	25	32
hsa-miR-1178-3p	MIMAT0005823	Endogenous1	29	17	9	19	21	15	17	12	16	9	16	16	13	12	17	10	13	18	15	9	11	17	25
hsa-miR-1180-3p	MIMAT0005825	Endogenous1	10	23	15	13	15	25	36	4	10	18	21	12	9	21	21	23	21	18	22	32	16	12	17
hsa-miR-1183	MIMAT0005828	Endogenous1	16	19	9	8	13	28	25	6	13	7	15	7	15	7	13	6	11	10	7	14	18	18	12
hsa-miR-1185-1-3p	MIMAT0022838	Endogenous1	18	9	13	9	21	16	8	10	7	7	9	9	16	4	15	15	11	13	19	6	13	18	22
hsa-miR-1185-2-3p	MIMAT0022713	Endogenous1	14	13	9	15	5	10	7	7	14	11	5	13	20	12	13	15	7	13	13	6	14	12	10
hsa-miR-1185-5p	MIMAT0005798	Endogenous1	18	10	18	12	14	18	7	16	17	15	13	18	10	8	13	16	20	13	19	12	14	11	16
hsa-miR-1193	MIMAT0015049	Endogenous1	6	10	10	6	7	10	10	8	6	5	7	7	8	9	15	11	5	6	7	7	9	9	10
hsa-miR-1197	MIMAT0005955	Endogenous1	26	11	21	20	21	15	11	26	25	22	21	18	24	15	18	18	15	17	31	15	15	20	25
hsa-miR-1200	MIMAT0005863	Endogenous1	16	18	10	14	16	9	17	13	18	10	20	15	15	10	12	9	9	4	18	12	18	15	14
hsa-miR-1202	MIMAT0005865	Endogenous1	6	5	6	9	11	8	3	4	6	5	5	6	10	7	7	12	13	6	12	6	5	20	8
hsa-miR-1203	MIMAT0005866	Endogenous1	12	14	16	8	7	14	9	5	24	11	7	8	14	14	11	11	15	14	23	5	12	7	10
hsa-miR-1204	MIMAT0005868	Endogenous1	12	9	3	7	6	23	27	4	8	3	11	8	3	7	9	4	8	6	8	35	9	9	7
hsa-miR-1205	MIMAT0005869	Endogenous1	21	12	4	7	8	10	8	11	8	10	8	10	11	6	15	10	10	15	14	3	8	9	15
hsa-miR-1206	MIMAT0005870	Endogenous1	18	17	16	10	10	4	11	11	15	9	7	10	12	13	19	9	7	8	17	7	9	11	15
hsa-miR-122-5p	MIMAT0000421	Endogenous1	10	7	7	7	6	10	6	6	8	5	11	5	11	8	5	9	10	11	13	6	7	10	2
hsa-miR-1224-3p	MIMAT0005459	Endogenous1	12	11	6	13	8	11	5	8	15	13	5	7	11	8	10	4	7	9	14	11	15	10	11
hsa-miR-1224-5p	MIMAT0005458	Endogenous1	9	12	2	2	5	29	34	1	7	2	4	8	9	3	13	4	1	3	5	25	7	5	5
hsa-miR-1226-3p	MIMAT0005577	Endogenous1	15	9	5	12	7	8	8	3	7	13	11	4	5	8	4	5	6	5	15	2	6	9	7
hsa-miR-1228-3p	MIMAT0005583	Endogenous1	19	15	8	14	13	12	13	14	29	16	8	8	17	13	12	14	14	17	27	11	10	13	13
hsa-miR-1233-3p	MIMAT0005588	Endogenous1	8	12	6	3	7	25	21	4	4	6	5	10	6	9	8	4	6	6	3	21	4	8	7
hsa-miR-1234-3p	MIMAT0005589	Endogenous1	12	6	5	7	8	6	8	10	12	8	3	6	7	5	8	5	11	6	12	9	7	13	6
hsa-miR-1236-3p	MIMAT0005591	Endogenous1	17	7	4	7	6	12	3	7	10	10	7	6	8	7	12	10	11	9	8	9	7	10	18
hsa-miR-124-3p	MIMAT0000422	Endogenous1	3	5	7	7	8	40	36	5	8	4	9	10	14	2	9	7	5	5	5	31	13	12	10
hsa-miR-1244	MIMAT0005896	Endogenous1	6	6	6	1	4	37	24	2	5	2	3	4	6	4	6	1	9	2	6	22	4	5	5
hsa-miR-1245a	MIMAT0005897	Endogenous1	11	6	11	11	13	10	9	11	9	12	10	9	18	5	14	10	8	7	7	6	13	10	18
hsa-miR-1245b-3p	MIMAT0019951	Endogenous1	9	6	7	8	12	32	24	5	8	9	7	8	11	8	9	5	7	8	11	23	10	8	14
hsa-miR-1245b-5p	MIMAT0019950	Endogenous1	15	17	3	13	10	24	17	8	19	10	14	15	15	12	18	11	5	18	20	11	16	13	18
hsa-miR-1246	MIMAT0005898	Endogenous1	154	260	117	416	186	151	73	49	303	66	749	246	229	272	709	493	339	70	321	47	134	211	438
hsa-miR-1247-5p	MIMAT0005899	Endogenous1	28	22	12	29	27	29	25	10	12	12	52	16	26	30	40	20	12	16	15	19	14	10	13
hsa-miR-1248	MIMAT0005900	Endogenous1	7	4	5	4	11	27	31	5	9	11	5	7	4	3	13	11	4	2	7	25	7	4	9
hsa-miR-1249-3p	MIMAT0005901	Endogenous1	23	8	17	7	15	15	9	9	23	14	9	5	14	10	15	13	18	10	17	11	14	17	13
hsa-miR-1249-5p	MIMAT0032029	Endogenous1	6	2	1	5	6	4	3	2	6	2	6	6	3	5	2	4	4	3	6	3	1	2	4
hsa-miR-1250-5p	MIMAT0005902	Endogenous1	13	6	5	6	12	9	1	4	11	3	8	9	7	10	9	10	7	8	12	5	15	4	13
hsa-miR-1252-5p	MIMAT0005944	Endogenous1	9	7	5	5	8	9	13	6	10	9	11	7	14	11	13	9	12	10	13	9	8	15	4
hsa-miR-1253	MIMAT0005904	Endogenous1	27	15	13	26	24	11	12	34	21	39	88	20	36	49	66	46	38	33	38	22	23	33	37
hsa-miR-1254	MIMAT0005905	Endogenous1	11	6	14	4	8	5	9	11	15	7	7	12	9	14	10	13	4	6	11	8	16	8	6
hsa-miR-1255a	MIMAT0005906	Endogenous1	31	14	18	18	21	24	21	18	26	20	22	17	24	19	22	18	25	31	28	32	22	25	29
hsa-miR-1255b-5p	MIMAT0005945	Endogenous1	14	7	5	6	7	9	6	7	10	7	6	9	7	5	12	12	12	13	11	9	7	9	13
hsa-miR-1257	MIMAT0005908	Endogenous1	14	8	6	12	13	8	9	7	12	10	8	12	12	10	9	9	12	12	14	11	13	16	14
hsa-miR-1258	MIMAT0005909	Endogenous1	25	10	13	14	21	8	9	14	15	10	12	13	12	9	12	5	10	18	17	14	7	13	18
hsa-miR-125a-3p	MIMAT0004602	Endogenous1	19	5	8	6	7	11	8	14	10	9	15	11	3	13	9	11	10	10	15	7	13	6	11
hsa-miR-125a-5p	MIMAT0000443	Endogenous1	82	109	74	124	91	32	41	32	45	149	212	73	83	105	197	312	172	154	223	106	139	116	103
hsa-miR-125b-5p	MIMAT0000423	Endogenous1	71	139	86	124	110	40	49	31	64	180	416	71	94	84	360	458	382	224	372	192	224	135	247
hsa-miR-126-3p	MIMAT0000445	Endogenous1	42	52	30	41	27	13	16	28	47	95	152	25	27	29	61	199	213	98	246	93	98	91	180
hsa-miR-1260a	MIMAT0005911	Endogenous1	14	7	7	13	10	5	6	3	3	13	20	6	17	9	10	22	13	8	24	16	14	14	15
hsa-miR-1260b	MIMAT0015041	Endogenous1	23	12	22	11	21	10	12	13	12	15	20	21	14	10	22	22	17	14	14	9	10	22	13
hsa-miR-1261	MIMAT0005913	Endogenous1	19	12	14	12	19	14	11	10	18	13	6	15	19	10	10	8	15	10	23	10	7	11	16
hsa-miR-1262	MIMAT0005914	Endogenous1	9	6	5	8	3	6	11	7	5	12	7	8	10	2	6	6	9	6	8	12	5	3	9
hsa-miR-1264	MIMAT0005791	Endogenous1	2	5	2	7	7	7	12	3	6	4	4	3	5	2	9	3	5	4	7	17	1	6	7
hsa-miR-1266-5p	MIMAT0005920	Endogenous1	23	10	9	13	7	4	8	7	9	17	6	6	12	5	9	8	12	12	8	13	7	10	5
hsa-miR-1268a	MIMAT0005922	Endogenous1	14	3	8	7	5	8	8	12	16	12	10	12	5	6	5	10	6	13	13	12	14	7	8
hsa-miR-1268b	MIMAT0018925	Endogenous1	25	14	20	16	16	13	17	23	30	14	15	13	20	23	17	15	25	20	29	18	17	24	22
hsa-miR-1269a	MIMAT0005923	Endogenous1	16	6	11	5	9	7	16	9	7	12	11	16	1	12	11	10	6	5	10	10	7	11	18
hsa-miR-1269b	MIMAT0019059	Endogenous1	7	8	3	4	9	4	8	3	5	5	1	1	5	8	6	9	6	6	4	4	5	8	6
hsa-miR-127-3p	MIMAT0000446	Endogenous1	23	17	18	16	22	15	9	14	18	30	29	14	24	14	27	28	32	30	53	27	26	31	35
hsa-miR-127-5p	MIMAT0004604	Endogenous1	9	6	10	9	4	28	29	10	7	5	6	9	13	3	8	6	3	4	8	28	12	6	13
hsa-miR-1270	MIMAT0005924	Endogenous1	23	14	8	15	12	21	19	11	18	13	13	9	17	9	16	15	11	11	16	16	16	14	21
hsa-miR-1271-3p	MIMAT0022712	Endogenous1	9	12	7	9	4	41	45	6	11	6	6	10	2	6	16	6	3	7	8	31	10	12	8
hsa-miR-1271-5p	MIMAT0005796	Endogenous1	14	11	10	6	10	7	11	9	14	11	9	13	4	10	10	12	8	12	28	6	13	11	12
hsa-miR-1272	MIMAT0005925	Endogenous1	22	15	6	16	14	10	15	9	12	11	11	12	15	11	17	3	11	13	21	6	13	13	22
hsa-miR-1273c	MIMAT0015017	Endogenous1	13	16	9	10	7	7	11	8	11	12	7	12	10	7	10	10	5	9	10	8	5	17	7
hsa-miR-1275	MIMAT0005929	Endogenous1	11	8	3	8	10	7	1	9	15	8	11	6	12	11	4	11	8	5	6	4	9	12	7
hsa-miR-1276	MIMAT0005930	Endogenous1	11	16	6	5	11	56	37	5	7	11	5	7	4	7	19	8	3	10	7	32	10	11	9
hsa-miR-1277-3p	MIMAT0005933	Endogenous1	9	7	7	10	9	11	7	7	13	7	7	7	4	7	10	10	8	7	6	4	5	13	7
hsa-miR-1278	MIMAT0005936	Endogenous1	15	15	15	14	13	11	7	7	11	17	15	13	13	14	14	13	12	12	18	9	11	14	13
hsa-miR-1279	MIMAT0005937	Endogenous1	20	6	10	10	17	8	9	13	15	9	11	13	11	6	10	13	14	11	10	6	14	12	19
hsa-miR-128-1-5p	MIMAT0026477	Endogenous1	9	15	3	7	12	33	24	3	3	11	13	4	6	13	15	10	12	12	10	20	6	17	7
hsa-miR-128-2-5p	MIMAT0031095	Endogenous1	8	6	6	5	6	3	3	2	7	12	4	1	5	6	5	10	9	5	12	2	3	10	3
hsa-miR-128-3p	MIMAT0000424	Endogenous1	13	12	9	19	11	13	5	13	13	15	10	12	14	16	15	12	13	10	20	6	17	7	13
hsa-miR-1281	MIMAT0005939	Endogenous1	14	18	11	8	8	4	6	7	15	12	18	12	8	7	6	10	12	5	13	8	10	21	12
hsa-miR-1283	MIMAT0005799	Endogenous1	8	1	1	1	39	1	1	1	1	7	83	1	1	20	32	89	49	9	109	32	21	14	100
hsa-miR-1285-3p	MIMAT0005876	Endogenous1	8	13	3	14	9	29	34	12	8	15	8	12	11	2	9	9	8	7	11	26	15	12	8
hsa-miR-1285-5p	MIMAT0022719	Endogenous1	26	25	21	32	28	27	19	24	35	28	23	27	36	30	31	24	18	27	31	27	22	37	49
hsa-miR-1286	MIMAT0005877	Endogenous1	14	4	5	6	6	3	9	6	9	8	4	1	11	4	4	9	3	2	6	3	1	4	5
hsa-miR-1287-3p	MIMAT0026738	Endogenous1	18	10	14	9	10	12	6	8	12	10	8	16	9	12	16	19	13	9	12	9	13	14	11
hsa-miR-1287-5p	MIMAT0005878	Endogenous1	6	7	4	14	11	8	11	10	9	10	7	2	5	8	12	10	7	5	6	4	9	9	12
hsa-miR-1288-3p	MIMAT0005942	Endogenous1	7	6	3	5	9	55	25	2	10	6	8	6	12	7	13	5	4	3	7	42	10	5	8
hsa-miR-1289	MIMAT0005879	Endogenous1	8	9	7	8	10	5	4	5	17	12	7	7	14	12	5	14	9	5	10	3	9	8	9
hsa-miR-129-2-3p	MIMAT0004605	Endogenous1	21	13	10	10	12	14	7	10	20	15	9	7	16	8	10	10	17	12	13	11	15	15	15
hsa-miR-129-5p	MIMAT0000242	Endogenous1	8	10	5	8	4	7	6	6	11	4	7	10	4	5	9	7	4	8	7	3	10	6	4
hsa-miR-1290	MIMAT0005880	Endogenous1	21	17	14	12	20	17	20	13	18	14	18	13	24	14	21	17	12	14	16	17	18	25	18
hsa-miR-1291	MIMAT0005881	Endogenous1	8	12	2	7	7	21	22	6	8	6	3	6	8	7	12	6	5	8	11	23	5	10	9
hsa-miR-1293	MIMAT0005883	Endogenous1	22	14	10	11	12	10	11	11	10	15	13	8	12	12	9	19	16	10	18	14	12	14	13
hsa-miR-1295a	MIMAT0005885	Endogenous1	34	29	22	16	16	19	28	29	28	36	27	18	25	19	25	26	25	31	42	15	21	24	34
hsa-miR-1296-3p	MIMAT0026637	Endogenous1	41	16	16	21	26	20	15	24	19	19	28	20	20	23	31	27	12	14	27	21	19	33	32
hsa-miR-1296-5p	MIMAT0005794	Endogenous1	5	2	2	3	4	7	7	3	7	6	5	6	4	5	6	6	5	5	3	5	3	10	10
hsa-miR-1297	MIMAT0005886	Endogenous1	22	19	13	17	20	15	21	14	23	20	17	22	25	19	21	13	10	16	24	12	18	20	22
hsa-miR-1298-5p	MIMAT0005800	Endogenous1	10	6	5	3	7	7	9	10	6	6	4	5	6	6	4	3	5	4	6	2	8	9	7
hsa-miR-1299	MIMAT0005887	Endogenous1	16	13	8	7	9	38	25	10	12	8	5	11	11	9	13	5	9	6	13	19	15	12	7
hsa-miR-1301-3p	MIMAT0005797	Endogenous1	12	6	8	9	6	9	7	3	9	8	7	4	11	6	6	7	5	5	11	8	8	10	8
hsa-miR-1302	MIMAT0005890	Endogenous1	10	7	12	6	8	4	7	10	10	9	4	4	10	8	11	7	7	6	10	8	7	4	14
hsa-miR-1303	MIMAT0005891	Endogenous1	8	6	5	5	3	6	3	3	3	5	1	3	4	4	8	2	7	4	8	6	11	11	7
hsa-miR-1304-3p	MIMAT0022720	Endogenous1	11	5	11	6	6	9	2	6	10	10	6	8	3	5	9	6	9	7	11	2	6	8	8
hsa-miR-1304-5p	MIMAT0005892	Endogenous1	14	12	10	10	6	4	8	9	10	9	8	9	9	8	9	4	10	7	12	5	8	7	13
hsa-miR-1305	MIMAT0005893	Endogenous1	16	22	14	15	13	18	23	15	28	13	20	18	21	17	18	10	17	13	23	20	15	15	21
hsa-miR-1306-3p	MIMAT0005950	Endogenous1	27	17	16	13	19	18	19	15	14	12	12	8	15	9	18	16	10	24	26	14	17	12	23
hsa-miR-1306-5p	MIMAT0022726	Endogenous1	8	7	9	4	9	35	23	5	6	7	8	10	8	5	11	6	10	11	9	26	2	5	3
hsa-miR-1307-3p	MIMAT0005951	Endogenous1	19	12	7	13	22	9	15	7	12	9	4	8	17	6	13	12	9	6	15	16	15	14	11
hsa-miR-1307-5p	MIMAT0022727	Endogenous1	19	19	13	17	12	15	16	19	11	21	14	19	19	14	16	18	12	15	11	13	12	16	16
hsa-miR-130a-3p	MIMAT0000425	Endogenous1	18	16	11	19	20	11	14	10	17	32	30	9	17	15	28	53	51	33	66	39	24	44	73
hsa-miR-130b-3p	MIMAT0000691	Endogenous1	5	7	8	3	6	27	22	2	4	6	5	9	8	7	2	6	7	7	9	20	5	9	4
hsa-miR-132-3p	MIMAT0000426	Endogenous1	22	20	14	14	8	14	7	13	11	25	18	19	20	15	30	25	28	39	44	41	42	38	32
hsa-miR-1322	MIMAT0005953	Endogenous1	10	8	9	12	9	7	9	13	8	16	9	11	13	14	13	10	10	10	12	8	9	11	3
hsa-miR-1323	MIMAT0005795	Endogenous1	18	21	14	15	7	12	9	14	20	16	14	13	21	15	16	14	18	11	18	16	11	16	18
hsa-miR-133a-3p	MIMAT0000427	Endogenous1	19	19	9	13	21	10	15	8	13	16	8	12	20	15	14	10	18	8	8	14	17	21	19
hsa-miR-133a-5p	MIMAT0026478	Endogenous1	15	9	8	14	11	11	10	6	15	17	12	6	11	9	15	11	10	10	10	2	11	17	18
hsa-miR-133b	MIMAT0000770	Endogenous1	9	12	4	9	7	42	46	1	7	8	6	12	6	9	11	5	6	5	8	23	12	8	2
hsa-miR-134-3p	MIMAT0026481	Endogenous1	10	19	7	14	15	18	17	11	13	15	12	12	15	13	17	14	11	15	16	15	17	16	17
hsa-miR-134-5p+hsa-miR-6728-5p	MIMAT0000447	Endogenous1	7	7	4	7	9	9	2	5	12	8	12	8	8	9	3	9	6	3	12	2	12	7	11
hsa-miR-135a-5p	MIMAT0000428	Endogenous1	4	2	2	3	2	2	3	4	4	1	2	1	4	3	6	2	4	4	3	1	1	4	7
hsa-miR-135b-5p	MIMAT0000758	Endogenous1	8	5	4	3	10	8	6	3	5	8	4	8	10	7	8	6	5	6	6	8	8	10	12
hsa-miR-136-5p	MIMAT0000448	Endogenous1	7	2	2	4	6	6	4	4	9	2	4	6	5	7	7	7	6	10	5	2	6	7	5
hsa-miR-137	MIMAT0000429	Endogenous1	21	13	13	12	8	10	14	8	18	15	21	13	9	7	11	12	12	6	12	9	10	15	13
hsa-miR-138-5p	MIMAT0000430	Endogenous1	24	20	10	14	21	15	10	12	22	15	11	19	20	14	14	15	11	15	15	17	13	22	30
hsa-miR-139-3p	MIMAT0004552	Endogenous1	25	17	9	10	26	23	16	11	32	21	17	17	19	22	28	22	21	25	32	23	18	26	18
hsa-miR-139-5p	MIMAT0000250	Endogenous1	14	3	10	6	5	9	4	10	8	5	5	6	6	7	11	8	6	7	12	9	8	11	2
hsa-miR-140-3p	MIMAT0004597	Endogenous1	10	11	8	14	12	12	8	8	9	8	9	8	11	11	15	8	11	14	16	8	12	10	19
hsa-miR-140-5p	MIMAT0000431	Endogenous1	7	13	6	12	8	5	9	5	10	8	10	9	9	8	7	7	12	10	9	2	12	17	13
hsa-miR-141-3p	MIMAT0000432	Endogenous1	12	13	7	7	13	7	11	10	7	10	19	9	13	12	17	24	12	5	22	12	18	12	15
hsa-miR-142-3p	MIMAT0000434	Endogenous1	6	3	6	7	6	4	8	3	13	9	11	4	6	5	10	15	9	5	23	7	7	14	14
hsa-miR-142-5p	MIMAT0000433	Endogenous1	6	7	2	2	6	51	31	5	6	4	3	7	11	4	9	5	5	6	5	27	8	3	8
hsa-miR-143-3p	MIMAT0000435	Endogenous1	8	12	11	11	10	32	27	10	9	13	30	12	7	9	24	35	29	14	25	24	10	10	18
hsa-miR-144-3p	MIMAT0000436	Endogenous1	12	20	11	10	11	48	39	10	36	15	18	21	14	16	19	14	18	10	15	49	14	18	14
hsa-miR-145-5p	MIMAT0000437	Endogenous1	44	103	66	106	74	66	42	32	59	144	341	123	96	101	274	441	240	104	261	141	189	75	142
hsa-miR-1469	MIMAT0007347	Endogenous1	7	12	6	9	5	39	34	3	12	6	5	12	8	8	10	7	3	4	5	36	11	9	6
hsa-miR-146a-5p	MIMAT0000449	Endogenous1	13	13	20	8	22	8	8	10	12	21	21	8	11	8	24	37	40	18	50	25	22	51	61
hsa-miR-146b-3p	MIMAT0004766	Endogenous1	9	8	6	7	7	9	4	7	8	6	1	6	5	11	8	9	5	7	10	5	7	6	6
hsa-miR-146b-5p	MIMAT0002809	Endogenous1	17	13	4	6	12	12	8	10	13	6	11	10	11	6	11	14	11	10	25	13	8	10	13
hsa-miR-147a	MIMAT0000251	Endogenous1	38	17	13	14	18	20	10	17	12	18	20	11	18	14	22	7	17	15	21	13	19	13	20
hsa-miR-147b	MIMAT0004928	Endogenous1	14	7	7	10	4	9	4	7	8	12	11	5	11	7	10	9	10	6	4	8	14	15	10
hsa-miR-148a-3p	MIMAT0000243	Endogenous1	14	16	10	11	15	10	9	13	9	14	17	5	12	16	16	28	29	18	34	15	23	21	29
hsa-miR-148b-3p	MIMAT0000759	Endogenous1	55	88	46	85	60	15	24	26	41	125	115	55	78	45	131	164	185	165	202	102	164	142	161
hsa-miR-149-5p	MIMAT0000450	Endogenous1	36	37	23	42	33	7	17	13	18	18	45	43	35	26	39	19	23	24	29	14	17	17	21
hsa-miR-150-5p	MIMAT0000451	Endogenous1	148	184	139	196	125	45	108	150	140	434	203	91	99	66	339	533	570	293	710	256	640	639	974
hsa-miR-151a-3p	MIMAT0000757	Endogenous1	3	7	7	8	6	47	46	4	13	10	5	7	9	4	16	7	5	6	12	31	10	12	11
hsa-miR-151a-5p	MIMAT0004697	Endogenous1	6	3	4	4	4	36	32	9	1	4	5	7	9	7	9	13	6	2	14	25	7	11	10
hsa-miR-151b	MIMAT0010214	Endogenous1	3	4	8	7	4	37	10	5	3	1	2	6	7	4	11	1	3	2	5	24	1	4	6
hsa-miR-152-3p	MIMAT0000438	Endogenous1	7	13	4	8	6	38	14	3	3	5	7	11	8	5	9	9	4	5	9	13	8	14	12
hsa-miR-152-5p	MIMAT0026479	Endogenous1	6	3	4	3	1	24	19	1	4	2	1	4	5	4	7	5	4	1	2	19	6	8	7
hsa-miR-153-3p	MIMAT0000439	Endogenous1	12	16	10	7	13	56	44	8	7	7	5	14	7	8	16	9	8	10	10	49	10	14	12
hsa-miR-1537-3p	MIMAT0007399	Endogenous1	17	10	19	15	10	5	5	9	7	10	7	12	16	10	11	10	7	9	15	5	9	14	17
hsa-miR-154-5p	MIMAT0000452	Endogenous1	15	7	6	7	7	3	6	9	3	11	8	6	4	7	5	12	10	3	11	8	14	10	7
hsa-miR-155-5p	MIMAT0000646	Endogenous1	24	17	12	19	21	17	5	13	16	28	22	13	13	16	35	40	31	29	57	26	31	38	38
hsa-miR-15a-5p	MIMAT0000068	Endogenous1	7	17	7	7	11	48	26	5	15	27	20	12	9	8	25	27	75	27	77	43	52	67	100
hsa-miR-15b-5p	MIMAT0000417	Endogenous1	552	682	503	741	541	135	155	160	525	1048	833	562	829	599	1435	1361	1794	778	1185	1023	938	1321	1264
hsa-miR-16-5p	MIMAT0000069	Endogenous1	17	22	11	15	35	5	13	11	38	53	59	14	19	22	44	88	150	47	96	55	46	73	94
hsa-miR-181a-2-3p	MIMAT0004558	Endogenous1	13	14	6	9	9	5	7	15	13	10	11	8	14	12	10	9	10	9	16	8	12	14	12
hsa-miR-181a-3p	MIMAT0000270	Endogenous1	20	9	14	21	21	13	9	13	21	19	13	10	20	14	17	14	15	10	20	14	17	12	27
hsa-miR-181a-5p	MIMAT0000256	Endogenous1	384	510	274	556	408	99	169	139	257	484	645	407	442	242	699	574	617	407	693	387	580	534	492
hsa-miR-181b-2-3p	MIMAT0031893	Endogenous1	22	17	11	11	15	15	8	9	12	9	14	2	19	6	18	17	9	9	18	7	14	17	16
hsa-miR-181b-5p+hsa-miR-181d-5p	MIMAT0000257	Endogenous1	15	10	15	17	16	8	9	13	11	17	26	10	11	11	23	21	17	18	28	10	24	22	28
hsa-miR-181c-5p	MIMAT0000258	Endogenous1	14	10	6	9	14	9	7	9	5	11	19	7	9	7	18	6	22	15	21	18	10	14	11
hsa-miR-181d-3p	MIMAT0026608	Endogenous1	14	10	7	12	13	5	16	11	11	11	5	9	11	12	13	9	9	6	13	18	17	10	5
hsa-miR-182-3p	MIMAT0000260	Endogenous1	14	9	6	6	12	11	8	5	10	13	8	6	13	5	12	7	3	9	12	2	6	11	9
hsa-miR-182-5p	MIMAT0000259	Endogenous1	7	7	4	5	9	3	4	5	6	11	4	3	7	5	7	5	7	4	9	6	8	10	13
hsa-miR-1827	MIMAT0006767	Endogenous1	14	18	10	4	10	12	15	11	11	7	8	8	13	10	14	7	5	3	13	15	12	9	14
hsa-miR-183-5p	MIMAT0000261	Endogenous1	26	25	13	19	24	20	11	18	25	21	15	18	22	23	28	19	24	24	34	16	21	22	21
hsa-miR-184	MIMAT0000454	Endogenous1	11	9	6	9	5	9	9	9	10	9	4	5	13	6	7	3	5	6	9	6	9	8	11
hsa-miR-185-5p	MIMAT0000455	Endogenous1	18	22	18	10	15	8	7	16	30	13	12	12	14	17	13	19	26	14	16	15	22	18	19
hsa-miR-186-5p	MIMAT0000456	Endogenous1	25	14	19	18	29	28	17	17	23	33	22	16	23	15	24	25	31	19	39	17	12	35	39
hsa-miR-187-3p	MIMAT0000262	Endogenous1	9	10	6	7	5	5	5	10	10	15	16	8	19	4	9	12	14	6	11	12	15	6	7
hsa-miR-188-3p	MIMAT0004613	Endogenous1	18	22	12	16	11	19	13	17	16	17	14	16	26	13	21	14	20	13	17	13	15	13	19
hsa-miR-188-5p	MIMAT0000457	Endogenous1	21	20	20	12	26	14	18	16	23	13	11	20	22	16	26	12	10	24	21	14	20	16	32
hsa-miR-18a-5p	MIMAT0000072	Endogenous1	14	13	9	16	9	11	10	12	21	16	10	9	17	11	18	18	14	9	16	10	14	16	9
hsa-miR-18b-5p	MIMAT0001412	Endogenous1	11	3	7	5	5	3	8	5	7	8	5	7	7	8	7	8	2	7	3	2	11	7	5
hsa-miR-1908-3p	MIMAT0026916	Endogenous1	10	6	8	5	5	45	37	5	7	8	2	11	7	2	7	7	7	7	7	22	7	6	10
hsa-miR-1908-5p	MIMAT0007881	Endogenous1	7	4	6	6	9	21	27	2	9	4	5	11	7	5	5	1	5	5	8	29	6	6	6
hsa-miR-1909-3p	MIMAT0007883	Endogenous1	7	7	3	10	10	9	7	7	6	5	4	6	9	7	9	6	7	4	7	9	5	9	6
hsa-miR-190a-3p	MIMAT0026482	Endogenous1	14	12	7	5	14	9	9	4	17	7	11	5	9	8	11	7	12	3	8	5	5	9	10
hsa-miR-190a-5p	MIMAT0000458	Endogenous1	10	10	7	8	8	6	5	7	14	6	9	11	11	4	13	2	7	8	10	5	12	8	12
hsa-miR-190b	MIMAT0004929	Endogenous1	13	10	6	11	13	7	6	7	8	12	10	7	21	15	7	13	10	7	20	9	12	7	14
hsa-miR-191-5p	MIMAT0000440	Endogenous1	41	81	35	73	43	26	27	35	39	145	93	41	42	34	143	213	193	193	244	137	193	223	244
hsa-miR-1910-3p	MIMAT0026917	Endogenous1	13	11	5	5	13	38	36	9	11	10	6	8	8	4	11	11	12	9	12	20	10	12	15
hsa-miR-1910-5p	MIMAT0007884	Endogenous1	7	7	10	9	9	29	46	7	17	7	10	14	12	10	9	7	13	7	10	25	16	14	10
hsa-miR-1915-3p	MIMAT0007892	Endogenous1	19	10	4	11	11	11	10	8	16	9	19	4	13	13	15	15	9	11	15	5	14	9	13
hsa-miR-192-5p	MIMAT0000222	Endogenous1	17	12	13	12	10	12	10	9	7	8	10	9	16	6	10	15	12	10	22	10	8	10	15
hsa-miR-193a-3p	MIMAT0000459	Endogenous1	11	6	6	11	4	5	6	5	13	6	10	8	7	2	8	8	20	9	9	9	6	13	6
hsa-miR-193a-5p+hsa-miR-193b-5p	MIMAT0004614	Endogenous1	15	19	7	19	16	28	35	7	11	17	31	20	13	14	32	26	21	15	26	31	18	21	21
hsa-miR-193b-3p	MIMAT0002819	Endogenous1	6	4	5	6	7	25	23	4	7	9	3	5	5	7	8	15	11	9	10	20	7	10	7
hsa-miR-194-5p	MIMAT0000460	Endogenous1	5	6	8	4	9	31	16	4	5	8	7	6	6	5	5	8	3	9	6	24	11	11	5
hsa-miR-195-5p	MIMAT0000461	Endogenous1	9	10	6	8	12	38	42	6	14	13	17	12	3	10	10	18	11	12	21	34	10	18	13
hsa-miR-196a-3p	MIMAT0004562	Endogenous1	16	10	10	18	9	4	8	12	11	10	11	9	16	5	11	14	11	8	11	6	12	11	7
hsa-miR-196a-5p	MIMAT0000226	Endogenous1	30	41	21	42	27	57	51	33	29	30	46	32	29	25	41	89	68	62	100	57	45	52	50
hsa-miR-196b-5p	MIMAT0001080	Endogenous1	14	11	12	12	9	7	8	10	10	16	15	9	12	14	22	27	15	10	25	11	9	14	27
hsa-miR-197-3p	MIMAT0000227	Endogenous1	29	27	16	23	30	20	15	16	38	25	20	27	18	28	30	21	17	15	27	19	17	27	23
hsa-miR-197-5p	MIMAT0022691	Endogenous1	30	19	18	22	26	21	15	18	33	26	21	16	30	23	23	23	21	22	27	14	25	13	22
hsa-miR-1972	MIMAT0009447	Endogenous1	42	22	17	15	29	20	16	22	29	28	28	20	17	13	32	26	16	18	30	28	29	52	76
hsa-miR-1973	MIMAT0009448	Endogenous1	15	3	3	4	8	11	10	9	7	6	9	8	13	8	8	4	10	5	8	6	10	2	7
hsa-miR-1976	MIMAT0009451	Endogenous1	13	7	9	9	9	7	13	11	14	10	15	13	15	9	11	9	10	5	8	15	6	12	9
hsa-miR-198	MIMAT0000228	Endogenous1	20	9	5	14	12	9	5	11	12	16	10	12	7	9	10	8	14	13	18	10	6	16	14
hsa-miR-199a-3p+hsa-miR-199b-3p	MIMAT0000232	Endogenous1	141	185	118	173	135	97	79	120	175	272	273	95	100	65	215	310	273	259	586	143	248	194	295
hsa-miR-199a-5p	MIMAT0000231	Endogenous1	39	67	40	66	46	29	20	40	38	115	151	32	35	44	119	192	159	97	196	84	140	88	176
hsa-miR-199b-5p	MIMAT0000263	Endogenous1	50	43	29	35	26	19	22	29	43	27	65	27	37	26	56	72	39	43	81	28	52	35	68
hsa-miR-19a-3p	MIMAT0000073	Endogenous1	8	8	6	14	8	4	7	6	4	11	11	5	5	6	13	11	7	5	16	4	10	9	11
hsa-miR-19b-3p	MIMAT0000074	Endogenous1	7	3	1	3	7	19	16	1	4	10	4	6	3	7	5	15	5	2	8	20	2	5	4
hsa-miR-200a-3p	MIMAT0000682	Endogenous1	11	13	17	23	25	12	10	16	23	24	17	16	16	19	20	26	19	19	26	16	14	29	25
hsa-miR-200b-3p	MIMAT0000318	Endogenous1	31	47	21	49	40	9	18	19	28	88	55	24	36	31	73	85	91	105	153	61	85	85	104
hsa-miR-200c-3p	MIMAT0000617	Endogenous1	57	84	38	86	55	15	23	32	35	166	148	49	48	40	139	263	233	198	288	155	149	182	192
hsa-miR-202-3p	MIMAT0002811	Endogenous1	4	12	1	8	9	34	30	6	8	5	6	13	8	2	11	5	4	3	4	27	7	3	7
hsa-miR-203a-3p	MIMAT0000264	Endogenous1	23	28	17	32	19	4	15	9	25	73	82	19	24	29	58	175	175	105	199	72	124	170	237
hsa-miR-203a-5p	MIMAT0031890	Endogenous1	13	15	9	11	13	7	9	12	10	20	9	13	13	12	15	6	9	6	18	8	13	14	16
hsa-miR-204-5p	MIMAT0000265	Endogenous1	15	3	5	10	15	4	1	5	9	10	10	6	8	7	4	10	7	5	9	6	8	11	11
hsa-miR-205-5p	MIMAT0000266	Endogenous1	397	982	426	1189	694	128	247	234	349	3318	2366	589	584	475	1838	5005	4929	4285	6367	3627	3831	3646	4667
hsa-miR-2053	MIMAT0009978	Endogenous1	31	14	14	13	27	21	15	12	18	14	15	11	20	11	17	14	13	13	31	17	20	24	28
hsa-miR-206	MIMAT0000462	Endogenous1	7	15	11	8	10	9	10	6	8	13	14	7	10	9	8	15	13	6	11	12	10	9	11
hsa-miR-208a-3p	MIMAT0000241	Endogenous1	18	20	12	8	12	14	12	9	13	14	17	18	19	9	18	25	15	11	22	12	17	18	17
hsa-miR-208b-3p	MIMAT0004960	Endogenous1	29	23	18	21	20	16	20	14	29	23	31	22	19	26	16	16	15	15	22	13	25	22	29
hsa-miR-208b-5p	MIMAT0026722	Endogenous1	3	7	7	8	10	43	45	6	9	9	8	12	6	8	9	3	7	2	11	31	9	8	11
hsa-miR-20a-5p+hsa-miR-20b-5p	MIMAT0000075	Endogenous1	4	8	4	5	12	48	37	4	10	10	4	6	9	3	5	11	18	12	21	34	16	16	15
hsa-miR-21-5p	MIMAT0000076	Endogenous1	34	19	16	19	25	9	12	14	20	42	46	18	20	18	21	71	60	35	74	34	27	69	45
hsa-miR-210-3p	MIMAT0000267	Endogenous1	21	14	14	12	26	14	12	14	13	17	14	9	16	16	12	9	21	12	19	13	18	24	26
hsa-miR-210-5p	MIMAT0026475	Endogenous1	10	10	3	11	5	10	11	6	10	10	14	8	9	7	10	8	10	6	8	3	1	9	9
hsa-miR-211-3p	MIMAT0022694	Endogenous1	16	13	9	6	19	15	14	9	20	16	11	8	16	7	10	11	8	8	32	12	14	23	16
hsa-miR-211-5p	MIMAT0000268	Endogenous1	12	20	3	5	14	5	10	5	11	15	8	7	13	6	13	10	8	7	10	12	13	7	13
hsa-miR-2110	MIMAT0010133	Endogenous1	16	11	9	15	11	10	17	14	14	10	7	19	20	12	9	10	14	19	22	12	21	16	21
hsa-miR-2113	MIMAT0009206	Endogenous1	27	12	18	18	16	11	11	13	18	14	19	16	19	11	17	19	14	13	17	14	19	20	11
hsa-miR-2116-5p	MIMAT0011160	Endogenous1	5	6	10	6	5	11	5	8	9	8	8	4	6	6	3	1	4	6	15	3	7	5	6
hsa-miR-2117	MIMAT0011162	Endogenous1	11	13	10	7	11	45	29	4	9	6	8	8	13	12	12	14	17	15	16	35	9	13	13
hsa-miR-212-3p	MIMAT0000269	Endogenous1	39	36	25	23	29	19	24	27	28	20	23	23	23	17	23	30	34	24	29	14	25	20	33
hsa-miR-214-3p	MIMAT0000271	Endogenous1	26	29	26	21	30	19	12	12	24	25	77	27	18	22	46	42	34	36	35	21	26	20	18
hsa-miR-215-5p	MIMAT0000272	Endogenous1	18	11	11	16	21	7	15	11	17	16	16	13	17	5	20	19	13	16	18	17	14	12	22
hsa-miR-216a-5p	MIMAT0000273	Endogenous1	40	22	30	39	31	15	15	28	37	28	37	22	27	23	22	32	21	29	35	15	25	23	20
hsa-miR-216b-5p	MIMAT0004959	Endogenous1	17	16	7	10	16	11	6	11	14	11	6	9	12	13	4	14	11	19	12	13	16	13	17
hsa-miR-217	MIMAT0000274	Endogenous1	7	7	12	10	3	8	12	6	8	9	7	5	6	6	7	9	8	13	9	5	8	7	7
hsa-miR-218-5p	MIMAT0000275	Endogenous1	11	18	5	8	17	77	64	9	9	7	8	14	12	9	20	16	8	7	6	57	7	18	14
hsa-miR-219a-1-3p	MIMAT0004567	Endogenous1	9	16	7	9	9	29	27	4	5	5	9	11	10	6	14	5	11	11	7	23	13	11	7
hsa-miR-219a-2-3p	MIMAT0004675	Endogenous1	9	9	4	6	11	44	43	2	6	5	7	6	7	4	9	5	5	4	11	32	8	9	9
hsa-miR-219a-5p	MIMAT0000276	Endogenous1	6	15	6	6	5	48	49	2	5	3	5	7	8	4	11	3	6	5	11	38	8	11	10
hsa-miR-219b-3p	MIMAT0019748	Endogenous1	31	17	8	10	18	14	13	11	22	9	15	15	19	10	14	12	15	14	22	17	17	15	26
hsa-miR-22-3p	MIMAT0000077	Endogenous1	11	17	10	12	7	7	8	10	16	25	11	12	9	9	28	27	32	24	43	27	39	32	47
hsa-miR-221-3p	MIMAT0000278	Endogenous1	16	25	21	26	13	53	39	13	19	32	40	19	21	17	30	49	74	44	66	65	33	44	52
hsa-miR-221-5p	MIMAT0004568	Endogenous1	10	4	5	15	7	13	9	10	6	9	6	9	2	4	7	8	13	9	11	3	7	4	11
hsa-miR-222-3p	MIMAT0000279	Endogenous1	16	31	21	27	17	15	5	11	18	42	55	21	18	14	49	69	61	49	91	45	47	65	89
hsa-miR-223-3p	MIMAT0000280	Endogenous1	23	15	8	15	18	11	15	15	75	46	27	14	15	11	23	64	136	41	160	163	144	1008	769
hsa-miR-224-5p	MIMAT0000281	Endogenous1	24	25	19	20	38	29	18	18	27	19	9	11	16	16	23	18	22	30	30	17	17	25	38
hsa-miR-2278	MIMAT0011778	Endogenous1	8	10	6	4	6	7	6	7	6	6	4	8	2	7	8	10	6	6	4	9	3	6	7
hsa-miR-23a-3p	MIMAT0000078	Endogenous1	796	1287	631	1347	864	197	368	490	625	991	1246	534	670	449	1178	1537	1496	1142	2002	579	927	744	1180
hsa-miR-23b-3p	MIMAT0000418	Endogenous1	30	63	48	51	54	16	16	23	46	60	180	43	35	31	109	162	148	101	169	55	92	68	122
hsa-miR-23c	MIMAT0018000	Endogenous1	22	16	12	15	15	10	11	14	9	11	9	17	15	10	10	11	7	11	13	6	8	17	17
hsa-miR-24-3p	MIMAT0000080	Endogenous1	16	29	12	22	12	58	52	9	19	20	33	12	11	8	21	61	40	37	47	52	43	62	56
hsa-miR-25-3p	MIMAT0000081	Endogenous1	35	59	25	46	37	17	24	25	46	84	73	28	28	35	80	110	127	83	111	83	63	64	72
hsa-miR-25-5p	MIMAT0004498	Endogenous1	30	16	13	20	17	13	16	20	31	17	12	21	22	16	30	13	17	22	30	16	21	23	23
hsa-miR-2682-5p	MIMAT0013517	Endogenous1	7	7	8	7	11	7	7	4	6	6	5	5	12	8	9	8	6	6	10	7	6	4	4
hsa-miR-26a-5p	MIMAT0000082	Endogenous1	53	60	45	54	55	18	19	29	55	74	77	43	42	30	80	125	90	67	150	66	77	68	89
hsa-miR-26b-5p	MIMAT0000083	Endogenous1	31	27	23	24	14	15	13	14	20	23	27	9	19	14	22	41	55	22	45	24	26	22	33
hsa-miR-27a-3p	MIMAT0000084	Endogenous1	10	11	15	12	13	9	10	7	20	13	10	8	8	15	12	8	16	16	15	5	13	17	13
hsa-miR-27b-3p	MIMAT0000419	Endogenous1	38	36	29	43	35	21	22	11	35	127	140	30	43	31	92	272	232	154	240	164	241	261	341
hsa-miR-28-3p	MIMAT0004502	Endogenous1	16	19	13	13	15	10	15	20	15	15	19	12	21	11	15	17	12	14	23	17	17	15	20
hsa-miR-28-5p	MIMAT0000085	Endogenous1	52	42	40	27	23	21	20	27	54	34	33	31	36	28	38	21	34	49	44	29	37	39	28
hsa-miR-296-3p	MIMAT0004679	Endogenous1	7	3	6	7	5	7	7	6	6	2	2	9	6	3	3	5	3	4	3	4	8	10	2
hsa-miR-296-5p	MIMAT0000690	Endogenous1	6	10	4	11	7	8	6	6	7	6	6	3	8	10	11	7	8	10	11	12	10	10	11
hsa-miR-297	MIMAT0004450	Endogenous1	11	4	5	7	4	4	4	6	2	7	5	4	8	5	9	2	4	4	4	2	6	4	6
hsa-miR-298	MIMAT0004901	Endogenous1	21	13	15	10	14	9	12	13	16	15	9	10	10	10	20	12	8	19	24	16	10	19	22
hsa-miR-299-3p	MIMAT0000687	Endogenous1	21	12	12	11	10	13	8	9	18	13	11	15	10	11	17	15	13	9	6	14	15	5	11
hsa-miR-299-5p	MIMAT0002890	Endogenous1	33	18	18	18	28	23	25	17	28	23	21	17	23	17	29	24	25	22	33	20	19	19	33
hsa-miR-29a-3p	MIMAT0000086	Endogenous1	21	25	14	19	21	15	8	9	17	36	33	17	21	13	49	68	58	45	64	73	67	91	128
hsa-miR-29b-3p	MIMAT0000100	Endogenous1	7	13	5	8	10	19	13	4	15	7	20	7	8	10	10	16	13	9	21	26	5	8	22
hsa-miR-29c-3p	MIMAT0000681	Endogenous1	10	10	3	6	5	53	41	4	9	8	9	4	4	6	13	16	7	9	15	40	11	8	20
hsa-miR-300	MIMAT0004903	Endogenous1	18	13	12	14	15	10	9	15	17	8	16	14	18	10	12	10	12	16	12	14	10	11	16
hsa-miR-301a-3p	MIMAT0000688	Endogenous1	20	13	9	18	14	9	17	14	20	14	15	15	14	8	19	17	4	13	12	5	16	15	11
hsa-miR-301a-5p	MIMAT0022696	Endogenous1	14	16	10	13	16	16	15	16	12	18	12	6	16	6	13	15	19	16	20	13	12	15	14
hsa-miR-301b-3p	MIMAT0004958	Endogenous1	31	19	11	20	16	16	14	17	20	25	16	22	18	10	17	16	14	12	29	12	22	25	14
hsa-miR-301b-5p	MIMAT0032026	Endogenous1	21	15	12	8	9	20	9	9	12	12	7	12	11	8	15	19	9	10	15	11	14	13	8
hsa-miR-302a-3p	MIMAT0000684	Endogenous1	10	8	7	11	11	11	8	8	10	14	10	10	10	6	6	11	9	7	11	11	14	10	12
hsa-miR-302a-5p	MIMAT0000683	Endogenous1	12	10	4	1	7	12	5	6	13	13	17	7	7	11	11	6	7	6	14	5	7	8	6
hsa-miR-302b-3p	MIMAT0000715	Endogenous1	22	17	10	20	19	18	14	19	19	10	18	22	23	5	22	19	11	14	22	15	14	18	24
hsa-miR-302c-3p	MIMAT0000717	Endogenous1	13	9	10	3	8	5	6	9	17	6	4	11	6	12	5	10	2	6	9	8	5	8	7
hsa-miR-302d-3p	MIMAT0000718	Endogenous1	80	56	48	56	53	48	49	51	60	56	42	56	63	47	49	54	53	47	59	54	36	55	69
hsa-miR-302e	MIMAT0005931	Endogenous1	16	12	15	15	7	6	11	12	9	10	10	13	13	10	12	8	12	2	3	12	10	12	6
hsa-miR-302f	MIMAT0005932	Endogenous1	13	7	7	3	11	6	3	4	10	8	7	4	3	6	6	8	5	9	8	4	5	14	9
hsa-miR-3065-3p	MIMAT0015378	Endogenous1	7	9	5	7	7	6	4	10	10	3	3	3	9	5	5	11	5	6	5	6	6	8	6
hsa-miR-3065-5p	MIMAT0015066	Endogenous1	13	5	5	10	2	8	6	4	10	4	4	5	10	4	5	9	6	8	4	10	11	4	4
hsa-miR-3074-3p	MIMAT0015027	Endogenous1	9	9	7	4	2	37	29	3	4	4	9	9	6	3	10	5	4	1	2	30	6	6	3
hsa-miR-30a-3p	MIMAT0000088	Endogenous1	15	19	8	9	15	14	16	7	23	13	11	13	14	11	15	14	11	16	16	12	15	9	14
hsa-miR-30a-5p	MIMAT0000087	Endogenous1	11	7	7	8	8	3	5	8	9	7	15	8	5	9	14	14	14	8	18	11	18	10	13
hsa-miR-30b-5p	MIMAT0000420	Endogenous1	12	27	12	15	6	13	10	13	17	7	21	10	13	10	7	22	21	16	22	13	10	14	4
hsa-miR-30c-5p	MIMAT0000244	Endogenous1	26	19	10	15	18	11	10	10	21	14	17	13	18	12	19	23	20	14	25	14	22	28	16
hsa-miR-30d-5p	MIMAT0000245	Endogenous1	15	31	19	33	20	8	9	6	15	47	48	11	14	17	46	36	50	23	39	35	49	29	44
hsa-miR-30e-3p	MIMAT0000693	Endogenous1	21	15	8	14	16	12	14	12	12	22	16	9	24	12	22	25	22	9	16	17	19	24	28
hsa-miR-30e-5p	MIMAT0000692	Endogenous1	10	9	3	11	6	7	17	6	8	10	9	8	8	9	15	6	13	10	8	9	11	15	5
hsa-miR-31-5p	MIMAT0000089	Endogenous1	2	11	6	12	10	37	30	3	9	7	8	5	6	5	12	12	16	4	20	32	13	16	13
hsa-miR-3127-5p	MIMAT0014990	Endogenous1	28	20	13	17	24	14	11	15	22	14	18	11	23	17	13	17	23	11	18	11	12	18	17
hsa-miR-3130-3p	MIMAT0014994	Endogenous1	23	10	9	11	10	14	21	10	11	8	16	15	12	11	16	12	8	10	25	11	4	12	13
hsa-miR-3131	MIMAT0014996	Endogenous1	31	14	11	12	23	18	13	11	18	12	12	11	15	11	11	23	9	13	24	12	18	19	23
hsa-miR-3136-5p	MIMAT0015003	Endogenous1	17	12	9	13	21	40	40	13	7	7	18	8	10	8	21	12	5	13	11	45	11	10	12
hsa-miR-3140-3p	MIMAT0015008	Endogenous1	6	11	6	6	7	31	27	3	8	8	1	2	3	7	6	3	5	3	4	13	4	9	5
hsa-miR-3140-5p	MIMAT0019204	Endogenous1	11	10	7	11	7	5	3	5	10	6	4	6	2	4	4	8	4	5	10	3	5	7	10
hsa-miR-3144-3p	MIMAT0015015	Endogenous1	85	44	35	60	48	51	35	53	49	50	35	44	80	35	56	54	44	50	47	34	45	52	38
hsa-miR-3144-5p	MIMAT0015014	Endogenous1	15	11	8	9	10	9	10	12	7	8	11	9	11	8	20	5	6	8	9	8	7	15	6
hsa-miR-3147	MIMAT0015019	Endogenous1	28	25	14	14	23	21	16	25	34	12	13	15	21	15	33	15	21	21	30	19	27	28	36
hsa-miR-3150b-3p	MIMAT0018194	Endogenous1	6	8	4	2	5	24	38	6	6	6	4	4	8	5	7	6	8	7	4	16	4	3	11
hsa-miR-3151-5p	MIMAT0015024	Endogenous1	16	12	17	12	9	19	17	13	18	10	11	12	13	13	16	17	9	15	22	15	9	15	16
hsa-miR-3158-3p	MIMAT0015032	Endogenous1	25	13	9	11	8	7	6	6	12	13	20	12	13	12	18	17	17	12	13	6	14	26	28
hsa-miR-3161	MIMAT0015035	Endogenous1	10	11	13	11	13	52	27	3	4	7	9	8	7	15	9	11	8	10	6	26	15	13	10
hsa-miR-3164	MIMAT0015038	Endogenous1	4	6	1	2	3	25	22	5	6	11	5	5	5	5	9	8	6	10	2	20	6	8	6
hsa-miR-3168	MIMAT0015043	Endogenous1	8	9	9	8	3	5	7	5	4	6	5	6	13	3	3	3	7	4	10	6	7	2	7
hsa-miR-3179	MIMAT0015056	Endogenous1	5	9	10	2	9	31	25	5	11	5	7	4	6	3	6	12	7	5	6	19	7	10	14
hsa-miR-3180	MIMAT0018178	Endogenous1	25	13	7	9	8	11	15	10	15	8	9	13	16	8	18	7	11	12	22	16	11	14	16
hsa-miR-3180-3p	MIMAT0015058	Endogenous1	13	9	14	12	4	6	12	11	9	6	11	12	7	7	10	11	6	13	10	7	15	17	10
hsa-miR-3180-5p	MIMAT0015057	Endogenous1	6	10	5	5	12	21	21	4	9	2	7	8	6	3	8	6	4	4	7	18	6	9	6
hsa-miR-3182	MIMAT0015062	Endogenous1	8	11	10	8	10	6	8	12	10	10	7	8	10	9	14	10	9	9	9	6	9	8	9
hsa-miR-3185	MIMAT0015065	Endogenous1	12	11	5	4	16	6	6	9	7	9	9	9	3	7	9	17	5	5	11	1	6	10	9
hsa-miR-3190-3p	MIMAT0022839	Endogenous1	2	5	4	3	9	3	2	5	4	9	7	11	7	5	6	2	5	3	4	3	6	10	6
hsa-miR-3192-5p	MIMAT0015076	Endogenous1	7	11	5	6	10	28	27	5	5	3	3	7	9	7	16	5	5	3	7	23	4	4	2
hsa-miR-3195	MIMAT0015079	Endogenous1	37	20	17	28	21	42	49	16	57	11	42	10	27	22	48	104	35	11	28	38	28	15	24
hsa-miR-3196	MIMAT0015080	Endogenous1	6	6	4	5	3	26	17	3	3	2	4	9	5	4	9	6	4	9	4	12	7	6	5
hsa-miR-32-5p	MIMAT0000090	Endogenous1	3	10	3	5	7	56	43	5	9	3	6	10	3	14	7	8	3	4	7	45	11	8	8
hsa-miR-3202	MIMAT0015089	Endogenous1	5	16	2	5	10	51	37	2	2	4	4	14	7	5	8	4	8	4	6	71	10	7	15
hsa-miR-320a	MIMAT0000510	Endogenous1	12	12	4	6	13	8	5	9	15	10	11	10	14	7	6	9	9	11	13	4	15	11	12
hsa-miR-320b	MIMAT0005792	Endogenous1	7	8	2	7	5	26	18	7	5	10	4	6	8	1	12	6	9	6	11	20	8	6	6
hsa-miR-320c	MIMAT0005793	Endogenous1	9	11	7	6	13	22	19	7	11	7	8	4	8	12	11	6	12	10	8	21	10	11	6
hsa-miR-320d	MIMAT0006764	Endogenous1	8	13	9	7	9	26	30	3	5	4	6	8	7	3	9	13	4	13	13	28	9	10	7
hsa-miR-320e	MIMAT0015072	Endogenous1	12	6	8	12	18	38	33	12	13	9	20	9	17	15	10	19	23	10	10	31	16	26	27
hsa-miR-323a-3p	MIMAT0000755	Endogenous1	14	6	7	4	11	6	6	6	9	10	4	5	9	7	8	3	6	8	11	8	8	14	10
hsa-miR-323a-5p	MIMAT0004696	Endogenous1	5	12	6	9	8	5	6	3	11	8	4	11	3	8	6	7	4	6	7	8	6	10	7
hsa-miR-323b-3p	MIMAT0015050	Endogenous1	11	13	9	4	8	40	32	9	12	10	8	15	12	10	18	10	11	2	9	19	14	12	11
hsa-miR-323b-5p	MIMAT0001630	Endogenous1	20	15	12	14	20	17	19	18	22	11	19	18	16	16	11	9	16	21	18	13	13	17	17
hsa-miR-324-3p	MIMAT0000762	Endogenous1	28	14	20	13	26	15	10	21	22	23	15	26	24	21	27	26	16	20	24	15	29	18	28
hsa-miR-324-5p	MIMAT0000761	Endogenous1	13	13	13	11	11	5	11	14	12	25	19	15	19	13	11	24	15	17	15	10	18	16	20
hsa-miR-325	MIMAT0000771	Endogenous1	29	20	16	19	21	21	9	5	18	19	14	12	20	13	9	22	16	8	29	12	15	18	22
hsa-miR-326	MIMAT0000756	Endogenous1	5	7	1	2	3	28	21	7	3	4	4	4	1	4	8	3	5	2	6	16	1	3	5
hsa-miR-328-3p	MIMAT0000752	Endogenous1	11	14	8	2	4	35	30	4	4	6	4	9	14	12	11	10	5	9	11	27	8	5	8
hsa-miR-328-5p	MIMAT0026486	Endogenous1	14	9	7	14	9	10	10	8	8	22	3	10	10	16	18	8	12	8	17	6	8	6	13
hsa-miR-329-3p	MIMAT0001629	Endogenous1	6	12	7	5	6	34	44	6	13	6	3	6	4	8	3	7	5	7	8	22	14	15	11
hsa-miR-329-5p	MIMAT0026555	Endogenous1	20	10	3	10	8	11	9	13	10	7	8	5	9	5	9	10	10	8	15	9	8	10	6
hsa-miR-330-3p	MIMAT0000751	Endogenous1	5	5	4	4	4	5	8	3	7	7	2	9	4	6	7	3	3	3	5	1	7	6	12
hsa-miR-330-5p	MIMAT0004693	Endogenous1	11	11	8	13	7	9	13	10	24	12	8	6	18	18	11	7	13	8	14	14	11	12	13
hsa-miR-331-3p	MIMAT0000760	Endogenous1	18	11	17	11	18	15	17	9	20	20	14	12	11	11	15	18	17	11	23	19	17	24	21
hsa-miR-331-5p	MIMAT0004700	Endogenous1	4	4	2	4	4	3	3	5	7	2	5	5	6	2	5	5	4	7	5	6	4	5	5
hsa-miR-335-5p	MIMAT0000765	Endogenous1	12	11	8	16	6	11	18	12	20	9	10	7	12	7	21	8	13	11	12	6	17	13	19
hsa-miR-337-3p	MIMAT0000754	Endogenous1	11	6	9	9	11	12	16	12	12	13	7	15	9	2	6	10	6	5	12	10	10	11	12
hsa-miR-337-5p	MIMAT0004695	Endogenous1	16	5	9	7	11	8	6	11	8	6	8	7	10	10	9	11	7	4	11	5	14	7	9
hsa-miR-338-5p	MIMAT0004701	Endogenous1	5	8	5	6	5	8	5	8	6	7	8	4	6	7	3	9	10	8	3	7	7	6	7
hsa-miR-339-3p	MIMAT0004702	Endogenous1	9	9	9	13	8	6	6	4	13	11	7	8	6	4	9	13	13	10	10	10	8	17	6
hsa-miR-339-5p	MIMAT0000764	Endogenous1	10	12	11	6	9	9	6	7	3	4	5	3	10	6	12	5	8	7	6	8	4	7	10
hsa-miR-33a-5p	MIMAT0000091	Endogenous1	15	6	13	9	11	10	14	15	19	10	11	8	10	12	11	16	12	8	23	9	11	4	13
hsa-miR-33b-5p	MIMAT0003301	Endogenous1	20	10	14	21	14	15	5	8	9	14	15	9	13	13	9	15	16	7	14	9	11	15	10
hsa-miR-340-5p	MIMAT0004692	Endogenous1	16	6	6	7	17	11	12	10	16	10	10	14	13	3	18	6	15	12	16	11	8	9	13
hsa-miR-342-3p	MIMAT0000753	Endogenous1	18	28	32	21	22	16	18	12	17	39	59	19	17	7	40	52	60	32	62	24	26	27	35
hsa-miR-342-5p	MIMAT0004694	Endogenous1	5	15	8	9	8	36	21	7	10	7	15	9	8	16	11	16	14	8	12	31	12	18	9
hsa-miR-345-3p	MIMAT0022698	Endogenous1	15	14	16	15	16	20	16	15	14	14	14	10	17	16	26	11	16	10	14	13	21	13	11
hsa-miR-345-5p	MIMAT0000772	Endogenous1	5	12	5	5	8	36	20	6	10	2	6	9	4	1	14	5	7	8	6	22	9	8	1
hsa-miR-346	MIMAT0000773	Endogenous1	41	27	15	27	22	18	23	27	28	26	22	20	20	21	29	30	16	27	44	16	17	27	40
hsa-miR-34a-5p	MIMAT0000255	Endogenous1	16	12	17	12	21	19	13	9	22	23	10	16	19	15	21	29	15	15	29	18	18	17	25
hsa-miR-34b-3p	MIMAT0004676	Endogenous1	4	4	10	9	3	5	3	8	6	1	4	5	6	5	7	5	3	2	7	7	4	8	3
hsa-miR-34c-3p	MIMAT0004677	Endogenous1	20	18	5	10	7	9	12	6	9	8	8	8	10	5	15	14	9	13	10	3	8	9	9
hsa-miR-34c-5p	MIMAT0000686	Endogenous1	5	6	5	14	9	31	33	6	5	10	4	7	10	5	6	8	4	8	11	21	9	8	12
hsa-miR-3605-3p	MIMAT0017982	Endogenous1	9	6	5	8	8	7	9	8	13	5	7	11	12	7	6	3	4	5	10	7	10	6	11
hsa-miR-3605-5p	MIMAT0017981	Endogenous1	15	12	18	17	15	15	12	7	21	10	18	7	18	16	12	10	17	11	15	14	19	15	21
hsa-miR-361-3p	MIMAT0004682	Endogenous1	13	17	10	18	16	10	7	11	16	10	13	7	13	11	12	19	16	20	18	11	11	17	25
hsa-miR-361-5p	MIMAT0000703	Endogenous1	24	16	10	21	15	10	13	7	14	39	36	19	8	11	36	51	51	36	54	18	44	35	26
hsa-miR-3613-3p	MIMAT0017991	Endogenous1	27	16	12	17	19	8	8	16	15	17	11	22	17	13	19	16	14	8	13	16	14	19	7
hsa-miR-3613-5p	MIMAT0017990	Endogenous1	5	8	4	4	6	6	2	5	10	5	5	7	9	8	6	4	6	6	10	2	6	5	5
hsa-miR-3614-3p	MIMAT0017993	Endogenous1	5	7	4	3	6	39	32	4	7	4	2	13	4	8	13	6	7	5	4	30	12	11	11
hsa-miR-3614-5p	MIMAT0017992	Endogenous1	22	10	2	18	10	8	23	14	10	18	9	12	16	13	18	20	11	11	12	8	16	16	15
hsa-miR-3615	MIMAT0017994	Endogenous1	7	15	8	10	12	9	7	9	9	7	8	10	11	9	8	6	9	15	11	7	5	6	13
hsa-miR-362-3p	MIMAT0004683	Endogenous1	4	5	3	1	4	4	4	3	4	3	2	2	3	6	5	3	5	4	3	1	4	7	6
hsa-miR-362-5p	MIMAT0000705	Endogenous1	20	11	10	8	14	6	7	5	17	17	10	5	13	18	12	23	14	14	12	16	21	29	18
hsa-miR-363-3p	MIMAT0000707	Endogenous1	18	13	13	13	13	9	7	7	16	15	9	14	10	11	9	12	26	10	15	9	15	16	14
hsa-miR-363-5p	MIMAT0003385	Endogenous1	10	21	9	7	13	102	89	14	17	12	10	23	11	10	24	7	9	13	8	78	20	15	16
hsa-miR-365a-3p+hsa-miR-365b-3p	MIMAT0000710	Endogenous1	23	31	17	26	36	24	23	21	22	28	25	17	20	23	29	58	34	38	45	36	40	42	45
hsa-miR-365b-5p	MIMAT0022833	Endogenous1	6	7	3	2	7	31	21	4	3	4	3	12	7	8	13	6	2	3	7	22	8	6	7
hsa-miR-367-3p	MIMAT0000719	Endogenous1	12	10	5	6	8	49	45	5	7	5	6	11	7	8	8	11	6	8	8	43	10	10	9
hsa-miR-369-3p	MIMAT0000721	Endogenous1	6	13	4	11	9	12	10	11	12	11	7	11	12	16	18	2	8	8	8	12	7	10	14
hsa-miR-369-5p	MIMAT0001621	Endogenous1	15	16	17	12	10	10	15	8	15	13	10	15	12	16	15	14	15	12	4	11	14	16	21
hsa-miR-3690	MIMAT0018119	Endogenous1	8	7	6	5	7	22	27	2	6	4	6	5	7	6	11	3	2	6	9	19	8	4	10
hsa-miR-370-3p	MIMAT0000722	Endogenous1	24	14	7	16	14	12	17	13	25	17	9	11	19	14	17	12	14	19	13	10	10	10	12
hsa-miR-370-5p	MIMAT0026483	Endogenous1	4	4	7	3	9	21	9	5	4	3	2	6	5	2	6	3	5	3	3	15	5	8	3
hsa-miR-371a-5p	MIMAT0004687	Endogenous1	18	13	11	10	14	8	9	11	28	6	14	12	13	9	14	11	10	14	16	9	11	14	17
hsa-miR-371b-5p	MIMAT0019892	Endogenous1	11	5	4	12	12	14	8	8	13	9	9	11	11	7	13	9	9	10	11	10	9	7	8
hsa-miR-372-3p	MIMAT0000724	Endogenous1	15	9	8	4	10	4	5	7	4	5	6	8	8	4	7	8	7	2	11	8	7	9	12
hsa-miR-373-3p	MIMAT0000726	Endogenous1	9	8	8	11	10	7	5	5	1	5	6	2	15	5	5	7	6	8	9	6	15	7	5
hsa-miR-374a-3p	MIMAT0004688	Endogenous1	10	9	9	11	9	14	13	11	9	6	6	7	12	11	9	14	9	10	16	10	10	6	10
hsa-miR-374a-5p	MIMAT0000727	Endogenous1	36	29	22	29	33	20	18	24	31	18	28	17	21	11	23	36	38	26	69	23	27	25	26
hsa-miR-374b-5p	MIMAT0004955	Endogenous1	7	7	7	2	12	48	46	4	7	5	9	7	6	3	11	9	9	10	11	24	12	12	19
hsa-miR-374c-5p	MIMAT0018443	Endogenous1	6	15	7	6	7	30	34	4	9	2	6	6	9	4	13	11	8	3	6	31	8	13	10
hsa-miR-375	MIMAT0000728	Endogenous1	14	11	5	5	7	24	29	3	7	9	8	13	5	7	9	6	7	13	10	12	11	10	4
hsa-miR-376a-2-5p	MIMAT0022928	Endogenous1	15	5	9	8	14	8	8	5	6	6	6	7	9	9	14	10	7	4	10	8	8	8	11
hsa-miR-376a-3p	MIMAT0000729	Endogenous1	21	19	15	26	21	31	33	18	32	18	20	23	18	17	19	15	23	25	22	33	24	24	27
hsa-miR-376b-3p	MIMAT0002172	Endogenous1	12	6	6	6	7	9	9	3	10	2	12	4	8	10	8	13	8	6	10	11	6	5	12
hsa-miR-376c-3p	MIMAT0000720	Endogenous1	8	9	2	3	5	10	9	12	10	8	10	5	9	4	17	10	8	9	15	9	8	10	6
hsa-miR-376c-5p	MIMAT0022861	Endogenous1	14	14	17	13	14	11	9	11	16	17	11	10	22	11	12	10	6	9	13	15	20	9	10
hsa-miR-377-3p	MIMAT0000730	Endogenous1	29	20	14	14	27	16	14	12	25	9	9	16	13	13	11	15	19	13	28	11	18	14	23
hsa-miR-378b	MIMAT0014999	Endogenous1	11	6	2	7	7	6	7	7	8	7	4	10	9	4	9	10	8	9	10	5	9	9	11
hsa-miR-378c	MIMAT0016847	Endogenous1	8	2	4	3	6	9	5	2	9	6	3	4	4	2	4	2	6	3	8	7	5	4	11
hsa-miR-378d	MIMAT0018926	Endogenous1	7	5	13	14	12	8	10	13	11	11	10	9	8	5	8	10	12	6	11	6	16	11	8
hsa-miR-378e	MIMAT0018927	Endogenous1	36	36	25	30	40	15	11	19	44	44	58	26	29	45	44	62	41	35	72	30	39	30	54
hsa-miR-378f	MIMAT0018932	Endogenous1	30	17	17	13	15	20	23	14	27	14	17	17	19	18	21	15	19	16	20	13	26	23	31
hsa-miR-378g	MIMAT0018937	Endogenous1	19	18	18	14	18	10	7	16	22	16	12	14	11	9	8	5	12	9	35	15	20	25	38
hsa-miR-378h	MIMAT0018984	Endogenous1	24	25	8	11	11	10	9	20	12	12	17	4	15	14	22	19	16	15	24	8	20	21	27
hsa-miR-378i	MIMAT0019074	Endogenous1	17	35	12	18	17	16	20	14	16	70	29	18	24	17	46	53	69	64	63	43	67	82	82
hsa-miR-379-5p	MIMAT0000733	Endogenous1	41	37	19	26	25	22	18	16	29	23	26	16	19	21	31	32	27	28	31	30	23	36	31
hsa-miR-380-3p	MIMAT0000735	Endogenous1	16	15	10	9	15	7	9	11	19	10	7	7	11	8	5	14	13	10	9	9	6	16	11
hsa-miR-381-3p	MIMAT0000736	Endogenous1	13	13	10	6	12	7	11	10	9	7	10	5	13	12	13	21	12	11	18	7	17	9	14
hsa-miR-381-5p	MIMAT0022862	Endogenous1	10	15	2	9	11	46	36	9	16	5	6	6	5	10	7	6	6	5	9	30	11	12	8
hsa-miR-382-3p	MIMAT0022697	Endogenous1	31	18	19	17	17	10	11	14	22	17	10	21	26	13	22	11	14	15	25	16	23	19	22
hsa-miR-382-5p	MIMAT0000737	Endogenous1	15	15	8	16	10	5	3	10	9	16	24	10	11	12	20	29	33	9	34	15	30	21	30
hsa-miR-383-5p	MIMAT0000738	Endogenous1	8	4	3	2	3	30	33	3	7	5	3	12	7	3	3	7	5	4	6	19	7	6	10
hsa-miR-384	MIMAT0001075	Endogenous1	8	8	5	6	19	50	25	5	5	8	7	9	5	7	8	8	2	9	13	33	5	10	9
hsa-miR-3916	MIMAT0018190	Endogenous1	7	7	4	3	8	11	11	7	5	12	5	4	14	5	4	5	11	7	10	9	16	7	9
hsa-miR-3918	MIMAT0018192	Endogenous1	6	8	2	3	7	27	28	6	9	7	3	11	9	6	10	3	8	7	8	27	5	8	13
hsa-miR-3928-3p	MIMAT0018205	Endogenous1	10	10	12	5	5	9	10	12	15	7	1	6	17	11	5	10	6	8	12	8	4	10	7
hsa-miR-3934-5p	MIMAT0018349	Endogenous1	23	12	12	11	13	13	18	17	27	10	12	11	24	13	18	19	15	19	26	10	20	15	16
hsa-miR-409-3p	MIMAT0001639	Endogenous1	7	8	3	7	5	18	20	4	2	4	4	6	6	1	9	11	12	3	11	17	9	10	21
hsa-miR-409-5p	MIMAT0001638	Endogenous1	16	12	4	15	11	10	15	4	8	14	11	12	6	12	6	9	8	15	10	5	10	11	12
hsa-miR-410-3p	MIMAT0002171	Endogenous1	12	14	5	14	10	12	8	15	9	8	15	8	8	10	14	5	6	11	9	7	8	8	10
hsa-miR-411-5p	MIMAT0003329	Endogenous1	32	29	26	36	32	28	25	24	36	26	34	21	21	44	28	51	47	31	51	32	40	42	49
hsa-miR-412-3p	MIMAT0002170	Endogenous1	20	22	15	8	15	19	16	19	20	14	14	13	20	6	16	18	14	20	14	16	15	13	24
hsa-miR-421	MIMAT0003339	Endogenous1	15	12	12	7	15	15	12	14	21	18	12	15	12	13	15	14	11	12	28	15	14	21	17
hsa-miR-422a	MIMAT0001339	Endogenous1	7	5	6	4	3	23	19	6	11	5	3	9	7	3	5	8	10	4	12	22	10	4	9
hsa-miR-423-3p	MIMAT0001340	Endogenous1	30	27	13	18	24	14	16	18	23	31	35	25	21	22	37	41	33	26	34	16	27	17	22
hsa-miR-423-5p	MIMAT0004748	Endogenous1	73	56	50	53	60	20	26	27	32	60	72	60	55	41	70	96	73	57	71	38	50	66	53
hsa-miR-424-5p	MIMAT0001341	Endogenous1	26	11	15	10	11	10	4	5	8	8	12	8	10	10	6	9	10	11	13	7	12	19	13
hsa-miR-425-5p	MIMAT0003393	Endogenous1	4	14	4	7	10	43	37	7	7	7	3	11	9	10	8	11	8	8	13	35	8	11	20
hsa-miR-4284	MIMAT0016915	Endogenous1	20	11	9	12	18	18	9	9	14	17	14	17	16	12	17	17	20	9	14	13	16	39	25
hsa-miR-4286	MIMAT0016916	Endogenous1	21	15	9	20	13	11	5	11	20	16	20	14	14	8	27	23	14	16	19	21	18	33	30
hsa-miR-429	MIMAT0001536	Endogenous1	6	4	4	5	3	19	15	1	3	7	8	3	3	4	7	2	5	8	7	13	8	7	4
hsa-miR-431-5p	MIMAT0001625	Endogenous1	5	7	4	4	8	27	19	3	3	4	6	6	7	3	11	4	3	3	9	16	2	3	5
hsa-miR-432-5p	MIMAT0002814	Endogenous1	16	7	9	12	7	14	10	15	16	10	15	5	20	7	14	3	8	12	13	11	8	13	11
hsa-miR-433-3p	MIMAT0001627	Endogenous1	24	8	15	7	11	11	8	7	19	17	14	10	14	10	7	18	13	13	16	10	11	15	11
hsa-miR-433-5p	MIMAT0026554	Endogenous1	7	8	2	8	3	5	14	5	14	10	6	6	10	4	5	4	11	11	8	5	7	8	7
hsa-miR-4421	MIMAT0018934	Endogenous1	9	10	7	10	5	30	18	10	12	4	9	4	9	15	10	6	10	4	14	21	7	5	13
hsa-miR-4425	MIMAT0018940	Endogenous1	17	11	6	3	11	11	11	7	11	7	9	9	13	15	11	12	11	9	14	8	4	16	12
hsa-miR-4431	MIMAT0018947	Endogenous1	12	10	8	5	7	11	9	12	16	9	8	16	9	10	8	5	9	14	14	8	6	8	4
hsa-miR-4435	MIMAT0018951	Endogenous1	8	11	4	6	13	52	35	4	7	2	4	10	5	6	7	7	12	7	12	32	10	14	8
hsa-miR-4443	MIMAT0018961	Endogenous1	32	25	19	32	15	13	13	15	16	18	30	27	21	17	31	44	23	22	39	11	18	17	23
hsa-miR-4448	MIMAT0018967	Endogenous1	13	9	12	13	11	10	5	8	14	19	13	7	12	13	11	12	4	10	5	8	10	15	14
hsa-miR-4451	MIMAT0018973	Endogenous1	11	11	4	10	13	7	4	10	8	10	6	4	10	7	5	8	2	6	8	11	9	7	6
hsa-miR-4454+hsa-miR-7975	MIMAT0018976	Endogenous1	119	110	95	62	92	57	65	37	96	1246	297	53	95	45	152	466	542	1427	1331	1434	1142	1397	1501
hsa-miR-4455	MIMAT0018977	Endogenous1	25	15	14	15	17	16	23	18	18	12	13	13	19	16	25	16	14	21	27	16	23	24	21
hsa-miR-4458	MIMAT0018980	Endogenous1	8	11	8	9	6	33	23	7	6	1	4	6	6	3	7	4	4	3	9	14	7	8	4
hsa-miR-4461	MIMAT0018983	Endogenous1	18	23	26	14	22	16	16	25	44	19	15	12	24	17	23	15	11	17	30	24	17	19	26
hsa-miR-448	MIMAT0001532	Endogenous1	9	13	15	11	12	11	8	12	12	12	15	5	16	15	19	8	8	4	9	13	21	10	18
hsa-miR-4485-3p	MIMAT0019019	Endogenous1	18	18	10	15	9	12	12	14	22	17	12	9	15	11	15	15	10	8	14	8	13	9	11
hsa-miR-4488	MIMAT0019022	Endogenous1	15	21	10	17	23	19	12	13	22	22	13	13	20	17	19	17	19	12	15	13	20	18	21
hsa-miR-449a	MIMAT0001541	Endogenous1	7	13	2	7	9	7	5	7	6	10	4	12	9	7	6	7	5	8	9	1	9	7	10
hsa-miR-449b-5p	MIMAT0003327	Endogenous1	17	12	16	14	9	21	8	17	17	14	6	10	19	10	12	9	7	17	15	17	12	18	18
hsa-miR-449c-5p	MIMAT0010251	Endogenous1	10	8	5	4	10	8	6	8	5	7	2	2	12	7	7	10	6	10	4	5	5	6	9
hsa-miR-450a-1-3p	MIMAT0022700	Endogenous1	6	10	5	8	8	37	41	4	4	4	3	13	4	6	5	4	6	4	5	29	10	10	16
hsa-miR-450a-2-3p	MIMAT0031074	Endogenous1	16	18	13	13	14	19	12	10	14	10	10	11	20	15	13	12	17	17	14	15	14	20	23
hsa-miR-450a-5p	MIMAT0001545	Endogenous1	6	5	5	10	9	6	6	9	15	6	9	5	11	10	8	7	8	6	4	10	7	8	4
hsa-miR-450b-3p	MIMAT0004910	Endogenous1	16	10	9	7	15	10	5	10	16	7	12	6	9	11	6	3	3	7	9	7	9	7	10
hsa-miR-450b-5p	MIMAT0004909	Endogenous1	18	26	7	15	24	75	82	14	14	14	9	14	15	12	31	11	10	6	14	76	14	21	13
hsa-miR-4516	MIMAT0019053	Endogenous1	47	24	15	19	20	18	9	12	28	23	29	24	31	31	25	51	45	31	23	34	45	55	38
hsa-miR-451a	MIMAT0001631	Endogenous1	230	315	239	235	411	149	83	209	2591	1243	473	139	276	213	249	547	4523	258	1272	614	208	415	1312
hsa-miR-452-5p	MIMAT0001635	Endogenous1	16	10	6	6	9	5	8	6	7	10	6	8	8	6	8	10	6	5	4	2	8	15	14
hsa-miR-4521	MIMAT0019058	Endogenous1	3	4	6	7	1	30	29	1	7	8	4	9	3	9	8	3	4	2	5	25	11	9	5
hsa-miR-4524a-5p	MIMAT0019062	Endogenous1	7	12	8	4	5	29	29	7	8	9	7	7	4	5	6	3	6	7	5	20	11	8	10
hsa-miR-4531	MIMAT0019070	Endogenous1	7	11	6	6	8	10	9	2	8	11	11	7	8	8	13	15	6	6	16	5	5	8	14
hsa-miR-4532	MIMAT0019071	Endogenous1	11	9	8	9	10	10	7	7	8	7	7	9	10	9	7	7	7	4	3	5	8	8	14
hsa-miR-4536-3p	MIMAT0020959	Endogenous1	18	11	13	15	13	18	16	11	21	13	7	14	18	17	16	12	13	18	19	12	15	22	15
hsa-miR-4536-5p	MIMAT0019078	Endogenous1	23	16	14	11	12	7	7	14	14	8	16	15	17	12	14	17	9	15	7	8	18	12	13
hsa-miR-454-3p	MIMAT0003885	Endogenous1	19	17	18	10	16	20	13	19	28	21	23	14	19	12	12	9	14	16	11	11	16	14	11
hsa-miR-455-3p	MIMAT0004784	Endogenous1	10	10	10	10	13	11	11	9	14	21	13	11	13	7	17	19	17	18	19	10	15	13	12
hsa-miR-455-5p	MIMAT0003150	Endogenous1	14	6	9	12	8	7	7	4	9	6	7	10	8	7	11	6	13	5	12	6	10	10	13
hsa-miR-4647	MIMAT0019709	Endogenous1	21	11	11	10	24	13	14	8	22	21	11	8	20	13	25	12	18	10	14	7	8	11	13
hsa-miR-4707-3p	MIMAT0019808	Endogenous1	5	10	4	4	7	7	5	9	4	8	6	4	8	9	10	3	6	8	4	6	8	10	9
hsa-miR-4707-5p	MIMAT0019807	Endogenous1	26	20	17	9	16	15	11	20	22	13	10	19	25	14	15	9	6	16	19	18	12	22	22
hsa-miR-4741	MIMAT0019871	Endogenous1	10	9	5	4	7	9	10	7	10	6	7	9	7	4	7	7	5	5	12	12	8	10	12
hsa-miR-4755-5p	MIMAT0019895	Endogenous1	21	21	16	12	28	23	14	13	20	10	13	7	13	14	23	13	11	21	20	19	12	24	25
hsa-miR-4787-3p	MIMAT0019957	Endogenous1	10	7	2	4	12	30	37	5	12	5	6	10	5	3	8	2	6	7	8	18	7	7	4
hsa-miR-4787-5p	MIMAT0019956	Endogenous1	21	10	14	11	11	22	19	11	12	13	10	9	13	9	8	11	8	10	16	17	11	10	6
hsa-miR-4792	MIMAT0019964	Endogenous1	17	15	11	9	6	5	7	8	13	7	8	9	9	5	10	9	6	3	15	7	11	7	10
hsa-miR-483-3p	MIMAT0002173	Endogenous1	17	15	11	12	18	5	10	2	7	10	9	5	15	7	10	13	11	7	13	8	10	15	14
hsa-miR-483-5p	MIMAT0004761	Endogenous1	4	9	6	5	7	6	5	5	5	7	1	4	8	6	10	4	10	6	8	4	4	8	5
hsa-miR-484	MIMAT0002174	Endogenous1	2	5	7	6	3	4	1	1	4	4	5	4	5	6	9	9	9	7	8	8	5	8	5
hsa-miR-485-3p	MIMAT0002176	Endogenous1	13	8	7	11	14	8	8	14	12	19	25	9	7	3	16	26	16	13	12	12	10	18	9
hsa-miR-485-5p	MIMAT0002175	Endogenous1	15	9	11	11	13	13	6	7	20	9	7	13	12	8	14	11	8	12	16	9	8	10	19
hsa-miR-486-3p	MIMAT0004762	Endogenous1	24	16	10	15	19	17	21	10	22	18	11	14	14	9	12	14	9	10	19	11	5	11	14
hsa-miR-487a-3p	MIMAT0002178	Endogenous1	16	12	8	17	15	11	15	20	24	15	11	12	14	12	20	14	17	11	11	10	18	19	11
hsa-miR-487b-3p	MIMAT0003180	Endogenous1	13	8	4	6	8	8	5	11	10	18	7	6	8	6	18	13	12	10	15	7	9	16	14
hsa-miR-487b-5p	MIMAT0026614	Endogenous1	11	11	11	14	5	15	13	12	18	15	3	9	16	9	7	7	17	7	4	9	15	17	18
hsa-miR-488-3p	MIMAT0004763	Endogenous1	7	6	4	9	5	5	4	4	7	3	5	4	4	2	6	3	6	4	5	3	3	3	4
hsa-miR-489-3p	MIMAT0002805	Endogenous1	9	13	6	8	13	9	11	11	10	10	10	8	10	8	9	15	8	8	9	4	7	12	11
hsa-miR-490-3p	MIMAT0002806	Endogenous1	10	10	5	6	2	4	2	7	4	5	5	3	5	3	8	8	7	3	7	1	9	8	10
hsa-miR-490-5p	MIMAT0004764	Endogenous1	17	11	3	11	7	38	17	1	7	9	5	9	8	5	8	5	10	4	8	26	12	5	17
hsa-miR-491-3p	MIMAT0004765	Endogenous1	13	11	7	5	7	41	44	11	9	8	6	10	10	9	19	4	10	6	13	22	7	14	10
hsa-miR-491-5p	MIMAT0002807	Endogenous1	6	9	16	8	9	33	37	5	10	12	10	6	14	11	21	8	11	13	17	15	18	3	18
hsa-miR-492	MIMAT0002812	Endogenous1	5	2	4	9	5	37	25	5	3	6	7	7	7	4	2	3	10	6	6	13	7	4	6
hsa-miR-493-3p	MIMAT0003161	Endogenous1	12	6	2	11	4	19	28	2	6	3	4	5	2	5	7	7	7	2	4	31	5	11	5
hsa-miR-494-3p	MIMAT0002816	Endogenous1	11	7	13	11	12	4	9	7	14	18	8	4	12	13	9	18	5	7	9	13	12	13	12
hsa-miR-494-5p	MIMAT0026607	Endogenous1	10	5	5	4	12	10	7	6	5	10	8	9	9	3	4	3	5	5	4	7	8	9	4
hsa-miR-495-3p	MIMAT0002817	Endogenous1	52	39	24	24	45	40	31	20	34	30	24	22	27	21	37	45	26	25	39	31	21	34	35
hsa-miR-495-5p	MIMAT0022924	Endogenous1	12	6	7	15	18	13	11	13	18	20	13	15	15	13	15	9	11	10	18	19	18	21	18
hsa-miR-496	MIMAT0002818	Endogenous1	11	14	9	14	12	10	8	5	13	10	23	19	11	7	19	18	16	11	14	14	10	9	15
hsa-miR-497-5p	MIMAT0002820	Endogenous1	11	17	9	14	17	12	8	14	18	20	11	12	20	9	24	25	12	12	12	15	17	13	10
hsa-miR-498	MIMAT0002824	Endogenous1	15	20	5	15	9	12	4	7	8	11	14	10	14	15	17	16	7	9	14	9	14	15	20
hsa-miR-499a-3p	MIMAT0004772	Endogenous1	15	7	7	10	10	11	6	6	9	7	5	9	9	9	17	10	11	12	12	5	7	13	10
hsa-miR-499a-5p	MIMAT0002870	Endogenous1	24	53	13	11	25	212	153	6	16	15	20	24	28	21	38	14	18	22	15	142	24	27	26
hsa-miR-499b-3p	MIMAT0019898	Endogenous1	22	9	10	4	17	20	12	6	6	9	11	13	12	10	14	13	7	4	13	13	12	17	13
hsa-miR-499b-5p	MIMAT0019897	Endogenous1	8	8	2	7	4	6	9	6	6	3	6	7	5	7	9	7	8	7	12	4	5	6	3
hsa-miR-5001-3p	MIMAT0021022	Endogenous1	7	3	6	3	3	5	4	4	7	2	4	11	7	3	8	7	8	9	8	4	5	10	1
hsa-miR-5001-5p	MIMAT0021021	Endogenous1	14	23	8	15	15	13	11	10	17	11	16	16	20	8	14	13	15	9	20	8	10	14	15
hsa-miR-500a-5p+hsa-miR-501-5p	MIMAT0004773	Endogenous1	5	7	4	2	5	24	32	3	4	5	4	3	4	6	9	6	2	9	5	17	6	8	7
hsa-miR-501-3p	MIMAT0004774	Endogenous1	7	9	7	6	8	10	7	9	14	12	11	10	7	5	10	7	6	10	10	10	14	17	10
hsa-miR-5010-3p	MIMAT0021044	Endogenous1	15	20	10	10	11	9	7	14	17	15	11	18	18	10	17	20	14	22	23	17	18	20	15
hsa-miR-5010-5p	MIMAT0021043	Endogenous1	6	8	3	6	7	45	27	6	8	7	4	7	5	5	7	4	5	3	9	17	6	6	9
hsa-miR-502-3p	MIMAT0004775	Endogenous1	15	16	13	8	12	18	9	10	16	8	17	11	16	8	12	12	9	15	15	13	17	20	26
hsa-miR-502-5p	MIMAT0002873	Endogenous1	10	18	6	14	11	21	11	14	12	9	13	8	17	7	20	11	12	3	13	13	8	15	13
hsa-miR-503-3p	MIMAT0022925	Endogenous1	17	13	10	15	15	9	10	8	7	11	13	14	13	9	11	11	12	14	12	9	13	9	3
hsa-miR-503-5p	MIMAT0002874	Endogenous1	22	9	9	16	9	18	16	17	21	16	16	10	18	11	18	8	13	11	18	12	8	14	19
hsa-miR-504-3p	MIMAT0026612	Endogenous1	6	14	8	5	10	24	32	7	6	6	6	7	8	6	10	14	8	5	9	15	7	6	10
hsa-miR-504-5p	MIMAT0002875	Endogenous1	8	8	4	6	9	41	41	7	12	9	10	11	6	5	15	14	10	4	13	31	10	8	12
hsa-miR-505-3p	MIMAT0002876	Endogenous1	3	4	5	7	11	30	36	6	3	10	11	3	13	10	8	8	6	7	9	27	8	9	12
hsa-miR-506-3p	MIMAT0002878	Endogenous1	15	12	8	9	19	41	40	6	11	9	11	17	16	8	21	16	11	11	13	38	13	12	19
hsa-miR-506-5p	MIMAT0022701	Endogenous1	17	20	5	12	26	22	16	18	17	9	17	16	17	13	24	12	12	20	11	14	14	15	13
hsa-miR-507	MIMAT0002879	Endogenous1	7	15	7	5	10	10	8	11	7	6	6	9	11	9	11	3	8	6	10	7	10	6	8
hsa-miR-508-3p	MIMAT0002880	Endogenous1	34	14	20	13	24	22	20	15	23	16	17	13	11	12	19	13	19	17	30	24	19	21	27
hsa-miR-508-5p	MIMAT0004778	Endogenous1	22	15	9	13	17	12	7	20	14	5	8	11	14	13	11	13	19	8	10	12	12	11	15
hsa-miR-509-3-5p	MIMAT0004975	Endogenous1	13	15	11	8	8	10	8	13	9	15	13	7	10	13	8	11	5	5	12	11	12	11	9
hsa-miR-509-3p	MIMAT0002881	Endogenous1	14	11	4	7	10	6	7	5	6	17	7	8	9	9	10	5	10	7	19	12	17	12	14
hsa-miR-509-5p	MIMAT0004779	Endogenous1	12	17	10	14	5	23	33	4	3	6	10	8	6	9	10	9	9	9	10	26	4	7	7
hsa-miR-510-3p	MIMAT0026613	Endogenous1	8	11	11	13	11	10	11	10	18	15	6	8	11	16	8	14	10	13	8	9	13	14	15
hsa-miR-510-5p	MIMAT0002882	Endogenous1	4	1	4	6	6	6	1	4	1	4	5	2	4	3	5	5	2	3	6	2	2	2	3
hsa-miR-511-5p	MIMAT0002808	Endogenous1	11	10	9	5	6	11	5	6	17	5	7	11	11	9	11	8	8	16	9	7	10	9	8
hsa-miR-512-3p	MIMAT0002823	Endogenous1	9	14	2	10	6	9	8	8	8	5	4	5	7	2	6	7	7	8	6	10	6	6	10
hsa-miR-512-5p	MIMAT0002822	Endogenous1	11	8	2	4	9	7	7	11	6	12	7	5	12	6	13	8	11	4	8	9	10	3	15
hsa-miR-513a-3p	MIMAT0004777	Endogenous1	14	20	6	11	11	12	10	11	11	12	9	16	13	8	16	11	8	11	13	14	8	16	18
hsa-miR-513a-5p	MIMAT0002877	Endogenous1	10	9	6	8	9	14	14	4	11	9	15	7	7	7	8	6	20	11	7	9	5	13	6
hsa-miR-513b-5p	MIMAT0005788	Endogenous1	14	22	12	13	26	78	37	14	19	16	13	15	22	24	22	8	18	15	26	46	22	13	18
hsa-miR-513c-3p	MIMAT0022728	Endogenous1	8	7	6	6	4	6	8	4	8	5	4	4	4	6	7	3	4	6	6	9	8	6	6
hsa-miR-513c-5p	MIMAT0005789	Endogenous1	7	9	5	9	7	3	10	7	2	9	9	4	6	3	9	5	6	10	9	4	5	8	9
hsa-miR-514a-3p	MIMAT0002883	Endogenous1	37	23	19	11	22	19	19	16	19	19	14	14	23	8	19	27	13	21	28	18	12	27	23
hsa-miR-514a-5p	MIMAT0022702	Endogenous1	7	9	6	15	11	44	47	7	13	12	12	11	6	11	14	4	10	8	8	35	15	7	12
hsa-miR-514b-3p	MIMAT0015088	Endogenous1	31	23	23	21	26	25	9	15	31	16	16	25	20	10	12	16	23	12	34	6	22	26	30
hsa-miR-514b-5p	MIMAT0015087	Endogenous1	18	10	9	19	16	11	15	13	24	22	17	7	14	19	20	17	15	6	15	15	14	20	25
hsa-miR-515-3p	MIMAT0002827	Endogenous1	16	9	14	17	5	5	10	14	10	7	13	10	8	12	10	7	8	15	4	11	10	10	12
hsa-miR-515-5p	MIMAT0002826	Endogenous1	10	12	4	5	10	29	17	3	8	5	9	5	9	6	9	4	3	6	6	22	10	9	4
hsa-miR-516a-3p+hsa-miR-516b-3p	MIMAT0006778	Endogenous1	10	8	5	6	9	3	6	4	5	7	7	8	6	7	8	12	6	3	12	4	4	8	5
hsa-miR-516a-5p	MIMAT0004770	Endogenous1	8	4	7	8	12	37	34	7	8	11	9	8	9	4	13	3	7	10	6	29	8	11	8
hsa-miR-516b-5p	MIMAT0002859	Endogenous1	4	10	10	6	6	23	24	12	7	1	4	9	5	1	8	2	4	3	5	21	10	7	5
hsa-miR-517a-3p	MIMAT0002852	Endogenous1	20	22	15	20	23	17	23	19	15	11	8	20	16	16	13	13	12	15	23	17	10	27	25
hsa-miR-517b-3p	MIMAT0002857	Endogenous1	9	3	7	5	3	3	7	3	11	3	1	6	9	7	10	7	5	2	1	7	9	8	4
hsa-miR-517c-3p+hsa-miR-519a-3p	MIMAT0002866	Endogenous1	8	11	4	13	12	8	8	10	14	6	8	10	14	12	6	10	13	11	11	8	7	14	7
hsa-miR-518b	MIMAT0002844	Endogenous1	11	13	1	3	8	37	35	6	4	3	9	1	6	9	10	7	8	4	6	30	5	8	13
hsa-miR-518c-3p	MIMAT0002848	Endogenous1	10	12	7	6	4	35	26	14	10	5	6	10	8	11	19	12	13	10	11	20	11	10	18
hsa-miR-518d-3p	MIMAT0002864	Endogenous1	5	9	2	5	4	29	28	1	4	6	7	7	2	3	3	7	4	8	6	33	5	6	5
hsa-miR-518e-3p	MIMAT0002861	Endogenous1	15	9	7	10	7	5	12	9	11	12	3	6	7	9	9	9	8	6	12	10	10	13	6
hsa-miR-518f-3p	MIMAT0002842	Endogenous1	19	10	9	17	10	8	4	6	11	8	9	9	8	4	13	12	5	15	17	9	13	18	9
hsa-miR-5196-3p+hsa-miR-6732-3p	MIMAT0021129	Endogenous1	12	18	9	8	16	11	11	8	15	12	7	10	15	10	20	24	15	17	20	17	19	17	13
hsa-miR-5196-5p	MIMAT0021128	Endogenous1	5	3	7	9	9	9	1	8	8	7	10	5	4	9	7	7	5	6	9	5	7	3	3
hsa-miR-519b-3p	MIMAT0002837	Endogenous1	3	4	1	2	6	28	24	2	2	4	3	8	5	5	7	4	7	4	6	23	3	8	9
hsa-miR-519b-5p+hsa-miR-519c-5p+hsa-miR-523-5p+hsa-miR-518e-5p+hsa-miR-522-5p+hsa-miR-519a-5p	MIMAT0005454	Endogenous1	12	10	3	4	6	22	19	5	2	7	6	5	13	3	10	7	5	5	9	23	9	6	7
hsa-miR-519c-3p	MIMAT0002832	Endogenous1	12	12	6	6	14	7	9	12	9	14	8	9	9	11	16	5	9	10	7	8	10	10	12
hsa-miR-519d-3p	MIMAT0002853	Endogenous1	13	13	8	12	6	7	13	11	20	17	14	13	10	6	16	11	11	11	21	6	13	9	11
hsa-miR-519e-3p	MIMAT0002829	Endogenous1	9	10	2	9	8	24	36	6	11	4	4	9	3	8	10	4	8	4	10	25	6	4	10
hsa-miR-520a-3p	MIMAT0002834	Endogenous1	12	7	4	8	11	6	5	5	11	5	10	6	8	10	11	11	7	9	7	6	4	11	5
hsa-miR-520a-5p	MIMAT0002833	Endogenous1	13	9	8	9	10	10	7	10	8	9	9	11	5	10	9	12	10	6	13	2	8	9	9
hsa-miR-520b	MIMAT0002843	Endogenous1	5	6	6	8	13	10	9	3	8	2	2	5	4	2	9	8	6	7	7	5	12	7	9
hsa-miR-520c-3p	MIMAT0002846	Endogenous1	3	9	5	11	8	8	7	3	6	9	6	9	8	5	5	10	10	12	11	8	6	11	5
hsa-miR-520d-3p	MIMAT0002856	Endogenous1	18	9	8	7	9	5	4	10	4	5	10	11	11	6	10	7	7	8	13	10	8	7	10
hsa-miR-520d-5p+hsa-miR-527+hsa-miR-518a-5p	MIMAT0002855	Endogenous1	6	9	8	6	6	31	24	6	7	4	7	9	6	3	7	6	5	4	10	20	8	12	7
hsa-miR-520e	MIMAT0002825	Endogenous1	3	3	6	2	4	2	2	2	7	5	14	9	5	9	4	1	4	2	1	4	5	4	1
hsa-miR-520f-3p	MIMAT0002830	Endogenous1	7	14	4	6	9	39	22	5	1	5	6	10	8	9	11	4	5	7	12	27	8	5	1
hsa-miR-520g-3p	MIMAT0002858	Endogenous1	6	8	6	4	9	6	5	5	6	4	4	4	7	5	10	11	5	7	4	6	7	7	5
hsa-miR-520h	MIMAT0002867	Endogenous1	26	14	11	17	17	12	11	12	22	8	14	12	14	13	23	14	12	21	16	8	14	17	9
hsa-miR-521	MIMAT0002854	Endogenous1	18	8	9	9	16	14	15	14	13	8	7	9	14	9	6	12	15	7	13	7	9	11	10
hsa-miR-522-3p	MIMAT0002868	Endogenous1	16	7	14	10	12	6	15	9	19	16	8	12	7	18	11	16	19	10	17	18	15	14	16
hsa-miR-523-3p	MIMAT0002840	Endogenous1	11	6	5	10	10	30	27	12	10	9	10	10	11	1	10	10	6	7	15	23	7	10	4
hsa-miR-524-3p	MIMAT0002850	Endogenous1	3	5	9	6	9	35	25	4	3	5	3	9	4	9	10	2	2	2	3	18	8	8	12
hsa-miR-525-3p	MIMAT0002839	Endogenous1	3	8	4	3	7	13	23	4	9	4	1	2	4	10	3	6	1	1	2	14	3	4	1
hsa-miR-525-5p	MIMAT0002838	Endogenous1	21	20	16	18	19	22	21	24	21	17	24	23	25	14	26	17	16	22	25	21	21	26	29
hsa-miR-526a+hsa-miR-518c-5p+hsa-miR-518d-5p	MIMAT0002845	Endogenous1	29	20	28	23	22	34	18	25	19	24	20	19	26	18	22	22	25	26	17	25	18	23	21
hsa-miR-526b-5p	MIMAT0002835	Endogenous1	10	9	3	8	11	6	12	11	10	9	12	4	7	10	6	4	9	12	10	9	7	13	9
hsa-miR-532-3p	MIMAT0004780	Endogenous1	10	9	7	12	10	9	9	19	14	12	17	12	13	11	12	9	12	13	14	14	23	10	6
hsa-miR-532-5p	MIMAT0002888	Endogenous1	9	10	4	6	10	37	32	2	5	4	10	7	8	8	12	9	11	11	12	26	6	14	18
hsa-miR-539-3p	MIMAT0022705	Endogenous1	7	11	6	8	9	6	5	5	5	4	10	4	7	7	7	9	1	9	9	7	8	9	8
hsa-miR-539-5p	MIMAT0003163	Endogenous1	9	9	7	2	7	35	29	3	5	7	10	4	6	6	12	3	6	4	4	32	5	8	11
hsa-miR-541-3p	MIMAT0004920	Endogenous1	20	15	5	14	11	9	4	10	7	4	8	9	12	7	11	11	6	10	10	9	11	12	13
hsa-miR-542-3p	MIMAT0003389	Endogenous1	18	17	16	14	18	17	16	24	17	16	7	17	15	9	22	14	14	21	16	5	13	10	3
hsa-miR-542-5p	MIMAT0003340	Endogenous1	16	8	8	9	7	8	4	9	7	2	8	12	11	6	9	8	5	8	13	6	7	4	7
hsa-miR-543	MIMAT0004954	Endogenous1	21	19	10	14	18	13	10	14	21	14	12	8	12	14	10	14	16	20	23	9	16	17	19
hsa-miR-544a	MIMAT0003164	Endogenous1	5	8	4	5	3	2	5	4	3	6	3	4	6	1	5	3	4	4	4	4	5	5	1
hsa-miR-545-3p	MIMAT0003165	Endogenous1	9	12	3	3	9	43	34	7	13	4	7	6	6	5	6	7	6	3	4	30	8	7	6
hsa-miR-548a-3p	MIMAT0003251	Endogenous1	9	16	4	5	6	54	37	4	12	12	9	6	5	11	13	10	8	8	8	36	7	11	7
hsa-miR-548a-5p	MIMAT0004803	Endogenous1	11	11	9	8	9	12	11	12	12	11	8	11	17	12	11	17	12	10	9	6	10	17	10
hsa-miR-548aa+hsa-miR-548t-3p	MIMAT0018447	Endogenous1	5	8	7	2	8	5	4	3	5	6	7	11	3	4	8	6	13	2	9	5	5	13	12
hsa-miR-548ad-3p	MIMAT0018946	Endogenous1	16	7	13	7	8	13	5	5	13	11	6	13	9	8	8	8	7	9	15	5	11	12	4
hsa-miR-548ah-5p	MIMAT0018972	Endogenous1	15	17	8	12	17	14	13	10	9	12	8	9	19	5	15	16	14	12	23	10	17	14	12
hsa-miR-548ai+hsa-miR-570-5p	MIMAT0018989	Endogenous1	7	9	6	5	6	10	2	6	7	9	9	7	5	9	9	8	7	5	10	7	4	5	7
hsa-miR-548ak	MIMAT0019013	Endogenous1	10	4	6	4	10	6	7	7	2	3	5	5	4	5	5	5	6	7	8	9	10	9	10
hsa-miR-548al	MIMAT0019024	Endogenous1	15	11	7	16	8	8	9	8	8	6	4	12	8	12	11	10	20	10	16	13	12	15	10
hsa-miR-548ar-3p	MIMAT0022266	Endogenous1	44	25	21	29	29	21	26	15	24	25	19	23	21	17	19	23	23	32	37	23	17	24	32
hsa-miR-548ar-5p	MIMAT0022265	Endogenous1	43	45	24	42	34	23	31	30	26	34	41	35	35	21	40	50	29	35	31	23	32	32	33
hsa-miR-548b-3p	MIMAT0003254	Endogenous1	10	9	3	8	7	10	4	7	9	3	14	9	12	3	8	13	11	5	8	10	8	11	10
hsa-miR-548c-5p+hsa-miR-548o-5p+hsa-miR-548am-5p	MIMAT0004806	Endogenous1	9	14	8	11	9	8	5	11	11	9	6	9	10	5	17	9	7	12	4	7	6	13	14
hsa-miR-548d-3p	MIMAT0003323	Endogenous1	3	11	3	3	5	3	7	4	10	8	11	2	1	6	8	7	5	5	8	5	8	11	13
hsa-miR-548d-5p	MIMAT0004812	Endogenous1	10	8	11	10	11	41	26	6	9	6	8	4	9	7	14	4	8	4	8	20	10	6	11
hsa-miR-548e-3p	MIMAT0005874	Endogenous1	4	4	5	4	7	41	20	1	12	5	5	6	10	4	8	2	4	4	5	29	4	3	4
hsa-miR-548e-5p	MIMAT0026736	Endogenous1	30	16	15	23	20	21	19	19	30	25	17	16	12	24	19	25	18	27	25	16	17	25	20
hsa-miR-548g-3p	MIMAT0005912	Endogenous1	9	13	6	6	10	8	6	4	15	10	9	10	4	6	7	10	11	5	7	6	4	4	12
hsa-miR-548h-5p	MIMAT0005928	Endogenous1	4	8	4	5	2	7	5	1	11	2	4	6	5	1	2	1	7	12	5	7	6	7	5
hsa-miR-548i	MIMAT0005935	Endogenous1	19	13	14	10	13	11	14	8	21	12	13	6	13	11	15	11	9	14	14	9	18	17	15
hsa-miR-548j-3p	MIMAT0026737	Endogenous1	4	3	3	1	3	25	19	6	8	4	1	2	7	4	7	5	1	3	1	17	7	5	4
hsa-miR-548j-5p	MIMAT0005875	Endogenous1	14	12	11	7	11	11	9	10	15	7	8	14	10	11	12	11	5	13	9	9	5	17	12
hsa-miR-548k	MIMAT0005882	Endogenous1	13	12	8	12	16	11	13	9	11	10	13	7	7	10	11	9	12	7	14	10	12	14	11
hsa-miR-548l	MIMAT0005889	Endogenous1	11	10	3	9	12	31	41	6	13	5	3	13	13	7	15	16	10	7	14	26	7	6	13
hsa-miR-548m	MIMAT0005917	Endogenous1	13	8	14	6	15	12	8	9	17	9	13	14	11	12	14	12	12	9	11	9	16	8	14
hsa-miR-548n	MIMAT0005916	Endogenous1	5	22	12	14	7	37	29	13	14	11	2	16	11	9	7	14	9	5	10	35	14	10	13
hsa-miR-548o-3p+hsa-miR-548ah-3p+hsa-miR-548av-3p	MIMAT0005919	Endogenous1	11	11	7	5	10	20	20	6	8	5	9	7	10	7	7	1	5	11	9	12	13	4	13
hsa-miR-548q	MIMAT0011163	Endogenous1	13	11	7	10	7	5	9	7	10	11	6	9	9	17	14	13	10	8	16	5	8	6	15
hsa-miR-548v	MIMAT0015020	Endogenous1	12	17	8	11	13	11	12	13	12	10	7	11	11	5	11	13	8	6	13	9	12	9	11
hsa-miR-548y	MIMAT0018354	Endogenous1	23	10	6	14	8	13	11	13	10	12	10	14	19	11	13	13	18	6	16	12	8	13	15
hsa-miR-548z+hsa-miR-548h-3p	MIMAT0018446	Endogenous1	13	4	6	6	5	7	5	7	9	6	8	3	3	5	7	6	10	6	12	5	9	6	10
hsa-miR-549a	MIMAT0003333	Endogenous1	33	15	17	17	17	13	8	11	11	10	11	15	12	13	22	13	14	22	23	15	11	17	23
hsa-miR-550a-5p	MIMAT0004800	Endogenous1	6	6	3	2	4	21	19	4	7	4	3	3	5	4	13	7	7	3	9	15	9	4	12
hsa-miR-551a	MIMAT0003214	Endogenous1	9	10	4	4	6	33	17	4	9	5	4	7	12	10	6	8	8	5	7	25	6	10	6
hsa-miR-551b-3p	MIMAT0003233	Endogenous1	20	11	7	9	17	13	13	18	18	11	8	7	20	10	17	11	12	9	23	12	13	12	15
hsa-miR-552-3p	MIMAT0003215	Endogenous1	23	15	13	13	22	15	13	13	11	8	16	21	20	10	12	11	13	10	33	9	13	9	19
hsa-miR-553	MIMAT0003216	Endogenous1	5	8	8	2	8	47	27	1	8	4	4	6	15	8	15	1	4	5	12	34	9	8	12
hsa-miR-554	MIMAT0003217	Endogenous1	12	5	5	10	12	9	4	17	6	10	11	8	11	12	15	11	11	14	9	8	6	10	11
hsa-miR-555	MIMAT0003219	Endogenous1	6	11	6	4	5	4	8	6	13	8	5	10	12	17	13	6	7	7	12	9	9	17	4
hsa-miR-556-3p	MIMAT0004793	Endogenous1	9	14	9	6	13	33	34	5	15	12	5	7	14	8	11	8	3	6	12	25	9	8	4
hsa-miR-556-5p	MIMAT0003220	Endogenous1	14	10	10	4	12	9	14	13	14	27	16	12	11	15	23	11	16	14	7	11	13	14	15
hsa-miR-561-3p	MIMAT0003225	Endogenous1	5	13	7	6	10	36	45	8	11	3	7	5	7	8	12	11	8	6	10	29	15	10	5
hsa-miR-561-5p	MIMAT0022706	Endogenous1	2	10	7	6	7	6	6	1	1	3	7	3	6	3	6	5	2	2	5	5	7	9	2
hsa-miR-562	MIMAT0003226	Endogenous1	4	2	6	2	5	3	1	3	4	1	4	5	7	3	2	6	4	3	4	3	4	8	6
hsa-miR-563	MIMAT0003227	Endogenous1	11	13	5	5	10	5	10	10	16	7	4	10	15	3	10	13	9	12	12	15	6	11	11
hsa-miR-564	MIMAT0003228	Endogenous1	7	9	2	6	8	4	4	6	9	3	4	8	10	4	8	3	4	4	7	5	8	5	8
hsa-miR-566	MIMAT0003230	Endogenous1	14	6	6	8	11	11	12	9	16	7	10	9	10	13	15	6	11	10	15	14	10	11	14
hsa-miR-567	MIMAT0003231	Endogenous1	6	14	5	4	7	48	42	5	6	2	3	7	3	9	10	4	7	5	12	31	8	9	5
hsa-miR-568	MIMAT0003232	Endogenous1	9	12	5	4	9	38	38	10	7	7	3	8	9	8	9	5	4	2	13	43	6	7	11
hsa-miR-570-3p	MIMAT0003235	Endogenous1	17	10	10	5	10	21	23	3	10	9	10	4	6	6	8	10	5	8	10	21	6	11	15
hsa-miR-571	MIMAT0003236	Endogenous1	9	10	11	10	12	8	8	8	11	9	11	6	7	6	10	7	7	5	11	6	15	8	8
hsa-miR-572	MIMAT0003237	Endogenous1	8	5	9	6	10	10	6	7	8	3	8	10	9	6	6	4	6	2	8	11	7	4	9
hsa-miR-573	MIMAT0003238	Endogenous1	23	13	14	17	23	10	13	10	20	14	17	13	20	18	21	18	12	12	21	20	16	21	24
hsa-miR-574-3p	MIMAT0003239	Endogenous1	21	29	24	22	30	12	9	15	15	42	46	13	23	16	49	58	38	29	52	29	34	27	21
hsa-miR-574-5p	MIMAT0004795	Endogenous1	57	44	28	37	43	20	26	22	25	30	51	37	43	35	50	62	36	34	50	20	27	34	35
hsa-miR-575	MIMAT0003240	Endogenous1	11	9	11	12	12	15	12	10	11	9	6	10	11	10	9	18	5	11	21	7	12	13	14
hsa-miR-576-3p	MIMAT0004796	Endogenous1	10	8	7	8	7	8	3	3	12	11	5	2	13	12	13	12	9	4	5	6	9	5	7
hsa-miR-576-5p	MIMAT0003241	Endogenous1	7	12	4	5	11	39	39	7	6	5	4	12	9	10	10	4	10	2	9	42	5	3	7
hsa-miR-577	MIMAT0003242	Endogenous1	11	11	13	6	5	8	6	9	8	8	5	5	8	7	12	10	8	7	10	5	8	8	6
hsa-miR-578	MIMAT0003243	Endogenous1	3	7	3	6	3	23	17	3	4	4	9	1	4	3	9	3	6	6	12	18	6	2	6
hsa-miR-579-3p	MIMAT0003244	Endogenous1	1	1	1	1	1	1	1	1	1	1	1	1	1	1	1	1	1	1	1	1	1	1	1
hsa-miR-579-5p	MIMAT0026616	Endogenous1	19	6	8	7	10	17	9	8	21	13	10	15	11	8	9	16	3	13	18	7	5	6	12
hsa-miR-580-3p	MIMAT0003245	Endogenous1	8	7	3	5	6	37	23	2	5	5	4	4	9	2	10	7	12	5	9	17	2	7	4
hsa-miR-582-3p	MIMAT0004797	Endogenous1	18	20	11	9	8	11	9	8	10	9	10	9	11	11	13	21	12	15	9	9	13	18	13
hsa-miR-582-5p	MIMAT0003247	Endogenous1	23	11	7	14	17	11	11	6	17	12	14	15	20	16	19	16	12	10	19	10	19	24	23
hsa-miR-584-3p	MIMAT0022708	Endogenous1	29	26	16	17	19	26	18	16	27	23	8	12	19	12	34	19	19	23	28	17	24	18	27
hsa-miR-584-5p	MIMAT0003249	Endogenous1	14	10	10	13	12	14	11	16	14	16	18	9	11	7	9	11	15	13	23	9	10	23	11
hsa-miR-585-3p	MIMAT0003250	Endogenous1	11	23	19	22	16	14	15	11	26	26	16	15	17	14	19	22	7	15	12	26	22	13	13
hsa-miR-587	MIMAT0003253	Endogenous1	12	10	7	5	9	6	9	1	11	4	4	11	11	4	7	3	6	5	8	2	6	11	8
hsa-miR-589-5p	MIMAT0004799	Endogenous1	8	12	2	8	12	2	5	5	13	6	3	7	7	6	3	7	5	3	9	9	7	8	9
hsa-miR-590-3p	MIMAT0004801	Endogenous1	27	18	26	27	26	10	22	11	24	23	19	15	19	15	16	16	21	24	23	12	16	20	23
hsa-miR-590-5p	MIMAT0003258	Endogenous1	8	7	6	6	7	5	8	6	4	4	6	8	4	7	9	4	6	6	4	11	12	6	6
hsa-miR-591	MIMAT0003259	Endogenous1	12	6	5	11	8	4	9	9	10	9	11	10	10	8	8	10	10	10	11	7	8	8	12
hsa-miR-592	MIMAT0003260	Endogenous1	13	8	7	8	8	10	8	6	10	6	8	10	17	9	12	7	6	10	10	4	15	5	8
hsa-miR-593-3p	MIMAT0004802	Endogenous1	22	8	14	17	20	15	12	12	24	9	14	14	19	6	14	16	17	19	17	14	9	21	31
hsa-miR-595	MIMAT0003263	Endogenous1	30	16	9	13	16	9	14	10	21	9	13	12	11	16	8	19	10	19	23	15	17	14	10
hsa-miR-596	MIMAT0003264	Endogenous1	7	11	4	6	9	31	31	5	1	4	3	11	6	6	3	5	1	4	8	22	9	4	6
hsa-miR-597-5p	MIMAT0003265	Endogenous1	15	16	10	15	9	13	7	15	22	11	13	11	11	16	10	6	8	9	20	12	19	12	13
hsa-miR-598-3p	MIMAT0003266	Endogenous1	20	18	17	13	15	15	18	10	19	13	15	7	19	14	12	9	15	13	15	8	18	14	16
hsa-miR-599	MIMAT0003267	Endogenous1	7	9	8	7	11	8	4	5	9	9	7	8	7	8	11	6	8	6	9	10	5	10	6
hsa-miR-600	MIMAT0003268	Endogenous1	7	7	8	4	9	7	14	7	6	9	4	9	10	10	10	4	7	4	6	7	8	8	10
hsa-miR-601	MIMAT0003269	Endogenous1	10	9	4	1	2	33	26	4	9	3	7	4	10	5	12	8	6	2	6	19	8	6	8
hsa-miR-603	MIMAT0003271	Endogenous1	15	13	4	4	6	8	7	12	11	12	13	6	14	11	10	9	8	7	11	17	10	9	13
hsa-miR-604	MIMAT0003272	Endogenous1	11	9	6	5	3	3	6	3	10	9	9	6	16	8	10	9	10	3	6	6	7	12	3
hsa-miR-605-5p	MIMAT0003273	Endogenous1	26	17	10	14	21	12	16	16	19	17	9	17	15	11	21	19	21	19	26	13	17	20	18
hsa-miR-606	MIMAT0003274	Endogenous1	8	8	6	13	6	31	22	5	8	8	4	8	6	6	9	10	4	7	13	28	8	6	13
hsa-miR-607	MIMAT0003275	Endogenous1	19	17	14	16	18	12	9	14	23	22	23	7	16	11	17	15	19	10	16	18	8	19	26
hsa-miR-608	MIMAT0003276	Endogenous1	17	17	18	14	19	10	11	17	17	17	10	15	18	9	20	14	12	14	16	10	18	12	16
hsa-miR-610	MIMAT0003278	Endogenous1	7	11	11	9	6	46	47	8	7	8	8	13	9	11	16	16	14	6	8	36	13	18	11
hsa-miR-612	MIMAT0003280	Endogenous1	22	20	12	10	20	45	26	9	11	13	9	18	17	11	15	20	9	12	15	37	22	15	12
hsa-miR-613	MIMAT0003281	Endogenous1	3	6	1	5	4	18	20	5	2	3	6	5	6	5	8	6	3	7	6	15	6	4	2
hsa-miR-614	MIMAT0003282	Endogenous1	6	7	5	5	6	6	9	9	5	2	4	6	4	7	5	5	7	5	8	4	8	3	5
hsa-miR-615-3p	MIMAT0003283	Endogenous1	26	20	19	16	21	20	23	28	27	18	29	19	24	20	26	17	22	21	33	23	31	15	27
hsa-miR-615-5p	MIMAT0004804	Endogenous1	1	8	5	4	5	27	34	4	4	9	3	6	8	8	6	8	4	5	2	15	6	8	10
hsa-miR-616-3p	MIMAT0004805	Endogenous1	13	7	5	7	7	7	4	5	9	10	8	5	10	1	8	10	8	9	9	12	6	6	8
hsa-miR-617	MIMAT0003286	Endogenous1	4	4	7	7	10	37	28	2	9	4	10	12	3	1	14	4	6	2	11	26	5	6	6
hsa-miR-619-3p	MIMAT0003288	Endogenous1	10	14	1	2	14	53	34	6	12	5	8	8	7	13	13	17	5	10	8	27	14	10	10
hsa-miR-620	MIMAT0003289	Endogenous1	23	15	7	9	22	13	13	12	26	7	17	16	22	11	17	8	12	18	25	9	14	16	11
hsa-miR-624-3p	MIMAT0004807	Endogenous1	7	12	8	15	9	9	5	8	3	3	12	12	8	9	6	7	8	13	10	9	13	9	9
hsa-miR-625-5p	MIMAT0003294	Endogenous1	15	6	2	2	8	10	8	7	5	8	7	5	9	11	9	4	6	12	11	7	10	4	4
hsa-miR-626	MIMAT0003295	Endogenous1	13	16	7	9	14	8	15	10	16	22	13	14	13	12	10	9	14	13	7	22	12	14	17
hsa-miR-627-3p	MIMAT0026623	Endogenous1	25	24	22	22	25	25	18	15	28	16	21	17	18	14	34	15	17	30	36	16	28	19	29
hsa-miR-627-5p	MIMAT0003296	Endogenous1	24	15	20	15	19	18	12	20	27	15	20	18	25	17	30	28	15	15	23	15	17	25	28
hsa-miR-628-3p	MIMAT0003297	Endogenous1	12	9	7	8	11	13	3	4	10	11	7	7	11	8	10	14	9	12	17	6	12	17	11
hsa-miR-628-5p	MIMAT0004809	Endogenous1	3	10	2	5	4	7	4	3	6	1	7	3	6	6	5	5	8	3	6	6	6	4	7
hsa-miR-629-5p	MIMAT0004810	Endogenous1	10	11	8	4	9	12	6	10	9	11	11	12	15	6	5	12	9	8	12	7	5	11	11
hsa-miR-630	MIMAT0003299	Endogenous1	24	11	11	13	18	13	13	14	15	15	15	27	13	12	19	15	14	26	20	15	12	23	13
hsa-miR-631	MIMAT0003300	Endogenous1	4	4	5	8	8	8	1	5	6	7	6	9	7	5	11	2	10	3	5	5	5	8	7
hsa-miR-637	MIMAT0003307	Endogenous1	20	6	7	9	12	6	10	9	7	9	7	9	4	4	8	10	6	16	9	10	10	8	8
hsa-miR-638	MIMAT0003308	Endogenous1	16	9	12	10	14	20	17	13	16	7	6	10	12	14	19	16	5	11	22	6	10	12	13
hsa-miR-639	MIMAT0003309	Endogenous1	20	17	9	10	8	20	10	13	21	24	12	20	29	12	30	8	22	14	17	13	22	20	20
hsa-miR-640	MIMAT0003310	Endogenous1	24	13	17	18	19	17	13	29	23	14	12	23	16	17	23	25	25	24	24	13	20	19	13
hsa-miR-641	MIMAT0003311	Endogenous1	13	12	4	5	10	6	11	6	6	9	2	7	7	5	4	7	6	11	9	8	11	7	8
hsa-miR-642a-3p	MIMAT0020924	Endogenous1	4	8	5	8	13	3	7	5	13	5	13	10	6	8	10	14	12	8	7	4	9	9	12
hsa-miR-642a-5p	MIMAT0003312	Endogenous1	13	20	21	16	12	12	16	13	14	21	12	6	19	8	16	19	14	14	15	10	15	10	11
hsa-miR-643	MIMAT0003313	Endogenous1	16	10	10	5	10	14	12	3	13	10	5	6	9	4	10	7	4	5	10	16	13	10	14
hsa-miR-644a	MIMAT0003314	Endogenous1	11	9	9	7	15	10	7	7	10	8	14	11	10	14	15	20	18	11	10	6	13	13	14
hsa-miR-648	MIMAT0003318	Endogenous1	26	15	11	9	18	12	9	13	18	9	17	10	18	18	12	12	10	15	17	16	20	24	24
hsa-miR-649	MIMAT0003319	Endogenous1	18	7	9	7	13	15	3	10	13	8	10	12	5	18	8	15	10	8	9	8	17	14	14
hsa-miR-650	MIMAT0003320	Endogenous1	23	13	16	15	12	8	10	9	19	16	10	13	16	13	6	14	9	7	9	11	12	10	15
hsa-miR-6503-3p	MIMAT0025463	Endogenous1	9	6	5	10	11	24	31	8	13	8	7	8	11	7	11	6	6	5	12	20	19	12	8
hsa-miR-6503-5p	MIMAT0025462	Endogenous1	14	21	9	16	14	19	12	15	14	13	18	4	15	18	18	17	11	10	11	11	11	13	9
hsa-miR-651-3p	MIMAT0026624	Endogenous1	14	7	3	3	9	8	9	13	7	12	5	4	10	5	7	3	5	1	5	3	10	7	5
hsa-miR-651-5p	MIMAT0003321	Endogenous1	21	14	12	15	21	15	11	11	25	12	16	14	22	14	20	21	10	14	23	10	3	24	20
hsa-miR-6511a-3p	MIMAT0025479	Endogenous1	13	13	10	7	9	10	7	8	12	11	6	11	9	10	9	16	9	7	15	9	13	11	11
hsa-miR-6511a-5p	MIMAT0025478	Endogenous1	14	7	9	3	5	9	6	9	10	8	7	7	15	5	17	10	10	4	9	11	12	7	11
hsa-miR-652-3p	MIMAT0003322	Endogenous1	9	15	5	8	8	5	7	7	7	6	8	4	6	10	10	10	14	5	10	10	7	10	12
hsa-miR-652-5p	MIMAT0022709	Endogenous1	13	8	9	9	14	11	6	16	12	15	12	5	8	15	15	13	5	14	12	11	22	12	19
hsa-miR-654-3p	MIMAT0004814	Endogenous1	7	12	7	9	5	43	37	5	8	7	5	7	10	4	4	10	6	6	8	27	5	4	7
hsa-miR-654-5p	MIMAT0003330	Endogenous1	5	10	10	8	16	6	11	4	10	10	6	7	11	5	8	19	11	2	6	8	5	9	13
hsa-miR-655-3p	MIMAT0003331	Endogenous1	16	5	2	4	4	10	9	7	9	10	8	5	10	10	4	6	5	2	9	4	7	6	9
hsa-miR-656-3p	MIMAT0003332	Endogenous1	20	15	12	14	20	14	13	16	18	7	8	12	18	18	12	18	13	13	21	20	9	18	7
hsa-miR-660-3p	MIMAT0022711	Endogenous1	17	17	13	15	11	12	11	5	18	14	7	15	11	13	18	9	13	12	15	16	19	17	13
hsa-miR-660-5p	MIMAT0003338	Endogenous1	9	5	4	4	10	6	3	9	7	4	7	2	4	4	7	7	7	3	11	5	6	16	9
hsa-miR-661	MIMAT0003324	Endogenous1	12	6	6	7	15	14	9	11	13	12	9	6	7	7	12	3	9	14	11	8	12	16	12
hsa-miR-663a	MIMAT0003326	Endogenous1	16	11	9	11	12	19	12	12	22	9	9	8	8	9	17	10	6	12	21	17	6	14	16
hsa-miR-664a-3p	MIMAT0005949	Endogenous1	28	19	12	17	25	23	6	13	25	21	15	11	20	13	22	9	19	23	37	19	25	16	18
hsa-miR-664b-3p	MIMAT0022272	Endogenous1	15	13	13	11	19	15	12	13	23	15	9	12	12	9	21	16	8	14	18	16	17	17	27
hsa-miR-664b-5p	MIMAT0022271	Endogenous1	6	4	3	8	4	9	10	3	6	6	6	8	10	6	8	6	4	6	1	10	9	3	5
hsa-miR-665	MIMAT0004952	Endogenous1	14	16	15	12	11	12	11	8	9	5	10	7	9	7	13	8	11	11	7	12	8	12	6
hsa-miR-671-3p	MIMAT0004819	Endogenous1	8	6	5	9	4	31	15	3	9	9	6	9	7	5	20	6	10	6	9	9	6	9	13
hsa-miR-671-5p	MIMAT0003880	Endogenous1	15	9	4	8	9	6	10	13	2	13	12	4	9	7	13	2	11	7	6	6	11	10	5
hsa-miR-6720-3p	MIMAT0025851	Endogenous1	18	14	9	10	14	19	11	7	11	20	12	10	16	12	11	9	16	11	11	13	11	12	18
hsa-miR-6721-5p	MIMAT0025852	Endogenous1	6	5	4	7	5	4	5	4	6	11	8	8	6	3	1	6	10	3	11	5	10	5	7
hsa-miR-6724-5p	MIMAT0025856	Endogenous1	30	23	12	30	11	18	17	13	21	26	25	19	26	9	25	29	21	18	26	26	19	28	27
hsa-miR-675-5p	MIMAT0004284	Endogenous1	12	8	13	12	8	7	6	8	5	10	10	9	6	10	12	13	9	7	12	5	11	5	10
hsa-miR-7-5p	MIMAT0000252	Endogenous1	25	13	10	10	15	15	15	10	14	9	10	10	7	18	9	11	13	12	13	9	8	16	12
hsa-miR-708-5p	MIMAT0004926	Endogenous1	2	14	2	2	8	36	23	4	8	8	9	4	5	6	7	7	8	11	4	26	6	5	4
hsa-miR-744-5p	MIMAT0004945	Endogenous1	29	24	13	12	15	17	11	13	19	22	13	9	15	17	19	20	12	17	25	11	11	10	22
hsa-miR-758-3p+hsa-miR-411-3p	MIMAT0003879	Endogenous1	12	17	12	10	15	11	10	5	18	11	10	12	15	15	13	11	4	12	20	8	17	16	8
hsa-miR-758-5p	MIMAT0022929	Endogenous1	7	7	1	5	6	8	4	7	5	6	1	4	6	7	9	6	7	6	4	3	6	6	4
hsa-miR-760	MIMAT0004957	Endogenous1	17	11	6	9	7	10	5	11	10	10	6	8	8	8	8	8	9	7	6	8	11	9	14
hsa-miR-761	MIMAT0010364	Endogenous1	7	6	7	5	5	4	9	10	14	9	5	8	6	5	7	6	9	8	6	5	7	12	7
hsa-miR-764	MIMAT0010367	Endogenous1	24	15	17	11	20	26	27	25	26	21	13	24	23	17	26	18	19	16	34	19	26	13	29
hsa-miR-765	MIMAT0003945	Endogenous1	184	140	143	127	164	90	89	157	255	138	136	150	157	97	149	137	142	151	236	72	97	147	163
hsa-miR-766-3p	MIMAT0003888	Endogenous1	21	15	10	9	18	22	17	11	10	19	13	15	16	18	15	17	19	11	17	10	13	17	22
hsa-miR-766-5p	MIMAT0022714	Endogenous1	7	17	9	10	11	5	8	6	7	13	14	9	6	10	15	6	6	8	14	5	10	10	4
hsa-miR-767-3p	MIMAT0003883	Endogenous1	8	4	3	2	7	25	14	4	3	7	2	3	4	5	8	1	4	4	2	17	7	4	8
hsa-miR-767-5p	MIMAT0003882	Endogenous1	26	8	13	9	18	13	9	19	12	13	13	14	12	13	10	14	10	12	13	9	11	11	10
hsa-miR-769-3p	MIMAT0003887	Endogenous1	8	3	6	5	4	2	8	7	7	5	8	6	11	6	5	6	8	6	12	3	8	10	5
hsa-miR-769-5p	MIMAT0003886	Endogenous1	11	10	12	10	10	7	1	17	8	11	8	12	6	11	11	10	15	13	10	5	4	14	17
hsa-miR-770-5p	MIMAT0003948	Endogenous1	13	4	9	6	7	9	6	5	13	5	8	5	8	8	6	6	4	5	10	5	7	10	6
hsa-miR-802	MIMAT0004185	Endogenous1	8	8	12	11	15	8	8	10	11	15	8	12	17	9	9	13	11	8	13	7	12	6	8
hsa-miR-873-3p	MIMAT0022717	Endogenous1	15	17	8	11	17	8	7	10	12	11	21	14	17	14	13	12	14	8	16	13	22	15	10
hsa-miR-873-5p	MIMAT0004953	Endogenous1	18	9	6	9	12	46	31	6	10	9	6	13	1	6	9	5	5	5	10	23	11	7	16
hsa-miR-874-3p	MIMAT0004911	Endogenous1	10	7	8	7	10	7	9	8	13	12	8	4	9	9	6	8	5	7	15	11	8	11	9
hsa-miR-874-5p	MIMAT0026718	Endogenous1	7	12	5	6	4	27	34	6	5	4	12	9	5	14	11	9	7	1	7	32	9	8	8
hsa-miR-875-3p	MIMAT0004923	Endogenous1	4	8	3	6	8	37	33	3	4	7	6	5	4	4	7	6	1	3	7	27	7	9	9
hsa-miR-876-3p	MIMAT0004925	Endogenous1	14	7	9	6	10	7	9	4	5	6	10	12	7	12	4	7	6	3	15	5	7	17	8
hsa-miR-876-5p	MIMAT0004924	Endogenous1	15	13	6	16	21	16	6	6	15	15	7	8	16	12	10	9	14	6	12	13	12	17	12
hsa-miR-877-5p	MIMAT0004949	Endogenous1	11	9	9	8	10	4	9	12	11	11	17	13	3	5	13	13	17	7	10	5	13	15	7
hsa-miR-885-3p	MIMAT0004948	Endogenous1	7	9	4	10	7	8	9	1	8	7	9	8	6	9	6	14	3	6	8	4	6	14	5
hsa-miR-885-5p	MIMAT0004947	Endogenous1	10	5	6	9	4	12	12	8	9	10	14	6	12	9	7	12	8	11	8	7	12	7	8
hsa-miR-887-3p	MIMAT0004951	Endogenous1	8	7	9	7	9	26	18	6	9	7	7	12	12	8	9	13	8	6	6	16	11	10	7
hsa-miR-887-5p	MIMAT0026720	Endogenous1	18	14	12	9	16	8	12	14	23	19	14	17	14	7	16	9	9	8	16	12	11	14	21
hsa-miR-888-5p	MIMAT0004916	Endogenous1	23	18	16	13	22	24	9	13	11	17	17	17	28	15	20	18	12	18	24	9	19	22	29
hsa-miR-889-3p	MIMAT0004921	Endogenous1	19	14	15	14	20	10	5	13	9	19	11	4	9	12	17	8	13	8	9	6	7	11	10
hsa-miR-890	MIMAT0004912	Endogenous1	6	6	5	4	10	28	26	10	7	5	6	5	6	4	18	5	4	5	7	31	11	12	7
hsa-miR-891a-5p	MIMAT0004902	Endogenous1	9	11	9	6	12	11	13	12	18	15	13	3	14	9	16	11	8	9	9	17	6	14	13
hsa-miR-891b	MIMAT0004913	Endogenous1	18	10	10	17	14	15	16	17	13	16	11	9	11	10	8	14	17	12	10	14	11	15	4
hsa-miR-892a	MIMAT0004907	Endogenous1	16	13	9	10	12	38	38	13	20	7	8	8	6	6	9	5	8	12	18	34	10	10	12
hsa-miR-892b	MIMAT0004918	Endogenous1	15	10	8	7	5	7	11	14	10	12	12	6	9	8	11	11	11	5	16	9	9	12	8
hsa-miR-9-5p	MIMAT0000441	Endogenous1	6	10	6	8	8	5	6	1	6	6	9	9	9	4	15	6	5	6	11	3	10	8	9
hsa-miR-922	MIMAT0004972	Endogenous1	13	9	13	14	10	14	7	13	13	9	11	10	14	4	16	10	13	6	12	7	12	14	11
hsa-miR-924	MIMAT0004974	Endogenous1	11	10	4	3	10	10	2	5	2	9	4	5	3	2	3	8	1	10	11	4	4	3	5
hsa-miR-92a-1-5p	MIMAT0004507	Endogenous1	24	13	10	9	16	24	15	10	23	19	15	17	26	15	19	16	16	16	16	23	19	22	25
hsa-miR-92a-3p	MIMAT0000092	Endogenous1	27	42	23	35	43	49	44	15	35	40	46	42	38	33	50	28	37	47	38	78	49	24	18
hsa-miR-92b-3p	MIMAT0003218	Endogenous1	7	5	4	7	7	10	6	5	3	6	14	10	12	11	7	5	5	5	9	3	7	11	4
hsa-miR-93-5p	MIMAT0000093	Endogenous1	10	21	7	12	8	39	26	2	9	40	21	17	8	15	27	40	51	33	46	45	22	47	57
hsa-miR-933	MIMAT0004976	Endogenous1	10	15	13	11	14	8	3	9	16	14	7	14	7	8	10	11	7	8	11	6	12	16	16
hsa-miR-934	MIMAT0004977	Endogenous1	4	8	9	7	6	6	2	3	8	5	4	4	3	9	5	5	5	4	4	6	4	10	8
hsa-miR-935	MIMAT0004978	Endogenous1	12	6	5	5	1	34	22	4	7	1	4	6	8	4	6	7	3	9	7	27	3	7	3
hsa-miR-936	MIMAT0004979	Endogenous1	12	9	7	10	10	12	8	6	9	1	12	11	4	8	10	10	10	16	17	10	12	12	15
hsa-miR-937-3p	MIMAT0004980	Endogenous1	9	11	15	7	9	17	8	9	17	8	10	16	15	21	11	11	16	7	16	14	12	16	16
hsa-miR-939-5p	MIMAT0004982	Endogenous1	32	16	19	19	18	24	20	16	25	18	12	17	28	16	29	21	13	15	35	13	16	20	20
hsa-miR-940	MIMAT0004983	Endogenous1	10	4	3	4	8	58	44	2	11	1	6	11	7	6	9	5	7	9	5	33	6	8	6
hsa-miR-941	MIMAT0004984	Endogenous1	8	9	2	7	3	1	5	3	8	3	4	12	10	2	8	3	4	6	10	3	10	6	10
hsa-miR-942-3p	MIMAT0026734	Endogenous1	14	16	6	2	13	31	21	9	7	5	9	6	8	12	13	7	8	7	8	11	6	5	10
hsa-miR-942-5p	MIMAT0004985	Endogenous1	13	17	8	10	8	10	7	5	11	13	13	9	8	8	15	9	11	9	11	8	15	5	10
hsa-miR-944	MIMAT0004987	Endogenous1	13	10	6	6	10	31	33	3	4	7	7	5	3	7	9	7	8	8	10	38	7	12	6
hsa-miR-95-3p	MIMAT0000094	Endogenous1	22	9	12	21	19	13	10	11	21	15	25	17	14	17	22	20	20	14	16	21	14	19	20
hsa-miR-96-5p	MIMAT0000095	Endogenous1	24	21	9	19	26	15	12	17	22	18	17	15	20	18	20	16	15	18	31	13	16	28	21
hsa-miR-98-3p	MIMAT0022842	Endogenous1	8	11	4	5	7	31	33	4	8	8	6	9	11	5	9	12	5	5	10	26	13	8	15
hsa-miR-98-5p	MIMAT0000096	Endogenous1	84	52	37	42	51	74	70	24	42	87	98	47	75	35	103	141	87	78	135	102	89	93	121
hsa-miR-99a-5p	MIMAT0000097	Endogenous1	44	48	33	57	47	19	18	31	46	90	82	28	38	20	84	149	134	73	124	62	105	73	131
hsa-miR-99b-5p	MIMAT0000689	Endogenous1	5	4	2	6	2	3	6	8	8	10	24	4	5	5	12	25	16	17	23	11	7	11	14
ACTB	NM_001101.2	Housekeeping	1777	648	548	1000	588	672	479	896	624	981	650	628	1739	775	837	1118	1082	1159	1386	857	711	976	1017
B2M	NM_004048.2	Housekeeping	3080	1516	1510	2827	1708	1543	1435	1974	2705	2963	1467	2681	3048	1342	2520	3519	3351	2766	2559	1935	2933	4423	3475
GAPDH	NM_002046.3	Housekeeping	1077	743	618	688	626	558	438	645	782	1629	529	614	1330	782	963	1553	1392	1603	1632	1130	1544	1468	1524
RPL19	NM_000981.3	Housekeeping	1705	910	686	978	786	650	672	803	1017	1040	566	993	1758	773	1096	906	993	981	1017	608	913	947	893
RPLP0	NM_001002.3	Housekeeping	3678	2097	1654	1537	1620	1332	1110	1719	1959	2253	1156	1811	2956	1641	2309	1915	2056	2417	2424	1137	1947	1900	1680
LIG_NEG_A	nmiR00810.1	Ligation	7	7	3	3	3	15	26	3	4	4	5	4	5	3	10	1	11	4	4	16	6	5	7
LIG_NEG_B	nmiR00828.1	Ligation	3	10	6	6	8	37	21	4	4	8	8	8	7	9	11	5	7	11	12	20	9	12	5
LIG_NEG_C	nmiR00803.1	Ligation	10	6	10	7	7	6	5	6	12	11	6	4	9	11	7	9	6	7	8	6	5	12	4
LIG_POS_A	nmiR00813.1	Ligation	3744	3614	2760	4515	3419	983	1299	1771	2496	4416	7629	3195	3061	5298	6438	10661	8657	5194	5689	4889	4521	5604	5308
LIG_POS_B	nmiR00809.1	Ligation	1935	1542	1379	1742	1535	495	588	726	1260	1785	2799	1467	1409	2154	2409	4056	3150	1953	2281	2150	1983	2521	2381
LIG_POS_C	nmiR00811.1	Ligation	168	279	134	286	190	72	72	75	135	268	393	168	156	358	410	529	409	271	272	277	302	338	308
NEG_A	ERCC_00096.1	Negative	14	13	14	8	24	17	38	17	8	12	10	8	9	9	8	13	13	9	9	22	13	12	7
NEG_B	ERCC_00041.1	Negative	15	11	8	17	16	16	12	12	24	11	14	16	16	20	10	16	16	8	25	8	15	17	15
NEG_C	ERCC_00019.1	Negative	25	20	18	14	16	18	13	8	18	13	16	10	15	8	28	16	10	11	17	9	15	14	13
NEG_D	ERCC_00076.1	Negative	15	22	8	18	12	13	9	13	16	15	14	16	13	12	13	11	12	8	18	15	14	16	10
NEG_E	ERCC_00098.1	Negative	13	18	12	14	11	43	26	9	12	13	11	19	12	9	20	15	12	12	18	28	15	12	14
NEG_F	ERCC_00126.1	Negative	31	25	31	23	24	15	22	36	30	30	15	28	26	16	29	20	28	22	30	19	33	27	28
NEG_G	ERCC_00144.1	Negative	19	8	8	13	18	8	11	9	24	19	6	7	16	11	9	14	9	12	18	10	7	9	15
NEG_H	ERCC_00154.1	Negative	14	6	5	2	7	7	6	9	8	10	9	9	10	12	13	7	7	9	12	17	12	13	7
POS_A	ERCC_00117.1	Positive	19152	18754	17717	19334	14710	13302	14085	20589	22683	16098	15884	16339	15890	14559	17066	18373	19868	18733	21717	12013	16694	18781	16316
POS_B	ERCC_00112.1	Positive	10431	10191	9374	10045	8422	7460	7504	10763	11749	8544	8773	8445	8744	7990	9502	9927	10135	10298	11202	6353	8929	9896	8528
POS_C	ERCC_00002.1	Positive	3897	3712	3282	3530	3024	2484	2482	3712	4224	2968	3091	2951	2922	2832	3190	3427	3341	3534	3964	2000	3154	3635	2911
POS_D	ERCC_00092.1	Positive	618	602	603	631	490	448	486	721	765	517	552	546	533	482	530	625	593	614	744	376	572	607	548
POS_E	ERCC_00035.1	Positive	162	132	117	126	117	100	76	129	172	121	123	122	104	127	118	122	132	147	164	104	126	114	119
POS_F	ERCC_00034.1	Positive	64	56	46	66	51	60	49	51	56	47	46	47	69	42	52	66	51	53	72	47	58	72	61
ath-miR159a	MIMAT0000177	SpikeIn	6	6	3	9	7	9	7	4	4	6	3	10	6	7	8	4	6	7	6	5	6	9	6
cel-miR-248	MIMAT0000304	SpikeIn	19	13	6	8	8	9	4	4	9	8	8	12	10	9	6	10	5	5	14	9	14	10	9
cel-miR-254	MIMAT0000310	SpikeIn	9	13	11	10	14	7	12	13	18	10	15	11	18	11	15	7	15	10	13	9	5	11	19
osa-miR414	MIMAT0001330	SpikeIn	25	13	19	18	22	13	10	11	18	25	25	14	27	18	23	27	21	16	22	29	34	23	26
osa-miR442	MIMAT0001605	SpikeIn	23	12	19	16	12	20	24	11	16	16	16	17	16	12	14	13	11	18	17	16	14	27	21

## Sheet: Normalized data
S6 File. Raw and normalized miRNA data for paired non-lesional and lesional skin of psoriasis patients before secukinumab treatment and healthy control skin.
Normalized data (first, a background subtraction of the geometric mean of the negative controls and a positive control normalization using the geometric mean of all positive controls was performed. A second normalization followed using the geometric mean of the housekeeping genes RPL19 and RPL0.)
Probe Name	Accession #	Class Name	c2_NN	c3_NN	c4_NN	c5_NN	c6_NN	c9_NN	c10_NN	p2_NL	p3_NL	p12_NL	p13_NL	p7_NL	p8_NL	p9_NL	p11_NL	p2_L	p3_L	p12_L	p13_L	p7_L	p8_L	p9_L	p11_L
hsa-let-7a-5p	MIMAT0000062	Endogenous1	3405.96	6215.84	5070.17	6681.18	5399.89	2753.66	3239.34	2088.8	2950.13	7801.91	13345.3	4916.19	3985.59	4003.7	7399.62	14481.8	10331	7280.61	12085.3	11813.2	10533.4	9428.76	12592.4
hsa-let-7b-5p	MIMAT0000063	Endogenous1	3943.89	6203.19	5220.38	7355.36	6612.45	3005.02	3724.82	3181.49	3664.74	4309.07	12761.5	5037.31	3668.18	4591.96	5645.57	8660.73	5618.32	4188.4	4981.32	6994	5058.87	4407.08	4406.27
hsa-let-7c-5p	MIMAT0000064	Endogenous1	265	461.21	449.16	546.78	610.56	285.08	323.31	191.77	262.24	317.13	1535.64	431.71	362.05	403.78	804.45	921.76	632.45	346.39	449.57	565.68	504.95	390.55	370.25
hsa-let-7d-5p	MIMAT0000065	Endogenous1	23.31	107.14	57.87	111.19	96.86	71.49	42.98	19	45.96	182.93	324.65	76.35	51.1	93.54	196.99	336.19	271.01	141.98	252.5	231.8	193.36	197.14	272.64
hsa-let-7e-5p	MIMAT0000066	Endogenous1	13.68	32.24	31.36	36.76	53.86	1.45	1.57	5.27	12.61	44.33	127.82	20.3	21.17	32.69	50.18	152.56	67.3	57.61	81.14	81.97	40.08	40.8	44.52
hsa-let-7f-5p	MIMAT0000067	Endogenous1	5.66	11.81	7.38	11.59	10.85	3.2	1.57	1.14	1	11.88	34.41	4.28	1	5.25	23.18	46.46	22.24	10.64	52.01	16.82	10.84	31.78	24.78
hsa-let-7g-5p	MIMAT0000414	Endogenous1	209.39	480.66	367.11	515.04	414.64	144.14	252.83	136.85	248.9	873.25	950.16	348.63	302.21	239.12	933.53	1236.99	1068.98	816.97	1328.68	1342.55	1135.2	1384.66	2207.3
hsa-let-7i-5p	MIMAT0000415	Endogenous1	1	1	1.26	1.09	1.19	1.45	1.57	1.14	1	140.82	96.13	1	1	1.19	145.52	346.39	183.71	35.87	174.53	391.41	214.53	267.28	284.71
hsa-miR-1-3p	MIMAT0000416	Endogenous1	1	1	1.26	1.09	1.19	27.9	16.36	1.14	1	1	1.67	1	1	1.19	1	1.02	1	1	1	11.93	1.01	1	1.1
hsa-miR-1-5p	MIMAT0031892	Endogenous1	3.52	1	2.33	3.93	9.66	7.56	6.96	1.14	1	1	1.67	1	1.23	1.19	7.15	1.02	1	1	2.31	7.05	1.01	1	1.75
hsa-miR-100-5p	MIMAT0000098	Endogenous1	17.96	29.32	14.95	33.48	13.24	1.45	2.26	1.84	23.09	32.93	81.12	18.3	7.68	11.21	33.31	36.26	36.32	29.78	41.73	26.59	24.96	17.75	45.62
hsa-miR-101-3p	MIMAT0000099	Endogenous1	1	1	1.26	1.09	1.19	1.45	1.57	1.14	1	1	1.67	1	1	1.19	1	1.02	1	1	1	1.63	1.01	1	1.1
hsa-miR-103a-3p	MIMAT0000101	Endogenous1	1	1	1.26	1.74	1.19	1.45	1.57	1.14	1	1	1.67	1	1	1.19	1	1.02	1	1.94	1	1.63	1.01	1	1.1
hsa-miR-105-5p	MIMAT0000102	Endogenous1	1	1	1.26	1.09	1.19	59.87	39.85	1.14	1	1	1.67	1	1	1.19	1.25	1.02	1	1	1	44.51	1.01	1	1.1
hsa-miR-106a-5p+hsa-miR-17-5p	MIMAT0000103	Endogenous1	1	1	1.26	7.21	1.19	1.45	1.57	1.14	1	6.62	1.67	1	1	2.86	1.25	11.77	21.3	12.38	24.59	1.63	12.85	16.75	19.29
hsa-miR-106b-5p	MIMAT0000680	Endogenous1	1	1	1.26	1.09	1.19	1.45	1.57	1.14	1	1	1.67	1	1.81	1.19	1	1.02	1	1	1	1.63	1.01	1	1.75
hsa-miR-107	MIMAT0000104	Endogenous1	2.45	1.11	1.26	5.03	1.19	1.45	1.57	1.84	4.98	6.62	12.73	1	1	5.25	12.22	15.86	20.36	14.12	23.73	13.56	22.94	28.78	34.65
hsa-miR-10a-5p	MIMAT0000253	Endogenous1	5.66	15.7	1.26	19.25	12.04	7.56	10.09	8.7	19.28	18.02	29.41	13.29	7.09	18.37	10.53	11.77	8.16	7.16	12.59	7.05	12.85	12.74	20.39
hsa-miR-10b-5p	MIMAT0000254	Endogenous1	1.38	3.06	7.38	3.93	7.27	11.92	1.57	6.41	1.17	10.13	21.07	3.28	1	6.44	3.78	2.59	9.09	1.07	12.59	1.63	9.83	10.74	21.49
hsa-miR-1178-3p	MIMAT0005823	Endogenous1	6.2	3.06	1.26	8.31	7.27	1.45	3.83	1.14	1	1	7.72	3.28	1	1.19	2.09	1.02	1	6.29	1	1.63	1.01	2.72	13.81
hsa-miR-1180-3p	MIMAT0005825	Endogenous1	1	8.89	4.85	1.74	1.19	14.82	33.58	1.14	1	3.11	16.06	1	1	11.21	5.47	9.73	8.16	6.29	4.03	28.22	1.76	1	5.04
hsa-miR-1183	MIMAT0005828	Endogenous1	1	5	1.26	1.09	1.19	19.18	16.36	1.14	1	1	6.05	1	1	1.19	1	1.02	1	1	1	1.63	3.78	3.72	1.1
hsa-miR-1185-1-3p	MIMAT0022838	Endogenous1	1	1	2.33	1.09	7.27	1.75	1.57	1.14	1	1	1.67	1	1.23	1.19	1	1.57	1	1.94	1.45	1.63	1.01	3.72	10.52
hsa-miR-1185-2-3p	MIMAT0022713	Endogenous1	1	1	1.26	3.93	1.19	1.45	1.57	1.14	1	1	1.67	1	3.57	1.19	1	1.57	1	1.94	1	1.63	1.01	1	1.1
hsa-miR-1185-5p	MIMAT0005798	Endogenous1	1	1	8.64	1.09	1.19	4.65	1.57	4.13	1.17	1	2.72	5.28	1	1.19	1	2.59	7.22	1.94	1.45	1.63	1.01	1	3.94
hsa-miR-1193	MIMAT0015049	Endogenous1	1	1	1.26	1.09	1.19	1.45	1.57	1.14	1	1	1.67	1	1	1.19	1	1.02	1	1	1	1.63	1.01	1	1.1
hsa-miR-1197	MIMAT0005955	Endogenous1	4.59	1	12.42	9.4	7.27	1.45	1.57	15.57	8.8	6.62	16.06	5.28	5.92	4.05	2.94	4.63	2.52	5.42	11.74	1.63	1.01	5.73	13.81
hsa-miR-1200	MIMAT0005863	Endogenous1	1	4.03	1.26	2.84	1.29	1.45	3.83	1.14	2.13	1	14.39	2.28	1	1.19	1	1.02	1	1	1	1.63	3.78	1	1.75
hsa-miR-1202	MIMAT0005865	Endogenous1	1	1	1.26	1.09	1.19	1.45	1.57	1.14	1	1	1.67	1	1	1.19	1	1.02	1	1	1	1.63	1.01	5.73	1.1
hsa-miR-1203	MIMAT0005866	Endogenous1	1	1	6.11	1.09	1.19	1.45	1.57	1.14	7.84	1	1.67	1	1	2.86	1	1.02	2.52	2.81	4.88	1.63	1.01	1	1.1
hsa-miR-1204	MIMAT0005868	Endogenous1	1	1	1.26	1.09	1.19	11.92	19.49	1.14	1	1	1.67	1	1	1.19	1	1.02	1	1	1	33.11	1.01	1	1.1
hsa-miR-1205	MIMAT0005869	Endogenous1	1.92	1	1.26	1.09	1.19	1.45	1.57	1.14	1	1	1.67	1	1	1.19	1	1.02	1	3.68	1	1.63	1.01	1	2.84
hsa-miR-1206	MIMAT0005870	Endogenous1	1	3.06	6.11	1.09	1.19	1.45	1.57	1.14	1	1	1.67	1	1	1.67	3.78	1.02	1	1	1	1.63	1.01	1	2.84
hsa-miR-122-5p	MIMAT0000421	Endogenous1	1	1	1.26	1.09	1.19	1.45	1.57	1.14	1	1	1.67	1	1	1.19	1	1.02	1	1	1	1.63	1.01	1	1.1
hsa-miR-1224-3p	MIMAT0005459	Endogenous1	1	1	1.26	1.74	1.19	1.45	1.57	1.14	1	1	1.67	1	1	1.19	1	1.02	1	1	1	1.63	1.01	1	1.1
hsa-miR-1224-5p	MIMAT0005458	Endogenous1	1	1	1.26	1.09	1.19	20.64	30.45	1.14	1	1	1.67	1	1	1.19	1	1.02	1	1	1	16.82	1.01	1	1.1
hsa-miR-1226-3p	MIMAT0005577	Endogenous1	1	1	1.26	1.09	1.19	1.45	1.57	1.14	1	1	1.67	1	1	1.19	1	1.02	1	1	1	1.63	1.01	1	1.1
hsa-miR-1228-3p	MIMAT0005583	Endogenous1	1	1.11	1.26	2.84	1.19	1.45	1.57	1.84	12.61	1.35	1.67	1	1.81	1.67	1	1.02	1.58	5.42	8.31	1.63	1.01	1	1.1
hsa-miR-1233-3p	MIMAT0005588	Endogenous1	1	1	1.26	1.09	1.19	14.82	10.09	1.14	1	1	1.67	1	1	1.19	1	1.02	1	1	1	10.3	1.01	1	1.1
hsa-miR-1234-3p	MIMAT0005589	Endogenous1	1	1	1.26	1.09	1.19	1.45	1.57	1.14	1	1	1.67	1	1	1.19	1	1.02	1	1	1	1.63	1.01	1	1.1
hsa-miR-1236-3p	MIMAT0005591	Endogenous1	1	1	1.26	1.09	1.19	1.45	1.57	1.14	1	1	1.67	1	1	1.19	1	1.02	1	1	1	1.63	1.01	1	6.13
hsa-miR-124-3p	MIMAT0000422	Endogenous1	1	1	1.26	1.09	1.19	36.62	33.58	1.14	1	1	1.67	1	1	1.19	1	1.02	1	1	1	26.59	1.01	1	1.1
hsa-miR-1244	MIMAT0005896	Endogenous1	1	1	1.26	1.09	1.19	32.26	14.79	1.14	1	1	1.67	1	1	1.19	1	1.02	1	1	1	11.93	1.01	1	1.1
hsa-miR-1245a	MIMAT0005897	Endogenous1	1	1	1.26	1.09	1.19	1.45	1.57	1.14	1	1	1.67	1	2.4	1.19	1	1.02	1	1	1	1.63	1.01	1	6.13
hsa-miR-1245b-3p	MIMAT0019951	Endogenous1	1	1	1.26	1.09	1.19	24.99	14.79	1.14	1	1	1.67	1	1	1.19	1	1.02	1	1	1	13.56	1.01	1	1.75
hsa-miR-1245b-5p	MIMAT0019950	Endogenous1	1	3.06	1.26	1.74	1.19	13.37	3.83	1.14	3.08	1	4.39	2.28	1	1.19	2.94	1.02	1	6.29	2.31	1.63	1.76	1	6.13
hsa-miR-1246	MIMAT0005898	Endogenous1	73.04	239.43	133.6	442.81	204.38	197.9	91.53	41.88	273.68	45.21	1230.39	233.51	126.2	310.71	585.93	489.21	306.69	51.52	260.22	52.65	120.75	197.14	466.77
hsa-miR-1247-5p	MIMAT0005899	Endogenous1	5.66	7.92	1.26	19.25	14.43	20.64	16.36	1.14	1	1	67.77	3.28	7.09	21.95	21.5	6.67	1	4.55	1	7.05	1.01	1	1.1
hsa-miR-1248	MIMAT0005900	Endogenous1	1	1	1.26	1.09	1.19	17.73	25.75	1.14	1	1	1.67	1	1	1.19	1	1.02	1	1	1	16.82	1.01	1	1.1
hsa-miR-1249-3p	MIMAT0005901	Endogenous1	2.99	1	7.38	1.09	1.19	1.45	1.57	1.14	6.89	1	1.67	1	1	1.19	1	1.02	5.34	1	1	1.63	1.01	2.72	1.1
hsa-miR-1249-5p	MIMAT0032029	Endogenous1	1	1	1.26	1.09	1.19	1.45	1.57	1.14	1	1	1.67	1	1	1.19	1	1.02	1	1	1	1.63	1.01	1	1.1
hsa-miR-1250-5p	MIMAT0005902	Endogenous1	1	1	1.26	1.09	1.19	1.45	1.57	1.14	1	1	1.67	1	1	1.19	1	1.02	1	1	1	1.63	1.01	1	1.1
hsa-miR-1252-5p	MIMAT0005944	Endogenous1	1	1	1.26	1.09	1.19	1.45	1.57	1.14	1	1	1.67	1	1	1.19	1	1.02	1	1	1	1.63	1.01	1	1.1
hsa-miR-1253	MIMAT0005904	Endogenous1	5.13	1.11	2.33	15.97	10.85	1.45	1.57	24.72	4.98	21.53	127.82	7.28	12.96	44.62	43.43	33.2	24.11	19.34	17.73	11.93	8.82	18.76	26.97
hsa-miR-1254	MIMAT0005905	Endogenous1	1	1	3.59	1.09	1.19	1.45	1.57	1.14	1	1	1.67	1	1	2.86	1	1.02	1	1	1	1.63	1.76	1	1.1
hsa-miR-1255a	MIMAT0005906	Endogenous1	7.27	1	8.64	7.21	7.27	13.37	10.09	6.41	9.75	4.86	17.73	4.28	5.92	8.83	6.31	4.63	11.91	17.6	9.17	28.22	7.81	10.74	18.2
hsa-miR-1255b-5p	MIMAT0005945	Endogenous1	1	1	1.26	1.09	1.19	1.45	1.57	1.14	1	1	1.67	1	1	1.19	1	1.02	1	1.94	1	1.63	1.01	1	1.1
hsa-miR-1257	MIMAT0005908	Endogenous1	1	1	1.26	1.09	1.19	1.45	1.57	1.14	1	1	1.67	1	1	1.19	1	1.02	1	1.07	1	1.63	1.01	1.72	1.75
hsa-miR-1258	MIMAT0005909	Endogenous1	4.06	1	2.33	2.84	7.27	1.45	1.57	1.84	1	1	1.67	1	1	1.19	1	1.02	1	6.29	1	1.63	1.01	1	6.13
hsa-miR-125a-3p	MIMAT0004602	Endogenous1	1	1	1.26	1.09	1.19	1.45	1.57	1.84	1	1	6.05	1	1	1.67	1	1.02	1	1	1	1.63	1.01	1	1.1
hsa-miR-125a-5p	MIMAT0000443	Endogenous1	34.54	92.55	79.32	123.23	90.89	24.99	41.41	22.43	27.85	118.02	334.66	60.34	40.54	111.44	153.96	304.56	149.91	124.59	176.25	148.74	125.79	101.93	99.36
hsa-miR-125b-5p	MIMAT0000423	Endogenous1	28.66	121.73	94.47	123.23	113.59	36.62	53.94	21.29	45.96	145.21	674.93	58.34	46.99	86.39	291.48	453.51	347.06	185.47	303.91	288.81	211.51	120.97	257.29
hsa-miR-126-3p	MIMAT0000445	Endogenous1	13.15	37.1	23.78	32.39	14.43	1.45	2.26	17.86	29.76	70.65	234.57	12.29	7.68	20.76	39.21	189.28	188.4	75.88	195.95	127.57	84.45	76.88	183.81
hsa-miR-1260a	MIMAT0005911	Endogenous1	1	1	1.26	1.74	1.19	1.45	1.57	1.14	1	1	14.39	1	1.81	1.19	1	8.71	1	1	5.74	2.16	1.01	1	2.84
hsa-miR-1260b	MIMAT0015041	Endogenous1	2.99	1	13.69	1.09	7.27	1.45	1.57	1.14	1	1	14.39	8.29	1	1.19	6.31	8.71	4.4	2.81	1	1.63	1.01	7.73	1.1
hsa-miR-1261	MIMAT0005913	Endogenous1	1	1	3.59	1.09	4.88	1.45	1.57	1.14	2.13	1	1.67	2.28	2.99	1.19	1	1.02	2.52	1	4.88	1.63	1.01	1	3.94
hsa-miR-1262	MIMAT0005914	Endogenous1	1	1	1.26	1.09	1.19	1.45	1.57	1.14	1	1	1.67	1	1	1.19	1	1.02	1	1	1	1.63	1.01	1	1.1
hsa-miR-1264	MIMAT0005791	Endogenous1	1	1	1.26	1.09	1.19	1.45	1.57	1.14	1	1	1.67	1	1	1.19	1	1.02	1	1	1	3.79	1.01	1	1.1
hsa-miR-1266-5p	MIMAT0005920	Endogenous1	2.99	1	1.26	1.74	1.19	1.45	1.57	1.14	1	2.23	1.67	1	1	1.19	1	1.02	1	1.07	1	1.63	1.01	1	1.1
hsa-miR-1268a	MIMAT0005922	Endogenous1	1	1	1.26	1.09	1.19	1.45	1.57	1.14	1	1	1.67	1	1	1.19	1	1.02	1	1.94	1	1.63	1.01	1	1.1
hsa-miR-1268b	MIMAT0018925	Endogenous1	4.06	1	11.16	5.03	1.29	1.45	3.83	12.14	13.56	1	6.05	1	3.57	13.6	2.09	1.57	11.91	8.03	10.02	5.42	2.77	9.74	10.52
hsa-miR-1269a	MIMAT0005923	Endogenous1	1	1	1.26	1.09	1.19	1.45	2.26	1.14	1	1	1.67	3.28	1	1.19	1	1.02	1	1	1	1.63	1.01	1	6.13
hsa-miR-1269b	MIMAT0019059	Endogenous1	1	1	1.26	1.09	1.19	1.45	1.57	1.14	1	1	1.67	1	1	1.19	1	1.02	1	1	1	1.63	1.01	1	1.1
hsa-miR-127-3p	MIMAT0000446	Endogenous1	2.99	3.06	8.64	5.03	8.46	1.45	1.57	1.84	2.13	13.63	29.41	1.28	5.92	2.86	10.53	14.83	18.48	16.73	30.59	20.08	11.85	16.75	24.78
hsa-miR-127-5p	MIMAT0004604	Endogenous1	1	1	1.26	1.09	1.19	19.18	22.62	1.14	1	1	1.67	1	1	1.19	1	1.02	1	1	1	21.7	1.01	1	1.1
hsa-miR-1270	MIMAT0005924	Endogenous1	2.99	1	1.26	3.93	1.19	9.01	6.96	1.14	2.13	1	2.72	1	1.81	1.19	1.25	1.57	1	1	1	2.16	1.76	1	9.42
hsa-miR-1271-3p	MIMAT0022712	Endogenous1	1	1	1.26	1.09	1.19	38.07	47.68	1.14	1	1	1.67	1	1	1.19	1.25	1.02	1	1	1	26.59	1.01	1	1.1
hsa-miR-1271-5p	MIMAT0005796	Endogenous1	1	1	1.26	1.09	1.19	1.45	1.57	1.14	1	1	1.67	1	1	1.19	1	1.02	1	1.07	9.17	1.63	1.01	1	1.1
hsa-miR-1272	MIMAT0005925	Endogenous1	2.45	1.11	1.26	5.03	1.19	1.45	1.57	1.14	1	1	1.67	1	1	1.19	2.09	1.02	1	1.94	3.17	1.63	1.01	1	10.52
hsa-miR-1273c	MIMAT0015017	Endogenous1	1	2.08	1.26	1.09	1.19	1.45	1.57	1.14	1	1	1.67	1	1	1.19	1	1.02	1	1	1	1.63	1.01	2.72	1.1
hsa-miR-1275	MIMAT0005929	Endogenous1	1	1	1.26	1.09	1.19	1.45	1.57	1.14	1	1	1.67	1	1	1.19	1	1.02	1	1	1	1.63	1.01	1	1.1
hsa-miR-1276	MIMAT0005930	Endogenous1	1	2.08	1.26	1.09	1.19	59.87	35.15	1.14	1	1	1.67	1	1	1.19	3.78	1.02	1	1	1	28.22	1.01	1	1.1
hsa-miR-1277-3p	MIMAT0005933	Endogenous1	1	1	1.26	1.09	1.19	1.45	1.57	1.14	1	1	1.67	1	1	1.19	1	1.02	1	1	1	1.63	1.01	1	1.1
hsa-miR-1278	MIMAT0005936	Endogenous1	1	1.11	4.85	2.84	1.19	1.45	1.57	1.14	1	2.23	6.05	1	1	2.86	1	1.02	1	1.07	1	1.63	1.01	1	1.1
hsa-miR-1279	MIMAT0005937	Endogenous1	1.38	1	1.26	1.09	2.49	1.45	1.57	1.14	1	1	1.67	1	1	1.19	1	1.02	1.58	1	1	1.63	1.01	1	7.23
hsa-miR-128-1-5p	MIMAT0026477	Endogenous1	1	1.11	1.26	1.09	1.19	26.45	14.79	1.14	1	1	2.72	1	1	1.67	1	1.02	1	1.07	1	8.68	1.01	2.72	1.1
hsa-miR-128-2-5p	MIMAT0031095	Endogenous1	1	1	1.26	1.09	1.19	1.45	1.57	1.14	1	1	1.67	1	1	1.19	1	1.02	1	1	1	1.63	1.01	1	1.1
hsa-miR-128-3p	MIMAT0000424	Endogenous1	1	1	1.26	8.31	1.19	1.45	1.57	1.14	1	1	1.67	1	1	5.25	1	1.02	1	1	2.31	1.63	2.77	1	1.1
hsa-miR-1281	MIMAT0005939	Endogenous1	1	4.03	1.26	1.09	1.19	1.45	1.57	1.14	1	1	11.06	1	1	1.19	1	1.02	1	1	1	1.63	1.01	6.73	1.1
hsa-miR-1283	MIMAT0005799	Endogenous1	1	1	1.26	1.09	28.77	1.45	1.57	1.14	1	1	119.48	1	1	10.02	14.75	77.06	34.44	1	78.57	28.22	6.8	1	96.07
hsa-miR-1285-3p	MIMAT0005876	Endogenous1	1	1	1.26	2.84	1.19	20.64	30.45	1.14	1	1	1.67	1	1	1.19	1	1.02	1	1	1	18.45	1.01	1	1.1
hsa-miR-1285-5p	MIMAT0022719	Endogenous1	4.59	10.84	12.42	22.54	15.63	17.73	6.96	13.28	18.32	11.88	19.4	14.29	12.96	21.95	13.9	10.75	5.34	14.12	11.74	20.08	7.81	22.77	40.13
hsa-miR-1286	MIMAT0005877	Endogenous1	1	1	1.26	1.09	1.19	1.45	1.57	1.14	1	1	1.67	1	1	1.19	1	1.02	1	1	1	1.63	1.01	1	1.1
hsa-miR-1287-3p	MIMAT0026738	Endogenous1	1	1	3.59	1.09	1.19	1.45	1.57	1.14	1	1	1.67	3.28	1	1.19	1.25	5.65	1	1	1	1.63	1.01	1	1.1
hsa-miR-1287-5p	MIMAT0005878	Endogenous1	1	1	1.26	2.84	1.19	1.45	1.57	1.14	1	1	1.67	1	1	1.19	1	1.02	1	1	1	1.63	1.01	1	1.1
hsa-miR-1288-3p	MIMAT0005942	Endogenous1	1	1	1.26	1.09	1.19	58.41	16.36	1.14	1	1	1.67	1	1	1.19	1	1.02	1	1	1	44.51	1.01	1	1.1
hsa-miR-1289	MIMAT0005879	Endogenous1	1	1	1.26	1.09	1.19	1.45	1.57	1.14	1.17	1	1.67	1	1	1.19	1	1.02	1	1	1	1.63	1.01	1	1.1
hsa-miR-129-2-3p	MIMAT0004605	Endogenous1	1.92	1	1.26	1.09	1.19	1.45	1.57	1.14	4.03	1	1.67	1	1.23	1.19	1	1.02	4.4	1.07	1	1.63	1.01	1	2.84
hsa-miR-129-5p	MIMAT0000242	Endogenous1	1	1	1.26	1.09	1.19	1.45	1.57	1.14	1	1	1.67	1	1	1.19	1	1.02	1	1	1	1.63	1.01	1	1.1
hsa-miR-1290	MIMAT0005880	Endogenous1	1.92	3.06	3.59	1.09	6.07	3.2	8.53	1.14	2.13	1	11.06	1	5.92	2.86	5.47	3.61	1	2.81	1	3.79	3.78	10.74	6.13
hsa-miR-1291	MIMAT0005881	Endogenous1	1	1	1.26	1.09	1.19	9.01	11.66	1.14	1	1	1.67	1	1	1.19	1	1.02	1	1	1	13.56	1.01	1	1.1
hsa-miR-1293	MIMAT0005883	Endogenous1	2.45	1	1.26	1.09	1.19	1.45	1.57	1.14	1	1	2.72	1	1	1.19	1	5.65	3.46	1	1	1.63	1.01	1	1.1
hsa-miR-1295a	MIMAT0005885	Endogenous1	8.87	14.73	13.69	5.03	1.29	6.11	21.06	19	11.65	18.9	26.07	5.28	6.51	8.83	8.84	12.79	11.91	17.6	21.16	1.63	6.8	9.74	23.68
hsa-miR-1296-3p	MIMAT0026637	Endogenous1	12.61	2.08	6.11	10.5	13.24	7.56	1.57	13.28	3.08	3.99	27.74	7.28	3.57	13.6	13.9	13.81	1	2.81	8.31	10.3	4.79	18.76	21.49
hsa-miR-1296-5p	MIMAT0005794	Endogenous1	1	1	1.26	1.09	1.19	1.45	1.57	1.14	1	1	1.67	1	1	1.19	1	1.02	1	1	1	1.63	1.01	1	1.1
hsa-miR-1297	MIMAT0005886	Endogenous1	2.45	5	2.33	6.12	6.07	1.45	10.09	1.84	6.89	4.86	9.39	9.29	6.51	8.83	5.47	1.02	1	4.55	5.74	1.63	3.78	5.73	10.52
hsa-miR-1298-5p	MIMAT0005800	Endogenous1	1	1	1.26	1.09	1.19	1.45	1.57	1.14	1	1	1.67	1	1	1.19	1	1.02	1	1	1	1.63	1.01	1	1.1
hsa-miR-1299	MIMAT0005887	Endogenous1	1	1	1.26	1.09	1.19	33.71	16.36	1.14	1	1	1.67	1	1	1.19	1	1.02	1	1	1	7.05	1.01	1	1.1
hsa-miR-1301-3p	MIMAT0005797	Endogenous1	1	1	1.26	1.09	1.19	1.45	1.57	1.14	1	1	1.67	1	1	1.19	1	1.02	1	1	1	1.63	1.01	1	1.1
hsa-miR-1302	MIMAT0005890	Endogenous1	1	1	1.26	1.09	1.19	1.45	1.57	1.14	1	1	1.67	1	1	1.19	1	1.02	1	1	1	1.63	1.01	1	1.75
hsa-miR-1303	MIMAT0005891	Endogenous1	1	1	1.26	1.09	1.19	1.45	1.57	1.14	1	1	1.67	1	1	1.19	1	1.02	1	1	1	1.63	1.01	1	1.1
hsa-miR-1304-3p	MIMAT0022720	Endogenous1	1	1	1.26	1.09	1.19	1.45	1.57	1.14	1	1	1.67	1	1	1.19	1	1.02	1	1	1	1.63	1.01	1	1.1
hsa-miR-1304-5p	MIMAT0005892	Endogenous1	1	1	1.26	1.09	1.19	1.45	1.57	1.14	1	1	1.67	1	1	1.19	1	1.02	1	1	1	1.63	1.01	1	1.1
hsa-miR-1305	MIMAT0005893	Endogenous1	1	7.92	3.59	3.93	1.19	4.65	13.23	2.98	11.65	1	14.39	5.28	4.16	6.44	2.94	1.02	4.4	1.94	4.88	8.68	1.01	1	9.42
hsa-miR-1306-3p	MIMAT0005950	Endogenous1	5.13	3.06	6.11	1.74	4.88	4.65	6.96	2.98	1	1	1.67	1	1	1.19	2.94	2.59	1	11.51	7.45	1.63	2.77	1	11.62
hsa-miR-1306-5p	MIMAT0022726	Endogenous1	1	1	1.26	1.09	1.19	29.35	13.23	1.14	1	1	1.67	1	1	1.19	1	1.02	1	1	1	18.45	1.01	1	1.1
hsa-miR-1307-3p	MIMAT0005951	Endogenous1	1	1	1.26	1.74	8.46	1.45	1.57	1.14	1	1	1.67	1	1.81	1.19	1	1.02	1	1	1	2.16	1.01	1	1.1
hsa-miR-1307-5p	MIMAT0022727	Endogenous1	1	5	2.33	6.12	1.19	1.45	2.26	7.56	1	5.74	4.39	6.28	2.99	2.86	1.25	4.63	1	3.68	1	1.63	1.01	1.72	3.94
hsa-miR-130a-3p	MIMAT0000425	Endogenous1	1	2.08	1.26	8.31	6.07	1.45	1.57	1.14	1.17	15.39	31.07	1	1.81	4.05	11.37	40.34	36.32	19.34	41.73	39.62	9.83	29.78	66.45
hsa-miR-130b-3p	MIMAT0000691	Endogenous1	1	1	1.26	1.09	1.19	17.73	11.66	1.14	1	1	1.67	1	1	1.19	1	1.02	1	1	1	8.68	1.01	1	1.1
hsa-miR-132-3p	MIMAT0000426	Endogenous1	2.45	5.98	3.59	2.84	1.19	1.45	1.57	1.14	1	9.25	11.06	6.28	3.57	4.05	13.06	11.77	14.73	24.56	22.88	42.88	27.98	23.77	21.49
hsa-miR-1322	MIMAT0005953	Endogenous1	1	1	1.26	1.09	1.19	1.45	1.57	1.14	1	1.35	1.67	1	1	2.86	1	1.02	1	1	1	1.63	1.01	1	1.1
hsa-miR-1323	MIMAT0005795	Endogenous1	1	6.95	3.59	3.93	1.19	1.45	1.57	1.84	4.03	1.35	4.39	1	4.16	4.05	1.25	1.02	5.34	1	1	2.16	1.01	1.72	6.13
hsa-miR-133a-3p	MIMAT0000427	Endogenous1	1	5	1.26	1.74	7.27	1.45	1.57	1.14	1	1.35	1.67	1	3.57	4.05	1	1.02	5.34	1	1	1.63	2.77	6.73	7.23
hsa-miR-133a-5p	MIMAT0026478	Endogenous1	1	1	1.26	2.84	1.19	1.45	1.57	1.14	1	2.23	1.67	1	1	1.19	1	1.02	1	1	1	1.63	1.01	2.72	6.13
hsa-miR-133b	MIMAT0000770	Endogenous1	1	1	1.26	1.09	1.19	39.52	49.25	1.14	1	1	1.67	1	1	1.19	1	1.02	1	1	1	13.56	1.01	1	1.1
hsa-miR-134-3p	MIMAT0026481	Endogenous1	1	5	1.26	2.84	1.19	4.65	3.83	1.14	1	1	1.67	1	1	1.67	2.09	1.02	1	3.68	1	1.63	2.77	1.72	5.04
hsa-miR-134-5p+hsa-miR-6728-5p	MIMAT0000447	Endogenous1	1	1	1.26	1.09	1.19	1.45	1.57	1.14	1	1	1.67	1	1	1.19	1	1.02	1	1	1	1.63	1.01	1	1.1
hsa-miR-135a-5p	MIMAT0000428	Endogenous1	1	1	1.26	1.09	1.19	1.45	1.57	1.14	1	1	1.67	1	1	1.19	1	1.02	1	1	1	1.63	1.01	1	1.1
hsa-miR-135b-5p	MIMAT0000758	Endogenous1	1	1	1.26	1.09	1.19	1.45	1.57	1.14	1	1	1.67	1	1	1.19	1	1.02	1	1	1	1.63	1.01	1	1.1
hsa-miR-136-5p	MIMAT0000448	Endogenous1	1	1	1.26	1.09	1.19	1.45	1.57	1.14	1	1	1.67	1	1	1.19	1	1.02	1	1	1	1.63	1.01	1	1.1
hsa-miR-137	MIMAT0000429	Endogenous1	1.92	1	2.33	1.09	1.19	1.45	1.57	1.14	2.13	1	16.06	1	1	1.19	1	1.02	1	1	1	1.63	1.01	1	1.1
hsa-miR-138-5p	MIMAT0000430	Endogenous1	3.52	5.98	1.26	2.84	7.27	1.45	1.57	1.14	5.94	1	1.67	6.28	3.57	2.86	1	1.57	1	3.68	1	3.79	1.01	7.73	19.29
hsa-miR-139-3p	MIMAT0004552	Endogenous1	4.06	3.06	1.26	1.09	13.24	11.92	2.26	1.14	15.47	5.74	9.39	4.28	2.99	12.41	11.37	8.71	8.16	12.38	12.59	13.56	3.78	11.74	6.13
hsa-miR-139-5p	MIMAT0000250	Endogenous1	1	1	1.26	1.09	1.19	1.45	1.57	1.14	1	1	1.67	1	1	1.19	1	1.02	1	1	1	1.63	1.01	1	1.1
hsa-miR-140-3p	MIMAT0004597	Endogenous1	1	1	1.26	2.84	1.19	1.45	1.57	1.14	1	1	1.67	1	1	1.19	1	1.02	1	2.81	1	1.63	1.01	1	7.23
hsa-miR-140-5p	MIMAT0000431	Endogenous1	1	1	1.26	1.09	1.19	1.45	1.57	1.14	1	1	1.67	1	1	1.19	1	1.02	1	1	1	1.63	1.01	2.72	1.1
hsa-miR-141-3p	MIMAT0000432	Endogenous1	1	1	1.26	1.09	1.19	1.45	1.57	1.14	1	1	12.73	1	1	1.19	2.09	10.75	1	1	4.03	1.63	3.78	1	2.84
hsa-miR-142-3p	MIMAT0000434	Endogenous1	1	1	1.26	1.09	1.19	1.45	1.57	1.14	1	1	1.67	1	1	1.19	1	1.57	1	1	4.88	1.63	1.01	1	1.75
hsa-miR-142-5p	MIMAT0000433	Endogenous1	1	1	1.26	1.09	1.19	52.6	25.75	1.14	1	1	1.67	1	1	1.19	1	1.02	1	1	1	20.08	1.01	1	1.1
hsa-miR-143-3p	MIMAT0000435	Endogenous1	1	1	1.26	1.09	1.19	24.99	19.49	1.14	1	1	31.07	1	1	1.19	8	21.98	15.67	2.81	6.6	15.19	1.01	1	6.13
hsa-miR-144-3p	MIMAT0000436	Endogenous1	1	5.98	1.26	1.09	1.19	48.24	38.28	1.14	19.28	1	11.06	8.29	1	5.25	3.78	1.02	5.34	1	1	55.91	1.01	3.72	1.75
hsa-miR-145-5p	MIMAT0000437	Endogenous1	14.22	86.71	69.23	103.53	70.58	74.4	42.98	22.43	41.19	113.63	549.83	110.39	48.16	106.67	218.92	436.16	213.75	81.1	208.81	205.74	176.21	60.85	142.13
hsa-miR-1469	MIMAT0007347	Endogenous1	1	1	1.26	1.09	1.19	35.17	30.45	1.14	1	1	1.67	1	1	1.19	1	1.02	1	1	1	34.73	1.01	1	1.1
hsa-miR-146a-5p	MIMAT0000449	Endogenous1	1	1	11.16	1.09	8.46	1.45	1.57	1.14	1	5.74	16.06	1	1	1.19	8	24.02	25.99	6.29	28.02	16.82	7.81	36.79	53.29
hsa-miR-146b-3p	MIMAT0004766	Endogenous1	1	1	1.26	1.09	1.19	1.45	1.57	1.14	1	1	1.67	1	1	1.19	1	1.02	1	1	1	1.63	1.01	1	1.1
hsa-miR-146b-5p	MIMAT0002809	Endogenous1	1	1	1.26	1.09	1.19	1.45	1.57	1.14	1	1	1.67	1	1	1.19	1	1.02	1	1	6.6	1.63	1.01	1	1.1
hsa-miR-147a	MIMAT0000251	Endogenous1	11.01	3.06	2.33	2.84	3.68	7.56	1.57	5.27	1	3.11	14.39	1	2.4	2.86	6.31	1.02	4.4	3.68	3.17	1.63	4.79	1	8.33
hsa-miR-147b	MIMAT0004928	Endogenous1	1	1	1.26	1.09	1.19	1.45	1.57	1.14	1	1	1.67	1	1	1.19	1	1.02	1	1	1	1.63	1.01	1	1.1
hsa-miR-148a-3p	MIMAT0000243	Endogenous1	1	2.08	1.26	1.09	1.19	1.45	1.57	1.14	1	1	9.39	1	1	5.25	1.25	14.83	15.67	6.29	14.31	1.63	8.82	6.73	18.2
hsa-miR-148b-3p	MIMAT0000759	Endogenous1	20.1	72.12	43.98	80.54	53.86	1.45	14.79	15.57	24.04	96.96	172.86	42.32	37.6	39.85	98.27	153.58	162.12	134.16	158.25	142.23	151	127.99	162.97
hsa-miR-149-5p	MIMAT0000450	Endogenous1	9.94	22.51	14.95	33.48	21.6	1.45	3.83	1.14	2.13	3.11	56.09	30.31	12.37	17.18	20.65	5.65	10.03	11.51	10.02	1.63	2.77	2.72	9.42
hsa-miR-150-5p	MIMAT0000451	Endogenous1	69.83	165.5	161.37	202.03	131.51	43.88	146.34	157.44	118.37	368.01	319.64	78.36	49.92	64.91	273.76	530.02	523.55	245.49	593.52	393.04	631	626.05	1054.62
hsa-miR-151a-3p	MIMAT0000757	Endogenous1	1	1	1.26	1.09	1.19	46.79	49.25	1.14	1	1	1.67	1	1	1.19	1.25	1.02	1	1	1	26.59	1.01	1	1.1
hsa-miR-151a-5p	MIMAT0004697	Endogenous1	1	1	1.26	1.09	1.19	30.81	27.32	1.14	1	1	1.67	1	1	1.19	1	1.02	1	1	1	16.82	1.01	1	1.1
hsa-miR-151b	MIMAT0010214	Endogenous1	1	1	1.26	1.09	1.19	32.26	1.57	1.14	1	1	1.67	1	1	1.19	1	1.02	1	1	1	15.19	1.01	1	1.1
hsa-miR-152-3p	MIMAT0000438	Endogenous1	1	1	1.26	1.09	1.19	33.71	1.57	1.14	1	1	1.67	1	1	1.19	1	1.02	1	1	1	1.63	1.01	1	1.1
hsa-miR-152-5p	MIMAT0026479	Endogenous1	1	1	1.26	1.09	1.19	13.37	6.96	1.14	1	1	1.67	1	1	1.19	1	1.02	1	1	1	7.05	1.01	1	1.1
hsa-miR-153-3p	MIMAT0000439	Endogenous1	1	2.08	1.26	1.09	1.19	59.87	46.11	1.14	1	1	1.67	1.28	1	1.19	1.25	1.02	1	1	1	55.91	1.01	1	1.1
hsa-miR-1537-3p	MIMAT0007399	Endogenous1	1	1	9.9	3.93	1.19	1.45	1.57	1.14	1	1	1.67	1	1.23	1.19	1	1.02	1	1	1	1.63	1.01	1	5.04
hsa-miR-154-5p	MIMAT0000452	Endogenous1	1	1	1.26	1.09	1.19	1.45	1.57	1.14	1	1	1.67	1	1	1.19	1	1.02	1	1	1	1.63	1.01	1	1.1
hsa-miR-155-5p	MIMAT0000646	Endogenous1	3.52	3.06	1.26	8.31	7.27	3.2	1.57	1.14	1	11.88	17.73	1	1	5.25	17.28	27.08	17.54	15.86	34.01	18.45	16.89	23.77	28.07
hsa-miR-15a-5p	MIMAT0000068	Endogenous1	1	3.06	1.26	1.09	1.19	48.24	17.92	1.14	1	11	14.39	1	1	1.19	8.84	13.81	58.85	14.12	51.15	46.13	38.06	52.83	96.07
hsa-miR-15b-5p	MIMAT0000417	Endogenous1	285.86	649.92	620.82	798.5	628.48	174.65	219.95	168.89	485.2	906.58	1370.5	549.83	478.22	700.89	1198.45	1374.71	1672.62	667.36	1000.51	1642.22	931.5	1309.5	1372.68
hsa-miR-16-5p	MIMAT0000069	Endogenous1	1	7.92	1.26	3.93	23.99	1.45	1.57	1.14	21.18	33.81	79.45	1.28	2.99	12.41	24.87	76.04	129.26	31.52	67.43	65.68	32.01	58.84	89.49
hsa-miR-181a-2-3p	MIMAT0004558	Endogenous1	1	1	1.26	1.09	1.19	1.45	1.57	2.98	1	1	1.67	1	1	1.19	1	1.02	1	1	1	1.63	1.01	1	1.1
hsa-miR-181a-3p	MIMAT0000270	Endogenous1	1.38	1	3.59	10.5	7.27	1.45	1.57	1.14	4.98	3.99	2.72	1	3.57	2.86	2.09	1.02	2.52	1	2.31	1.63	2.77	1	16
hsa-miR-181a-5p	MIMAT0000256	Endogenous1	196.02	482.61	331.77	596.03	469.59	122.34	241.87	144.86	229.85	411.86	1056.91	394.67	251.17	274.91	577.49	571.84	567.67	344.65	578.95	606.39	570.5	520.82	525.99
hsa-miR-181b-2-3p	MIMAT0031893	Endogenous1	2.45	3.06	1.26	1.09	1.19	1.45	1.57	1.14	1	1	4.39	1	2.99	1.19	2.94	3.61	1	1	1	1.63	1.01	2.72	3.94
hsa-miR-181b-5p+hsa-miR-181d-5p	MIMAT0000257	Endogenous1	1	1	4.85	6.12	1.29	1.45	1.57	1.14	1	2.23	24.4	1	1	1.19	7.15	7.69	4.4	6.29	9.17	1.63	9.83	7.73	17.1
hsa-miR-181c-5p	MIMAT0000258	Endogenous1	1	1	1.26	1.09	1.19	1.45	1.57	1.14	1	1	12.73	1	1	1.19	2.94	1.02	9.09	3.68	3.17	5.42	1.01	1	1.1
hsa-miR-181d-3p	MIMAT0026608	Endogenous1	1	1	1.26	1.09	1.19	1.45	2.26	1.14	1	1	1.67	1	1	1.19	1	1.02	1	1	1	5.42	2.77	1	1.1
hsa-miR-182-3p	MIMAT0000260	Endogenous1	1	1	1.26	1.09	1.19	1.45	1.57	1.14	1	1	1.67	1	1	1.19	1	1.02	1	1	1	1.63	1.01	1	1.1
hsa-miR-182-5p	MIMAT0000259	Endogenous1	1	1	1.26	1.09	1.19	1.45	1.57	1.14	1	1	1.67	1	1	1.19	1	1.02	1	1	1	1.63	1.01	1	1.1
hsa-miR-1827	MIMAT0006767	Endogenous1	1	4.03	1.26	1.09	1.19	1.45	1.57	1.14	1	1	1.67	1	1	1.19	1	1.02	1	1	1	1.63	1.01	1	1.75
hsa-miR-183-5p	MIMAT0000261	Endogenous1	4.59	10.84	2.33	8.31	10.85	7.56	1.57	6.41	8.8	5.74	6.05	5.28	4.75	13.6	11.37	5.65	10.97	11.51	14.31	2.16	6.8	7.73	9.42
hsa-miR-184	MIMAT0000454	Endogenous1	1	1	1.26	1.09	1.19	1.45	1.57	1.14	1	1	1.67	1	1	1.19	1	1.02	1	1	1	1.63	1.01	1	1.1
hsa-miR-185-5p	MIMAT0000455	Endogenous1	1	7.92	8.64	1.09	1.19	1.45	1.57	4.13	13.56	1	1.67	1	1	6.44	1	5.65	12.85	2.81	1	1.63	7.81	3.72	7.23
hsa-miR-186-5p	MIMAT0000456	Endogenous1	4.06	1	9.9	7.21	16.82	19.18	3.83	5.27	6.89	16.27	17.73	3.28	5.33	4.05	8	11.77	17.54	7.16	18.59	3.79	1.01	20.76	29.16
hsa-miR-187-3p	MIMAT0000262	Endogenous1	1	1	1.26	1.09	1.19	1.45	1.57	1.14	1	1	7.72	1	2.99	1.19	1	1.02	1.58	1	1	1.63	1.01	1	1.1
hsa-miR-188-3p	MIMAT0004613	Endogenous1	1	7.92	1.26	5.03	1.19	6.11	1.57	5.27	1	2.23	4.39	3.28	7.09	1.67	5.47	1.02	7.22	1.94	1	1.63	1.01	1	7.23
hsa-miR-188-5p	MIMAT0000457	Endogenous1	1.92	5.98	11.16	1.09	13.24	1.45	5.4	4.13	6.89	1	1.67	7.28	4.75	5.25	9.69	1.02	1	11.51	3.17	1.63	5.8	1.72	21.49
hsa-miR-18a-5p	MIMAT0000072	Endogenous1	1	1	1.26	5.03	1.19	1.45	1.57	1.14	4.98	1.35	1.67	1	1.81	1.19	2.94	4.63	1.58	1	1	1.63	1.01	1.72	1.1
hsa-miR-18b-5p	MIMAT0001412	Endogenous1	1	1	1.26	1.09	1.19	1.45	1.57	1.14	1	1	1.67	1	1	1.19	1	1.02	1	1	1	1.63	1.01	1	1.1
hsa-miR-1908-3p	MIMAT0026916	Endogenous1	1	1	1.26	1.09	1.19	43.88	35.15	1.14	1	1	1.67	1	1	1.19	1	1.02	1	1	1	11.93	1.01	1	1.1
hsa-miR-1908-5p	MIMAT0007881	Endogenous1	1	1	1.26	1.09	1.19	9.01	19.49	1.14	1	1	1.67	1	1	1.19	1	1.02	1	1	1	23.33	1.01	1	1.1
hsa-miR-1909-3p	MIMAT0007883	Endogenous1	1	1	1.26	1.09	1.19	1.45	1.57	1.14	1	1	1.67	1	1	1.19	1	1.02	1	1	1	1.63	1.01	1	1.1
hsa-miR-190a-3p	MIMAT0026482	Endogenous1	1	1	1.26	1.09	1.19	1.45	1.57	1.14	1.17	1	1.67	1	1	1.19	1	1.02	1	1	1	1.63	1.01	1	1.1
hsa-miR-190a-5p	MIMAT0000458	Endogenous1	1	1	1.26	1.09	1.19	1.45	1.57	1.14	1	1	1.67	1	1	1.19	1	1.02	1	1	1	1.63	1.01	1	1.1
hsa-miR-190b	MIMAT0004929	Endogenous1	1	1	1.26	1.09	1.19	1.45	1.57	1.14	1	1	1.67	1	4.16	4.05	1	1.02	1	1	2.31	1.63	1.01	1	1.75
hsa-miR-191-5p	MIMAT0000440	Endogenous1	12.61	65.31	30.1	67.41	33.55	16.28	19.49	25.87	22.14	114.51	136.16	28.31	16.48	26.72	108.4	203.57	169.63	158.51	194.24	199.23	180.25	209.16	254
hsa-miR-1910-3p	MIMAT0026917	Endogenous1	1	1	1.26	1.09	1.19	33.71	33.58	1.14	1	1	1.67	1	1	1.19	1	1.02	1	1	1	8.68	1.01	1	2.84
hsa-miR-1910-5p	MIMAT0007884	Endogenous1	1	1	1.26	1.09	1.19	20.64	49.25	1.14	1.17	1	1.67	1.28	1	1.19	1	1.02	1	1	1	16.82	1.76	1	1.1
hsa-miR-1915-3p	MIMAT0007892	Endogenous1	1	1	1.26	1.09	1.19	1.45	1.57	1.14	1	1	12.73	1	1	1.67	1	1.57	1	1	1	1.63	1.01	1	1.1
hsa-miR-192-5p	MIMAT0000222	Endogenous1	1	1	2.33	1.09	1.19	1.45	1.57	1.14	1	1	1.67	1	1.23	1.19	1	1.57	1	1	4.03	1.63	1.01	1	2.84
hsa-miR-193a-3p	MIMAT0000459	Endogenous1	1	1	1.26	1.09	1.19	1.45	1.57	1.14	1	1	1.67	1	1	1.19	1	1.02	7.22	1	1	1.63	1.01	1	1.1
hsa-miR-193a-5p+hsa-miR-193b-5p	MIMAT0004614	Endogenous1	1	5	1.26	8.31	1.29	19.18	32.02	1.14	1	2.23	32.74	7.28	1	2.86	14.75	12.79	8.16	3.68	7.45	26.59	3.78	6.73	9.42
hsa-miR-193b-3p	MIMAT0002819	Endogenous1	1	1	1.26	1.09	1.19	14.82	13.23	1.14	1	1	1.67	1	1	1.19	1	1.57	1	1	1	8.68	1.01	1	1.1
hsa-miR-194-5p	MIMAT0000460	Endogenous1	1	1	1.26	1.09	1.19	23.54	2.26	1.14	1	1	1.67	1	1	1.19	1	1.02	1	1	1	15.19	1.01	1	1.1
hsa-miR-195-5p	MIMAT0000461	Endogenous1	1	1	1.26	1.09	1.19	33.71	42.98	1.14	1	1	9.39	1	1	1.19	1	4.63	1	1.07	3.17	31.48	1.01	3.72	1.1
hsa-miR-196a-3p	MIMAT0004562	Endogenous1	1	1	1.26	7.21	1.19	1.45	1.57	1.14	1	1	1.67	1	1.23	1.19	1	1.02	1	1	1	1.63	1.01	1	1.1
hsa-miR-196a-5p	MIMAT0000226	Endogenous1	6.73	26.4	12.42	33.48	14.43	61.32	57.08	23.58	12.61	13.63	57.76	19.3	8.85	15.99	22.34	77.06	52.28	44.56	70.86	68.94	31.01	37.8	41.23
hsa-miR-196b-5p	MIMAT0001080	Endogenous1	1	1	1.26	1.09	1.19	1.45	1.57	1.14	1	1.35	6.05	1	1	2.86	6.31	13.81	2.52	1	6.6	1.63	1.01	1	16
hsa-miR-197-3p	MIMAT0000227	Endogenous1	6.2	12.78	6.11	12.69	18.02	7.56	1.57	4.13	21.18	9.25	14.39	14.29	2.4	19.57	13.06	7.69	4.4	3.68	8.31	7.05	2.77	12.74	11.62
hsa-miR-197-5p	MIMAT0022691	Endogenous1	6.73	5	8.64	11.59	13.24	9.01	1.57	6.41	16.42	10.13	16.06	3.28	9.44	13.6	7.15	9.73	8.16	9.77	8.31	1.63	10.84	1	10.52
hsa-miR-1972	MIMAT0009447	Endogenous1	13.15	7.92	7.38	3.93	16.82	7.56	2.26	10.99	12.61	11.88	27.74	7.28	1.81	1.67	14.75	12.79	3.46	6.29	10.88	21.7	14.87	37.8	69.74
hsa-miR-1973	MIMAT0009448	Endogenous1	1	1	1.26	1.09	1.19	1.45	1.57	1.14	1	1	1.67	1	1	1.19	1	1.02	1	1	1	1.63	1.01	1	1.1
hsa-miR-1976	MIMAT0009451	Endogenous1	1	1	1.26	1.09	1.19	1.45	1.57	1.14	1	1	6.05	1	1	1.19	1	1.02	1	1	1	1.63	1.01	1	1.1
hsa-miR-198	MIMAT0000228	Endogenous1	1.38	1	1.26	2.84	1.19	1.45	1.57	1.14	1	1.35	1.67	1	1	1.19	1	1.02	1.58	1.94	1	1.63	1.01	1.72	1.75
hsa-miR-199a-3p+hsa-miR-199b-3p	MIMAT0000232	Endogenous1	66.09	166.48	134.86	176.85	143.46	119.44	100.93	123.12	151.72	225.91	436.41	82.36	50.51	63.71	169.14	302.52	244.73	215.92	487.27	209	235.71	180.1	309.93
hsa-miR-199a-5p	MIMAT0000231	Endogenous1	11.54	51.69	36.41	59.75	37.13	20.64	8.53	31.59	21.18	88.19	232.91	19.3	12.37	38.66	88.15	182.14	137.71	75.01	153.11	112.91	126.8	73.87	179.42
hsa-miR-199b-5p	MIMAT0000263	Endogenous1	17.43	28.35	22.52	25.82	13.24	6.11	11.66	19	25.95	11	89.46	14.29	13.55	17.18	35	59.72	25.05	28.04	54.58	21.7	38.06	20.76	60.97
hsa-miR-19a-3p	MIMAT0000073	Endogenous1	1	1	1.26	2.84	1.19	1.45	1.57	1.14	1	1	1.67	1	1	1.19	1	1.02	1	1	1	1.63	1.01	1	1.1
hsa-miR-19b-3p	MIMAT0000074	Endogenous1	1	1	1.26	1.09	1.19	6.11	2.26	1.14	1	1	1.67	1	1	1.19	1	1.57	1	1	1	8.68	1.01	1	1.1
hsa-miR-200a-3p	MIMAT0000682	Endogenous1	1	1	7.38	12.69	12.04	1.45	1.57	4.13	6.89	8.37	9.39	3.28	1.23	8.83	4.62	12.79	6.28	7.16	7.45	2.16	1.01	14.75	13.81
hsa-miR-200b-3p	MIMAT0000318	Endogenous1	7.27	32.24	12.42	41.14	29.96	1.45	5.4	7.56	11.65	64.51	72.78	11.29	12.96	23.15	49.34	72.98	73.87	81.97	116.27	75.45	71.34	70.87	100.45
hsa-miR-200c-3p	MIMAT0000617	Endogenous1	21.17	68.23	33.88	81.64	47.88	1.45	13.23	22.43	18.32	132.93	227.9	36.31	20	33.88	105.02	254.57	207.18	162.86	231.94	228.54	135.88	168.07	196.97
hsa-miR-202-3p	MIMAT0002811	Endogenous1	1	1	1.26	1.09	1.19	27.9	24.19	1.14	1	1	1.67	1	1	1.19	1	1.02	1	1	1	20.08	1.01	1	1.1
hsa-miR-203a-3p	MIMAT0000264	Endogenous1	2.99	13.76	7.38	22.54	4.88	1.45	1.57	1.14	8.8	51.35	117.81	6.28	5.92	20.76	36.68	164.8	152.73	81.97	155.68	93.37	110.67	156.05	246.32
hsa-miR-203a-5p	MIMAT0031890	Endogenous1	1	1.11	1.26	1.09	1.19	1.45	1.57	1.14	1	4.86	1.67	1	1	1.19	1	1.02	1	1	1	1.63	1.01	1	3.94
hsa-miR-204-5p	MIMAT0000265	Endogenous1	1	1	1.26	1.09	1.19	1.45	1.57	1.14	1	1	1.67	1	1	1.19	1	1.02	1	1	1	1.63	1.01	1	1.1
hsa-miR-205-5p	MIMAT0000266	Endogenous1	202.98	941.73	523.63	1288.82	811.26	164.48	364.03	253.55	317.51	2897.73	3927.59	576.85	334.48	552.93	1538.46	5092.19	4615.7	3717.82	5440.58	5883.25	3848.79	3639.45	5104.89
hsa-miR-2053	MIMAT0009978	Endogenous1	7.27	1	3.59	1.74	14.43	9.01	1.57	1.14	2.13	1	6.05	1	3.57	1.19	2.09	1.02	1	1.94	11.74	3.79	5.8	9.74	17.1
hsa-miR-206	MIMAT0000462	Endogenous1	1	1.11	1.26	1.09	1.19	1.45	1.57	1.14	1	1	4.39	1	1	1.19	1	1.57	1	1	1	1.63	1.01	1	1.1
hsa-miR-208a-3p	MIMAT0000241	Endogenous1	1	5.98	1.26	1.09	1.19	1.45	1.57	1.14	1	1	9.39	5.28	2.99	1.19	2.94	11.77	2.52	1	4.03	1.63	2.77	3.72	5.04
hsa-miR-208b-3p	MIMAT0004960	Endogenous1	6.2	8.89	8.64	10.5	6.07	1.75	8.53	1.84	12.61	7.49	32.74	9.29	2.99	17.18	1.25	2.59	2.52	3.68	4.03	1.63	10.84	7.73	18.2
hsa-miR-208b-5p	MIMAT0026722	Endogenous1	1	1	1.26	1.09	1.19	40.98	47.68	1.14	1	1	1.67	1	1	1.19	1	1.02	1	1	1	26.59	1.01	1	1.1
hsa-miR-20a-5p+hsa-miR-20b-5p	MIMAT0000075	Endogenous1	1	1	1.26	1.09	1.19	48.24	35.15	1.14	1	1	1.67	1	1	1.19	1	1.02	5.34	1.07	3.17	31.48	1.76	1.72	2.84
hsa-miR-21-5p	MIMAT0000076	Endogenous1	8.87	5	6.11	8.31	12.04	1.45	1.57	1.84	4.03	24.16	57.76	5.28	3.57	7.63	5.47	58.7	44.77	21.08	48.58	31.48	12.85	54.83	35.75
hsa-miR-210-3p	MIMAT0000267	Endogenous1	1.92	1	3.59	1.09	13.24	1.45	1.57	1.84	1	2.23	4.39	1	1.23	5.25	1	1.02	8.16	1.07	1.45	1.63	3.78	9.74	14.91
hsa-miR-210-5p	MIMAT0026475	Endogenous1	1	1	1.26	1.09	1.19	1.45	1.57	1.14	1	1	4.39	1	1	1.19	1	1.02	1	1	1	1.63	1.01	1	1.1
hsa-miR-211-3p	MIMAT0022694	Endogenous1	1	1	1.26	1.09	4.88	1.45	1.57	1.14	4.03	1.35	1.67	1	1.23	1.19	1	1.02	1	1	12.59	1.63	1.01	8.74	3.94
hsa-miR-211-5p	MIMAT0000268	Endogenous1	1	5.98	1.26	1.09	1.19	1.45	1.57	1.14	1	1	1.67	1	1	1.19	1	1.02	1	1	1	1.63	1.01	1	1.1
hsa-miR-2110	MIMAT0010133	Endogenous1	1	1	1.26	3.93	1.19	1.45	3.83	1.84	1	1	1.67	6.28	3.57	1.19	1	1.02	1.58	7.16	4.03	1.63	6.8	1.72	9.42
hsa-miR-2113	MIMAT0009206	Endogenous1	5.13	1	8.64	7.21	1.29	1.45	1.57	1.14	2.13	1	12.73	3.28	2.99	1.19	2.09	5.65	1.58	1.94	1	1.63	4.79	5.73	1.1
hsa-miR-2116-5p	MIMAT0011160	Endogenous1	1	1	1.26	1.09	1.19	1.45	1.57	1.14	1	1	1.67	1	1	1.19	1	1.02	1	1	1	1.63	1.01	1	1.1
hsa-miR-2117	MIMAT0011162	Endogenous1	1	1	1.26	1.09	1.19	43.88	22.62	1.14	1	1	1.67	1	1	1.19	1	1.02	4.4	3.68	1	33.11	1.01	1	1.1
hsa-miR-212-3p	MIMAT0000269	Endogenous1	11.54	21.54	17.47	12.69	16.82	6.11	14.79	16.71	11.65	4.86	19.4	10.29	5.33	6.44	7.15	16.88	20.36	11.51	10.02	1.63	10.84	5.73	22.58
hsa-miR-214-3p	MIMAT0000271	Endogenous1	4.59	14.73	18.74	10.5	18.02	6.11	1.57	1.14	7.84	9.25	109.47	14.29	2.4	12.41	26.56	29.12	20.36	21.95	15.16	10.3	11.85	5.73	6.13
hsa-miR-215-5p	MIMAT0000272	Endogenous1	1	1	1.26	5.03	7.27	1.45	1.57	1.14	1.17	1.35	7.72	1	1.81	1.19	4.62	5.65	1	4.55	1	3.79	1.01	1	10.52
hsa-miR-216a-5p	MIMAT0000273	Endogenous1	12.08	7.92	23.78	30.2	19.21	1.45	1.57	17.86	20.23	11.88	42.75	9.29	7.68	13.6	6.31	18.92	8.16	15.86	15.16	1.63	10.84	8.74	8.33
hsa-miR-216b-5p	MIMAT0004959	Endogenous1	1	2.08	1.26	1.09	1.29	1.45	1.57	1.14	1	1	1.67	1	1	1.67	1	1.02	1	7.16	1	1.63	1.76	1	5.04
hsa-miR-217	MIMAT0000274	Endogenous1	1	1	1.26	1.09	1.19	1.45	1.57	1.14	1	1	1.67	1	1	1.19	1	1.02	1	1.94	1	1.63	1.01	1	1.1
hsa-miR-218-5p	MIMAT0000275	Endogenous1	1	4.03	1.26	1.09	2.49	90.38	77.43	1.14	1	1	1.67	1.28	1	1.19	4.62	2.59	1	1	1	68.94	1.01	3.72	1.75
hsa-miR-219a-1-3p	MIMAT0004567	Endogenous1	1	2.08	1.26	1.09	1.19	20.64	19.49	1.14	1	1	1.67	1	1	1.19	1	1.02	1	1	1	13.56	1.01	1	1.1
hsa-miR-219a-2-3p	MIMAT0004675	Endogenous1	1	1	1.26	1.09	1.19	42.43	44.55	1.14	1	1	1.67	1	1	1.19	1	1.02	1	1	1	28.22	1.01	1	1.1
hsa-miR-219a-5p	MIMAT0000276	Endogenous1	1	1.11	1.26	1.09	1.19	48.24	53.94	1.14	1	1	1.67	1	1	1.19	1	1.02	1	1	1	37.99	1.01	1	1.1
hsa-miR-219b-3p	MIMAT0019748	Endogenous1	7.27	3.06	1.26	1.09	3.68	1.45	1.57	1.14	5.94	1	6.05	2.28	2.99	1.19	1	1.02	2.52	2.81	4.03	3.79	2.77	1	14.91
hsa-miR-22-3p	MIMAT0000077	Endogenous1	1	3.06	1.26	1.09	1.19	1.45	1.57	1.14	1	9.25	1.67	1	1	1.19	11.37	13.81	18.48	11.51	22.02	20.08	24.96	17.75	37.94
hsa-miR-221-3p	MIMAT0000278	Endogenous1	1	10.84	12.42	15.97	1.19	55.51	38.28	1.14	3.08	15.39	47.75	6.28	4.16	6.44	13.06	36.26	57.91	28.91	41.73	81.97	18.9	29.78	43.42
hsa-miR-221-5p	MIMAT0004568	Endogenous1	1	1	1.26	3.93	1.19	1.45	1.57	1.14	1	1	1.67	1	1	1.19	1	1.02	1	1	1	1.63	1.01	1	1.1
hsa-miR-222-3p	MIMAT0000279	Endogenous1	1	16.68	12.42	17.06	2.49	1.45	1.57	1.14	2.13	24.16	72.78	8.29	2.4	2.86	29.09	56.66	45.71	33.26	63.15	49.39	33.02	50.82	84
hsa-miR-223-3p	MIMAT0000280	Endogenous1	2.99	1.11	1.26	3.93	3.68	1.45	1.57	2.98	56.44	27.67	26.07	1.28	1	1.19	7.15	51.56	116.12	26.3	122.27	241.57	130.84	995.83	829.79
hsa-miR-224-5p	MIMAT0000281	Endogenous1	3.52	10.84	9.9	9.4	27.58	20.64	5.4	6.41	10.7	3.99	1.67	1	1.23	5.25	7.15	4.63	9.09	16.73	10.88	3.79	2.77	10.74	28.07
hsa-miR-2278	MIMAT0011778	Endogenous1	1	1	1.26	1.09	1.19	1.45	1.57	1.14	1	1	1.67	1	1	1.19	1	1.02	1	1	1	1.63	1.01	1	1.1
hsa-miR-23a-3p	MIMAT0000078	Endogenous1	416.33	1238.42	782.38	1461.74	1014.35	264.73	553.52	546.46	580.48	856.58	2059.4	521.8	384.94	521.91	981.62	1554.26	1392.86	983.97	1700.54	919.1	920.41	731.27	1280.55
hsa-miR-23b-3p	MIMAT0000418	Endogenous1	6.73	47.8	46.51	43.33	46.69	1.75	2.26	12.14	28.81	39.95	281.28	30.31	12.37	23.15	79.71	151.54	127.38	78.49	129.98	65.68	78.4	53.83	120.19
hsa-miR-23c	MIMAT0018000	Endogenous1	2.45	2.08	1.26	3.93	1.19	1.45	1.57	1.84	1	1	1.67	4.28	1	1.19	1	1.02	1	1	1	1.63	1.01	2.72	5.04
hsa-miR-24-3p	MIMAT0000080	Endogenous1	1	14.73	1.26	11.59	1.19	62.77	58.64	1.14	3.08	4.86	36.08	1	1	1.19	5.47	48.5	25.99	22.82	25.45	60.79	28.99	47.82	47.81
hsa-miR-25-3p	MIMAT0000081	Endogenous1	9.41	43.91	17.47	37.86	26.38	3.2	14.79	14.42	28.81	61	102.8	15.29	8.27	27.92	55.24	98.49	107.67	62.83	80.28	111.28	49.16	49.82	65.36
hsa-miR-25-5p	MIMAT0004498	Endogenous1	6.73	2.08	2.33	9.4	2.49	1.45	2.26	8.7	14.51	2.23	1.67	8.29	4.75	5.25	13.06	1.02	4.4	9.77	10.88	2.16	6.8	8.74	11.62
hsa-miR-2682-5p	MIMAT0013517	Endogenous1	1	1	1.26	1.09	1.19	1.45	1.57	1.14	1	1	1.67	1	1	1.19	1	1.02	1	1	1	1.63	1.01	1	1.1
hsa-miR-26a-5p	MIMAT0000082	Endogenous1	19.03	44.88	42.72	46.61	47.88	4.65	6.96	19	37.38	52.23	109.47	30.31	16.48	21.95	55.24	113.79	72.93	48.91	113.7	83.59	63.27	53.83	84
hsa-miR-26b-5p	MIMAT0000083	Endogenous1	7.27	12.78	14.95	13.78	1.19	1.45	1.57	1.84	4.03	7.49	26.07	1	2.99	2.86	6.31	28.1	40.07	9.77	23.73	15.19	11.85	7.73	22.58
hsa-miR-27a-3p	MIMAT0000084	Endogenous1	1	1	4.85	1.09	1.19	1.45	1.57	1.14	4.03	1	1.67	1	1	4.05	1	1.02	3.46	4.55	1	1.63	1.01	2.72	1.1
hsa-miR-27b-3p	MIMAT0000419	Endogenous1	11.01	21.54	22.52	34.58	23.99	9.01	11.66	1.14	18.32	98.72	214.56	17.29	17.07	23.15	65.37	263.75	206.24	124.59	190.81	243.2	228.65	247.24	360.38
hsa-miR-28-3p	MIMAT0004502	Endogenous1	1	5	2.33	1.74	1.19	1.45	1.57	8.7	1	1	12.73	1	4.16	1.19	1	3.61	1	2.81	4.88	3.79	2.77	1	8.33
hsa-miR-28-5p	MIMAT0000085	Endogenous1	18.5	27.38	36.41	17.06	9.66	9.01	8.53	16.71	36.43	17.14	36.08	18.3	12.96	19.57	19.81	7.69	20.36	33.26	22.88	23.33	22.94	24.77	17.1
hsa-miR-296-3p	MIMAT0004679	Endogenous1	1	1	1.26	1.09	1.19	1.45	1.57	1.14	1	1	1.67	1	1	1.19	1	1.02	1	1	1	1.63	1.01	1	1.1
hsa-miR-296-5p	MIMAT0000690	Endogenous1	1	1	1.26	1.09	1.19	1.45	1.57	1.14	1	1	1.67	1	1	1.19	1	1.02	1	1	1	1.63	1.01	1	1.1
hsa-miR-297	MIMAT0004450	Endogenous1	1	1	1.26	1.09	1.19	1.45	1.57	1.14	1	1	1.67	1	1	1.19	1	1.02	1	1	1	1.63	1.01	1	1.1
hsa-miR-298	MIMAT0004901	Endogenous1	1.92	1	4.85	1.09	1.19	1.45	1.57	1.14	1	1	1.67	1	1	1.19	4.62	1.02	1	7.16	5.74	2.16	1.01	4.73	10.52
hsa-miR-299-3p	MIMAT0000687	Endogenous1	1.92	1	1.26	1.09	1.19	1.45	1.57	1.14	2.13	1	1.67	2.28	1	1.19	2.09	1.57	1	1	1	1.63	1.01	1	1.1
hsa-miR-299-5p	MIMAT0002890	Endogenous1	8.34	4.03	8.64	7.21	15.63	11.92	16.36	5.27	11.65	7.49	16.06	4.28	5.33	6.44	12.22	10.75	11.91	9.77	13.45	8.68	4.79	4.73	22.58
hsa-miR-29a-3p	MIMAT0000086	Endogenous1	1.92	10.84	3.59	8.31	7.27	1.45	1.57	1.14	1.17	18.9	36.08	4.28	4.16	1.67	29.09	55.64	42.89	29.78	40.01	94.99	53.19	76.88	126.77
hsa-miR-29b-3p	MIMAT0000100	Endogenous1	1	1	1.26	1.09	1.19	6.11	1.57	1.14	1	1	14.39	1	1	1.19	1	2.59	1	1	3.17	18.45	1.01	1	10.52
hsa-miR-29c-3p	MIMAT0000681	Endogenous1	1	1	1.26	1.09	1.19	55.51	41.41	1.14	1	1	1.67	1	1	1.19	1	2.59	1	1	1	41.25	1.01	1	8.33
hsa-miR-300	MIMAT0004903	Endogenous1	1	1	1.26	2.84	1.19	1.45	1.57	2.98	1.17	1	7.72	1.28	2.4	1.19	1	1.02	1	4.55	1	1.63	1.01	1	3.94
hsa-miR-301a-3p	MIMAT0000688	Endogenous1	1.38	1	1.26	7.21	1.19	1.45	3.83	1.84	4.03	1	6.05	2.28	1	1.19	3.78	3.61	1	1.94	1	1.63	1.76	1	1.1
hsa-miR-301a-5p	MIMAT0022696	Endogenous1	1	2.08	1.26	1.74	1.29	1.75	1.57	4.13	1	3.11	1.67	1	1.23	1.19	1	1.57	6.28	4.55	2.31	1.63	1.01	1	1.75
hsa-miR-301b-3p	MIMAT0004958	Endogenous1	7.27	5	1.26	9.4	1.29	1.75	1.57	5.27	4.03	9.25	7.72	9.29	2.4	1.19	2.09	2.59	1.58	1.07	10.02	1.63	7.81	10.74	1.75
hsa-miR-301b-5p	MIMAT0032026	Endogenous1	1.92	1.11	1.26	1.09	1.19	7.56	1.57	1.14	1	1	1.67	1	1	1.19	1	5.65	1	1	1	1.63	1.01	1	1.1
hsa-miR-302a-3p	MIMAT0000684	Endogenous1	1	1	1.26	1.09	1.19	1.45	1.57	1.14	1	1	1.67	1	1	1.19	1	1.02	1	1	1	1.63	1.01	1	1.1
hsa-miR-302a-5p	MIMAT0000683	Endogenous1	1	1	1.26	1.09	1.19	1.45	1.57	1.14	1	1	9.39	1	1	1.19	1	1.02	1	1	1	1.63	1.01	1	1.1
hsa-miR-302b-3p	MIMAT0000715	Endogenous1	2.45	3.06	1.26	9.4	4.88	4.65	1.57	7.56	3.08	1	11.06	9.29	5.33	1.19	6.31	5.65	1	2.81	4.03	1.63	1.01	3.72	12.71
hsa-miR-302c-3p	MIMAT0000717	Endogenous1	1	1	1.26	1.09	1.19	1.45	1.57	1.14	1.17	1	1.67	1	1	1.19	1	1.02	1	1	1	1.63	1.01	1	1.1
hsa-miR-302d-3p	MIMAT0000718	Endogenous1	33.47	40.99	46.51	48.8	45.49	48.24	53.94	44.17	42.14	36.44	51.09	43.32	28.8	42.24	29.09	41.36	38.2	31.52	35.73	64.05	21.93	40.8	62.07
hsa-miR-302e	MIMAT0005931	Endogenous1	1	1	4.85	3.93	1.19	1.45	1.57	1.14	1	1	1.67	1	1	1.19	1	1.02	1	1	1	1.63	1.01	1	1.1
hsa-miR-302f	MIMAT0005932	Endogenous1	1	1	1.26	1.09	1.19	1.45	1.57	1.14	1	1	1.67	1	1	1.19	1	1.02	1	1	1	1.63	1.01	1	1.1
hsa-miR-3065-3p	MIMAT0015378	Endogenous1	1	1	1.26	1.09	1.19	1.45	1.57	1.14	1	1	1.67	1	1	1.19	1	1.02	1	1	1	1.63	1.01	1	1.1
hsa-miR-3065-5p	MIMAT0015066	Endogenous1	1	1	1.26	1.09	1.19	1.45	1.57	1.14	1	1	1.67	1	1	1.19	1	1.02	1	1	1	1.63	1.01	1	1.1
hsa-miR-3074-3p	MIMAT0015027	Endogenous1	1	1	1.26	1.09	1.19	32.26	22.62	1.14	1	1	1.67	1	1	1.19	1	1.02	1	1	1	24.96	1.01	1	1.1
hsa-miR-30a-3p	MIMAT0000088	Endogenous1	1	5	1.26	1.09	1.19	1.45	2.26	1.14	6.89	1	1.67	1	1	1.19	1	1.02	1	4.55	1	1.63	1.01	1	1.75
hsa-miR-30a-5p	MIMAT0000087	Endogenous1	1	1	1.26	1.09	1.19	1.45	1.57	1.14	1	1	6.05	1	1	1.19	1	1.02	1.58	1	1	1.63	3.78	1	1.1
hsa-miR-30b-5p	MIMAT0000420	Endogenous1	1	12.78	1.26	3.93	1.19	1.45	1.57	1.14	1.17	1	16.06	1	1	1.19	1	8.71	8.16	4.55	4.03	1.63	1.01	1	1.1
hsa-miR-30c-5p	MIMAT0000244	Endogenous1	4.59	5	1.26	3.93	3.68	1.45	1.57	1.14	4.98	1	9.39	1	2.4	1.19	3.78	9.73	7.22	2.81	6.6	1.63	7.81	13.75	3.94
hsa-miR-30d-5p	MIMAT0000245	Endogenous1	1	16.68	9.9	23.63	6.07	1.45	1.57	1.14	1	28.55	61.1	1	1	6.44	26.56	23	35.38	10.64	18.59	33.11	35.04	14.75	34.65
hsa-miR-30e-3p	MIMAT0000693	Endogenous1	1.92	1.11	1.26	2.84	1.29	1.45	1.57	1.14	1	6.62	7.72	1	5.92	1.19	6.31	11.77	9.09	1	1	3.79	4.79	9.74	17.1
hsa-miR-30e-5p	MIMAT0000692	Endogenous1	1	1	1.26	1.09	1.19	1.45	3.83	1.14	1	1	1.67	1	1	1.19	1	1.02	1	1	1	1.63	1.01	1	1.1
hsa-miR-31-5p	MIMAT0000089	Endogenous1	1	1	1.26	1.09	1.19	32.26	24.19	1.14	1	1	1.67	1	1	1.19	1	1.02	3.46	1	2.31	28.22	1.01	1.72	1.1
hsa-miR-3127-5p	MIMAT0014990	Endogenous1	5.66	5.98	2.33	6.12	10.85	1.45	1.57	2.98	5.94	1	11.06	1	5.33	6.44	1	3.61	10.03	1	1	1.63	1.01	3.72	5.04
hsa-miR-3130-3p	MIMAT0014994	Endogenous1	2.99	1	1.26	1.09	1.19	1.45	10.09	1.14	1	1	7.72	2.28	1	1.19	1.25	1.02	1	1	6.6	1.63	1.01	1	1.1
hsa-miR-3131	MIMAT0014996	Endogenous1	7.27	1	1.26	1.09	9.66	4.65	1.57	1.14	2.13	1	1.67	1	1	1.19	1	9.73	1	1.94	5.74	1.63	3.78	4.73	11.62
hsa-miR-3136-5p	MIMAT0015003	Endogenous1	1	1	1.26	1.74	7.27	36.62	39.85	1.14	1	1	11.06	1	1	1.19	5.47	1.02	1	1.94	1	49.39	1.01	1	1.1
hsa-miR-3140-3p	MIMAT0015008	Endogenous1	1	1	1.26	1.09	1.19	23.54	19.49	1.14	1	1	1.67	1	1	1.19	1	1.02	1	1	1	1.63	1.01	1	1.1
hsa-miR-3140-5p	MIMAT0019204	Endogenous1	1	1	1.26	1.09	1.19	1.45	1.57	1.14	1	1	1.67	1	1	1.19	1	1.02	1	1	1	1.63	1.01	1	1.1
hsa-miR-3144-3p	MIMAT0015015	Endogenous1	36.14	29.32	30.1	53.18	39.52	52.6	32.02	46.46	31.66	31.18	39.41	31.31	38.78	27.92	35	41.36	29.75	34.13	25.45	31.48	31.01	37.8	28.07
hsa-miR-3144-5p	MIMAT0015014	Endogenous1	1	1	1.26	1.09	1.19	1.45	1.57	1.14	1	1	1.67	1	1	1.19	4.62	1.02	1	1	1	1.63	1.01	1	1.1
hsa-miR-3147	MIMAT0015019	Endogenous1	5.66	10.84	3.59	2.84	9.66	9.01	2.26	14.42	17.37	1	2.72	2.28	4.16	4.05	15.59	1.57	8.16	8.9	10.88	7.05	12.85	13.75	25.87
hsa-miR-3150b-3p	MIMAT0018194	Endogenous1	1	1	1.26	1.09	1.19	13.37	36.72	1.14	1	1	1.67	1	1	1.19	1	1.02	1	1	1	2.16	1.01	1	1.1
hsa-miR-3151-5p	MIMAT0015024	Endogenous1	1	1	7.38	1.09	1.19	6.11	3.83	1.14	2.13	1	1.67	1	1	1.67	1.25	3.61	1	3.68	4.03	1.63	1.01	1	3.94
hsa-miR-3158-3p	MIMAT0015032	Endogenous1	4.06	1	1.26	1.09	1.19	1.45	1.57	1.14	1	1	14.39	1	1	1.19	2.94	3.61	4.4	1.07	1	1.63	1.01	11.74	17.1
hsa-miR-3161	MIMAT0015035	Endogenous1	1	1	2.33	1.09	1.19	54.05	19.49	1.14	1	1	1.67	1	1	4.05	1	1.02	1	1	1	18.45	1.01	1	1.1
hsa-miR-3164	MIMAT0015038	Endogenous1	1	1	1.26	1.09	1.19	14.82	11.66	1.14	1	1	1.67	1	1	1.19	1	1.02	1	1	1	8.68	1.01	1	1.1
hsa-miR-3168	MIMAT0015043	Endogenous1	1	1	1.26	1.09	1.19	1.45	1.57	1.14	1	1	1.67	1	1	1.19	1	1.02	1	1	1	1.63	1.01	1	1.1
hsa-miR-3179	MIMAT0015056	Endogenous1	1	1	1.26	1.09	1.19	23.54	16.36	1.14	1	1	1.67	1	1	1.19	1	1.02	1	1	1	7.05	1.01	1	1.75
hsa-miR-3180	MIMAT0018178	Endogenous1	4.06	1	1.26	1.09	1.19	1.45	1.57	1.14	1	1	1.67	1	1.23	1.19	2.94	1.02	1	1.07	4.03	2.16	1.01	1	3.94
hsa-miR-3180-3p	MIMAT0015058	Endogenous1	1	1	3.59	1.09	1.19	1.45	1.57	1.14	1	1	1.67	1	1	1.19	1	1.02	1	1.94	1	1.63	1.01	2.72	1.1
hsa-miR-3180-5p	MIMAT0015057	Endogenous1	1	1	1.26	1.09	1.19	9.01	10.09	1.14	1	1	1.67	1	1	1.19	1	1.02	1	1	1	5.42	1.01	1	1.1
hsa-miR-3182	MIMAT0015062	Endogenous1	1	1	1.26	1.09	1.19	1.45	1.57	1.14	1	1	1.67	1	1	1.19	1	1.02	1	1	1	1.63	1.01	1	1.1
hsa-miR-3185	MIMAT0015065	Endogenous1	1	1	1.26	1.09	1.29	1.45	1.57	1.14	1	1	1.67	1	1	1.19	1	3.61	1	1	1	1.63	1.01	1	1.1
hsa-miR-3190-3p	MIMAT0022839	Endogenous1	1	1	1.26	1.09	1.19	1.45	1.57	1.14	1	1	1.67	1	1	1.19	1	1.02	1	1	1	1.63	1.01	1	1.1
hsa-miR-3192-5p	MIMAT0015076	Endogenous1	1	1	1.26	1.09	1.19	19.18	19.49	1.14	1	1	1.67	1	1	1.19	1.25	1.02	1	1	1	13.56	1.01	1	1.1
hsa-miR-3195	MIMAT0015079	Endogenous1	10.48	5.98	7.38	18.16	7.27	39.52	53.94	4.13	39.29	1	51.09	1	7.68	12.41	28.25	92.37	21.3	1	9.17	37.99	13.86	1	12.71
hsa-miR-3196	MIMAT0015080	Endogenous1	1	1	1.26	1.09	1.19	16.28	3.83	1.14	1	1	1.67	1	1	1.19	1	1.02	1	1	1	1.63	1.01	1	1.1
hsa-miR-32-5p	MIMAT0000090	Endogenous1	1	1	1.26	1.09	1.19	59.87	44.55	1.14	1	1	1.67	1	1	2.86	1	1.02	1	1	1	49.39	1.01	1	1.1
hsa-miR-3202	MIMAT0015089	Endogenous1	1	2.08	1.26	1.09	1.19	52.6	35.15	1.14	1	1	1.67	1.28	1	1.19	1	1.02	1	1	1	91.74	1.01	1	2.84
hsa-miR-320a	MIMAT0000510	Endogenous1	1	1	1.26	1.09	1.19	1.45	1.57	1.14	1	1	1.67	1	1	1.19	1	1.02	1	1	1	1.63	1.01	1	1.1
hsa-miR-320b	MIMAT0005792	Endogenous1	1	1	1.26	1.09	1.19	16.28	5.4	1.14	1	1	1.67	1	1	1.19	1	1.02	1	1	1	8.68	1.01	1	1.1
hsa-miR-320c	MIMAT0005793	Endogenous1	1	1	1.26	1.09	1.19	10.46	6.96	1.14	1	1	1.67	1	1	1.19	1	1.02	1	1	1	10.3	1.01	1	1.1
hsa-miR-320d	MIMAT0006764	Endogenous1	1	1	1.26	1.09	1.19	16.28	24.19	1.14	1	1	1.67	1	1	1.19	1	1.02	1	1.94	1	21.7	1.01	1	1.1
hsa-miR-320e	MIMAT0015072	Endogenous1	1	1	1.26	1.09	3.68	33.71	28.89	1.14	1	1	14.39	1	1.81	4.05	1	5.65	10.03	1	1	26.59	1.76	11.74	16
hsa-miR-323a-3p	MIMAT0000755	Endogenous1	1	1	1.26	1.09	1.19	1.45	1.57	1.14	1	1	1.67	1	1	1.19	1	1.02	1	1	1	1.63	1.01	1	1.1
hsa-miR-323a-5p	MIMAT0004696	Endogenous1	1	1	1.26	1.09	1.19	1.45	1.57	1.14	1	1	1.67	1	1	1.19	1	1.02	1	1	1	1.63	1.01	1	1.1
hsa-miR-323b-3p	MIMAT0015050	Endogenous1	1	1	1.26	1.09	1.19	36.62	27.32	1.14	1	1	1.67	2.28	1	1.19	2.94	1.02	1	1	1	7.05	1.01	1	1.1
hsa-miR-323b-5p	MIMAT0001630	Endogenous1	1.38	1.11	1.26	2.84	6.07	3.2	6.96	6.41	5.94	1	12.73	5.28	1.23	5.25	1	1.02	3.46	8.9	1	1.63	1.01	2.72	5.04
hsa-miR-324-3p	MIMAT0000762	Endogenous1	5.66	1	11.16	1.74	13.24	1.45	1.57	9.85	5.94	7.49	6.05	13.29	5.92	11.21	10.53	12.79	3.46	8.03	5.74	1.63	14.87	3.72	17.1
hsa-miR-324-5p	MIMAT0000761	Endogenous1	1	1	2.33	1.09	1.19	1.45	1.57	1.84	1	9.25	12.73	2.28	2.99	1.67	1	10.75	2.52	5.42	1	1.63	3.78	1.72	8.33
hsa-miR-325	MIMAT0000771	Endogenous1	6.2	5.98	6.11	8.31	7.27	9.01	1.57	1.14	2.13	3.99	4.39	1	3.57	1.67	1	8.71	3.46	1	10.02	1.63	1.01	3.72	10.52
hsa-miR-326	MIMAT0000756	Endogenous1	1	1	1.26	1.09	1.19	19.18	10.09	1.14	1	1	1.67	1	1	1.19	1	1.02	1	1	1	2.16	1.01	1	1.1
hsa-miR-328-3p	MIMAT0000752	Endogenous1	1	1	1.26	1.09	1.19	29.35	24.19	1.14	1	1	1.67	1	1	1.19	1	1.02	1	1	1	20.08	1.01	1	1.1
hsa-miR-328-5p	MIMAT0026486	Endogenous1	1	1	1.26	2.84	1.19	1.45	1.57	1.14	1	6.62	1.67	1	1	5.25	2.94	1.02	1	1	1	1.63	1.01	1	1.1
hsa-miR-329-3p	MIMAT0001629	Endogenous1	1	1	1.26	1.09	1.19	27.9	46.11	1.14	1	1	1.67	1	1	1.19	1	1.02	1	1	1	11.93	1.01	1	1.1
hsa-miR-329-5p	MIMAT0026555	Endogenous1	1.38	1	1.26	1.09	1.19	1.45	1.57	1.14	1	1	1.67	1	1	1.19	1	1.02	1	1	1	1.63	1.01	1	1.1
hsa-miR-330-3p	MIMAT0000751	Endogenous1	1	1	1.26	1.09	1.19	1.45	1.57	1.14	1	1	1.67	1	1	1.19	1	1.02	1	1	1	1.63	1.01	1	1.1
hsa-miR-330-5p	MIMAT0004693	Endogenous1	1	1	1.26	1.74	1.19	1.45	1.57	1.14	7.84	1	1.67	1	2.4	7.63	1	1.02	1	1	1	1.63	1.01	1	1.1
hsa-miR-331-3p	MIMAT0000760	Endogenous1	1	1	7.38	1.09	3.68	1.45	3.83	1.14	4.03	4.86	4.39	1	1	1.19	1	4.63	4.4	1	4.88	7.05	2.77	9.74	9.42
hsa-miR-331-5p	MIMAT0004700	Endogenous1	1	1	1.26	1.09	1.19	1.45	1.57	1.14	1	1	1.67	1	1	1.19	1	1.02	1	1	1	1.63	1.01	1	1.1
hsa-miR-335-5p	MIMAT0000765	Endogenous1	1	1	1.26	5.03	1.19	1.45	5.4	1.14	4.03	1	1.67	1	1	1.19	5.47	1.02	1	1	1	1.63	2.77	1	7.23
hsa-miR-337-3p	MIMAT0000754	Endogenous1	1	1	1.26	1.09	1.19	1.45	2.26	1.14	1	1	1.67	2.28	1	1.19	1	1.02	1	1	1	1.63	1.01	1	1.1
hsa-miR-337-5p	MIMAT0004695	Endogenous1	1	1	1.26	1.09	1.19	1.45	1.57	1.14	1	1	1.67	1	1	1.19	1	1.02	1	1	1	1.63	1.01	1	1.1
hsa-miR-338-5p	MIMAT0004701	Endogenous1	1	1	1.26	1.09	1.19	1.45	1.57	1.14	1	1	1.67	1	1	1.19	1	1.02	1	1	1	1.63	1.01	1	1.1
hsa-miR-339-3p	MIMAT0004702	Endogenous1	1	1	1.26	1.74	1.19	1.45	1.57	1.14	1	1	1.67	1	1	1.19	1	1.02	1	1	1	1.63	1.01	2.72	1.1
hsa-miR-339-5p	MIMAT0000764	Endogenous1	1	1	1.26	1.09	1.19	1.45	1.57	1.14	1	1	1.67	1	1	1.19	1	1.02	1	1	1	1.63	1.01	1	1.1
hsa-miR-33a-5p	MIMAT0000091	Endogenous1	1	1	2.33	1.09	1.19	1.45	1.57	2.98	3.08	1	1.67	1	1	1.19	1	2.59	1	1	4.88	1.63	1.01	1	1.1
hsa-miR-33b-5p	MIMAT0003301	Endogenous1	1.38	1	3.59	10.5	1.19	1.45	1.57	1.14	1	1	6.05	1	1	1.67	1	1.57	3.46	1	1	1.63	1.01	1	1.1
hsa-miR-340-5p	MIMAT0004692	Endogenous1	1	1	1.26	1.09	2.49	1.45	1.57	1.14	1	1	1.67	1.28	1	1.19	2.94	1.02	2.52	1.07	1	1.63	1.01	1	1.1
hsa-miR-342-3p	MIMAT0000753	Endogenous1	1	13.76	26.31	10.5	8.46	1.75	5.4	1.14	1.17	21.53	79.45	6.28	1.81	1.19	21.5	39.32	44.77	18.47	38.3	15.19	11.85	12.74	24.78
hsa-miR-342-5p	MIMAT0004694	Endogenous1	1	1.11	1.26	1.09	1.19	30.81	10.09	1.14	1	1	6.05	1	1	5.25	1	2.59	1.58	1	1	26.59	1.01	3.72	1.1
hsa-miR-345-3p	MIMAT0022698	Endogenous1	1	1	6.11	3.93	1.29	7.56	2.26	2.98	1	1	4.39	1	1.81	5.25	9.69	1.02	3.46	1	1	1.63	6.8	1	1.1
hsa-miR-345-5p	MIMAT0000772	Endogenous1	1	1	1.26	1.09	1.19	30.81	8.53	1.14	1	1	1.67	1	1	1.19	1	1.02	1	1	1	11.93	1.01	1	1.1
hsa-miR-346	MIMAT0000773	Endogenous1	12.61	12.78	4.85	17.06	8.46	4.65	13.23	16.71	11.65	10.13	17.73	7.28	3.57	11.21	12.22	16.88	3.46	14.12	22.88	2.16	2.77	12.74	30.26
hsa-miR-34a-5p	MIMAT0000255	Endogenous1	1	1	7.38	1.09	7.27	6.11	1.57	1.14	5.94	7.49	1.67	3.28	2.99	4.05	5.47	15.86	2.52	3.68	10.02	5.42	3.78	2.72	13.81
hsa-miR-34b-3p	MIMAT0004676	Endogenous1	1	1	1.26	1.09	1.19	1.45	1.57	1.14	1	1	1.67	1	1	1.19	1	1.02	1	1	1	1.63	1.01	1	1.1
hsa-miR-34c-3p	MIMAT0004677	Endogenous1	1.38	4.03	1.26	1.09	1.19	1.45	1.57	1.14	1	1	1.67	1	1	1.19	1	1.02	1	1.94	1	1.63	1.01	1	1.1
hsa-miR-34c-5p	MIMAT0000686	Endogenous1	1	1	1.26	2.84	1.19	23.54	28.89	1.14	1	1	1.67	1	1	1.19	1	1.02	1	1	1	10.3	1.01	1	1.1
hsa-miR-3605-3p	MIMAT0017982	Endogenous1	1	1	1.26	1.09	1.19	1.45	1.57	1.14	1	1	1.67	1	1	1.19	1	1.02	1	1	1	1.63	1.01	1	1.1
hsa-miR-3605-5p	MIMAT0017981	Endogenous1	1	1	8.64	6.12	1.19	1.45	1.57	1.14	4.98	1	11.06	1	2.4	5.25	1	1.02	4.4	1	1	1.63	4.79	1	9.42
hsa-miR-361-3p	MIMAT0004682	Endogenous1	1	3.06	1.26	7.21	1.29	1.45	1.57	1.14	1	1	2.72	1	1	1.19	1	5.65	3.46	8.03	1	1.63	1.01	2.72	13.81
hsa-miR-361-5p	MIMAT0000703	Endogenous1	3.52	2.08	1.26	10.5	1.19	1.45	1.57	1.14	1	21.53	41.08	6.28	1	1.19	18.12	38.3	36.32	21.95	31.44	5.42	30	20.76	14.91
hsa-miR-3613-3p	MIMAT0017991	Endogenous1	5.13	2.08	1.26	6.12	4.88	1.45	1.57	4.13	1	2.23	1.67	9.29	1.81	1.67	3.78	2.59	1.58	1	1	2.16	1.01	4.73	1.1
hsa-miR-3613-5p	MIMAT0017990	Endogenous1	1	1	1.26	1.09	1.19	1.45	1.57	1.14	1	1	1.67	1	1	1.19	1	1.02	1	1	1	1.63	1.01	1	1.1
hsa-miR-3614-3p	MIMAT0017993	Endogenous1	1	1	1.26	1.09	1.19	35.17	27.32	1.14	1	1	1.67	1	1	1.19	1	1.02	1	1	1	24.96	1.01	1	1.1
hsa-miR-3614-5p	MIMAT0017992	Endogenous1	2.45	1	1.26	7.21	1.19	1.45	13.23	1.84	1	3.11	1.67	1	1.23	1.67	2.94	6.67	1	1	1	1.63	1.76	1.72	2.84
hsa-miR-3615	MIMAT0017994	Endogenous1	1	1.11	1.26	1.09	1.19	1.45	1.57	1.14	1	1	1.67	1	1	1.19	1	1.02	1	3.68	1	1.63	1.01	1	1.1
hsa-miR-362-3p	MIMAT0004683	Endogenous1	1	1	1.26	1.09	1.19	1.45	1.57	1.14	1	1	1.67	1	1	1.19	1	1.02	1	1	1	1.63	1.01	1	1.1
hsa-miR-362-5p	MIMAT0000705	Endogenous1	1.38	1	1.26	1.09	1.19	1.45	1.57	1.14	1.17	2.23	1.67	1	1	7.63	1	9.73	1.58	2.81	1	2.16	6.8	14.75	6.13
hsa-miR-363-3p	MIMAT0000707	Endogenous1	1	1	2.33	1.74	1.19	1.45	1.57	1.14	1	1	1.67	1.28	1	1.19	1	1.02	12.85	1	1	1.63	1.01	1.72	1.75
hsa-miR-363-5p	MIMAT0003385	Endogenous1	1	6.95	1.26	1.09	1.19	126.7	116.59	1.84	1.17	1	1.67	10.29	1	1.19	8	1.02	1	1.94	1	103.14	5.8	1	3.94
hsa-miR-365a-3p+hsa-miR-365b-3p	MIMAT0000710	Endogenous1	2.99	16.68	7.38	15.97	25.19	13.37	13.23	9.85	5.94	11.88	22.73	4.28	3.57	13.6	12.22	45.44	20.36	23.69	23.73	34.73	25.96	27.78	35.75
hsa-miR-365b-5p	MIMAT0022833	Endogenous1	1	1	1.26	1.09	1.19	23.54	10.09	1.14	1	1	1.67	1	1	1.19	1	1.02	1	1	1	11.93	1.01	1	1.1
hsa-miR-367-3p	MIMAT0000719	Endogenous1	1	1	1.26	1.09	1.19	49.69	47.68	1.14	1	1	1.67	1	1	1.19	1	1.02	1	1	1	46.13	1.01	1	1.1
hsa-miR-369-3p	MIMAT0000721	Endogenous1	1	1	1.26	1.09	1.19	1.45	1.57	1.14	1	1	1.67	1	1	5.25	2.94	1.02	1	1	1	1.63	1.01	1	1.75
hsa-miR-369-5p	MIMAT0001621	Endogenous1	1	2.08	7.38	1.09	1.19	1.45	1.57	1.14	1	1	1.67	2.28	1	5.25	1	1.02	2.52	1.07	1	1.63	1.01	1.72	9.42
hsa-miR-3690	MIMAT0018119	Endogenous1	1	1	1.26	1.09	1.19	10.46	19.49	1.14	1	1	1.67	1	1	1.19	1	1.02	1	1	1	7.05	1.01	1	1.1
hsa-miR-370-3p	MIMAT0000722	Endogenous1	3.52	1	1.26	5.03	1.19	1.45	3.83	1.14	8.8	2.23	1.67	1	2.99	2.86	2.09	1.02	1.58	7.16	1	1.63	1.01	1	1.1
hsa-miR-370-5p	MIMAT0026483	Endogenous1	1	1	1.26	1.09	1.19	9.01	1.57	1.14	1	1	1.67	1	1	1.19	1	1.02	1	1	1	1.63	1.01	1	1.1
hsa-miR-371a-5p	MIMAT0004687	Endogenous1	1	1	1.26	1.09	1.19	1.45	1.57	1.14	11.65	1	4.39	1	1	1.19	1	1.02	1	2.81	1	1.63	1.01	1	5.04
hsa-miR-371b-5p	MIMAT0019892	Endogenous1	1	1	1.26	1.09	1.19	1.45	1.57	1.14	1	1	1.67	1	1	1.19	1	1.02	1	1	1	1.63	1.01	1	1.1
hsa-miR-372-3p	MIMAT0000724	Endogenous1	1	1	1.26	1.09	1.19	1.45	1.57	1.14	1	1	1.67	1	1	1.19	1	1.02	1	1	1	1.63	1.01	1	1.1
hsa-miR-373-3p	MIMAT0000726	Endogenous1	1	1	1.26	1.09	1.19	1.45	1.57	1.14	1	1	1.67	1	1	1.19	1	1.02	1	1	1	1.63	1.01	1	1.1
hsa-miR-374a-3p	MIMAT0004688	Endogenous1	1	1	1.26	1.09	1.19	1.45	1.57	1.14	1	1	1.67	1	1	1.19	1	1.02	1	1	1	1.63	1.01	1	1.1
hsa-miR-374a-5p	MIMAT0000727	Endogenous1	9.94	14.73	13.69	19.25	21.6	7.56	5.4	13.28	14.51	3.11	27.74	4.28	4.16	1.19	7.15	23	24.11	13.25	44.3	13.56	12.85	10.74	14.91
hsa-miR-374b-5p	MIMAT0004955	Endogenous1	1	1	1.26	1.09	1.19	48.24	49.25	1.14	1	1	1.67	1	1	1.19	1	1.02	1	1	1	15.19	1.01	1	7.23
hsa-miR-374c-5p	MIMAT0018443	Endogenous1	1	1.11	1.26	1.09	1.19	22.09	30.45	1.14	1	1	1.67	1	1	1.19	1	1.02	1	1	1	26.59	1.01	1	1.1
hsa-miR-375	MIMAT0000728	Endogenous1	1	1	1.26	1.09	1.19	13.37	22.62	1.14	1	1	1.67	1	1	1.19	1	1.02	1	1.94	1	1.63	1.01	1	1.1
hsa-miR-376a-2-5p	MIMAT0022928	Endogenous1	1	1	1.26	1.09	1.19	1.45	1.57	1.14	1	1	1.67	1	1	1.19	1	1.02	1	1	1	1.63	1.01	1	1.1
hsa-miR-376a-3p	MIMAT0000729	Endogenous1	1.92	5	4.85	15.97	7.27	23.54	28.89	6.41	15.47	3.11	14.39	10.29	2.4	6.44	3.78	1.57	10.03	12.38	4.03	29.85	9.83	9.74	16
hsa-miR-376b-3p	MIMAT0002172	Endogenous1	1	1	1.26	1.09	1.19	1.45	1.57	1.14	1	1	1.67	1	1	1.19	1	1.02	1	1	1	1.63	1.01	1	1.1
hsa-miR-376c-3p	MIMAT0000720	Endogenous1	1	1	1.26	1.09	1.19	1.45	1.57	1.14	1	1	1.67	1	1	1.19	2.09	1.02	1	1	1	1.63	1.01	1	1.1
hsa-miR-376c-5p	MIMAT0022861	Endogenous1	1	1	7.38	1.74	1.19	1.45	1.57	1.14	1	2.23	1.67	1	4.75	1.19	1	1.02	1	1	1	1.63	5.8	1	1.1
hsa-miR-377-3p	MIMAT0000730	Endogenous1	6.2	5.98	3.59	2.84	14.43	1.75	1.57	1.14	8.8	1	1.67	3.28	1	1.67	1	1.57	6.28	1.94	9.17	1.63	3.78	1	11.62
hsa-miR-378b	MIMAT0014999	Endogenous1	1	1	1.26	1.09	1.19	1.45	1.57	1.14	1	1	1.67	1	1	1.19	1	1.02	1	1	1	1.63	1.01	1	1.1
hsa-miR-378c	MIMAT0016847	Endogenous1	1	1	1.26	1.09	1.19	1.45	1.57	1.14	1	1	1.67	1	1	1.19	1	1.02	1	1	1	1.63	1.01	1	1.1
hsa-miR-378d	MIMAT0018926	Endogenous1	1	1	2.33	2.84	1.19	1.45	1.57	1.14	1	1	1.67	1	1	1.19	1	1.02	1	1	1	1.63	1.76	1	1.1
hsa-miR-378e	MIMAT0018927	Endogenous1	9.94	21.54	17.47	20.35	29.96	1.45	1.57	7.56	26.9	25.91	77.78	13.29	8.85	39.85	24.87	49.52	26.93	21.08	46.87	24.96	24.96	15.75	45.62
hsa-miR-378f	MIMAT0018932	Endogenous1	6.73	3.06	7.38	1.74	1.19	7.56	13.23	1.84	10.7	1	9.39	4.28	2.99	7.63	5.47	1.57	6.28	4.55	2.31	1.63	11.85	8.74	20.39
hsa-miR-378g	MIMAT0018937	Endogenous1	1	4.03	8.64	2.84	3.68	1.45	1.57	4.13	5.94	1.35	1.67	1.28	1	1.19	1	1.02	1	1	15.16	1.63	5.8	10.74	28.07
hsa-miR-378h	MIMAT0018984	Endogenous1	3.52	10.84	1.26	1.09	1.19	1.45	1.57	8.7	1	1	9.39	1	1	2.86	6.31	5.65	3.46	3.68	5.74	1.63	5.8	6.73	16
hsa-miR-378i	MIMAT0019074	Endogenous1	1	20.57	1.26	7.21	2.49	1.75	8.53	1.84	1	48.72	29.41	5.28	5.92	6.44	26.56	40.34	53.22	46.3	39.16	46.13	53.19	67.86	76.32
hsa-miR-379-5p	MIMAT0000733	Endogenous1	12.61	22.51	9.9	15.97	12.04	10.46	5.4	4.13	12.61	7.49	24.4	3.28	2.99	11.21	13.9	18.92	13.79	14.99	11.74	24.96	8.82	21.76	20.39
hsa-miR-380-3p	MIMAT0000735	Endogenous1	1	1.11	1.26	1.09	1.19	1.45	1.57	1.14	3.08	1	1.67	1	1	1.19	1	1.02	1	1	1	1.63	1.01	1.72	1.1
hsa-miR-381-3p	MIMAT0000736	Endogenous1	1	1	1.26	1.09	1.19	1.45	1.57	1.14	1	1	1.67	1	1	1.19	1	7.69	1	1	1	1.63	2.77	1	1.75
hsa-miR-381-5p	MIMAT0022862	Endogenous1	1	1.11	1.26	1.09	1.19	45.34	33.58	1.14	1	1	1.67	1	1	1.19	1	1.02	1	1	1	24.96	1.01	1	1.1
hsa-miR-382-3p	MIMAT0022697	Endogenous1	7.27	4.03	9.9	6.12	2.49	1.45	1.57	1.84	5.94	2.23	1.67	8.29	7.09	1.67	6.31	1.02	1.58	3.68	6.6	2.16	8.82	4.73	10.52
hsa-miR-382-5p	MIMAT0000737	Endogenous1	1	1.11	1.26	5.03	1.19	1.45	1.57	1.14	1	1.35	21.07	1	1	1.19	4.62	15.86	19.42	1	14.31	1.63	15.88	6.73	19.29
hsa-miR-383-5p	MIMAT0000738	Endogenous1	1	1	1.26	1.09	1.19	22.09	28.89	1.14	1	1	1.67	1	1	1.19	1	1.02	1	1	1	7.05	1.01	1	1.1
hsa-miR-384	MIMAT0001075	Endogenous1	1	1	1.26	1.09	4.88	51.15	16.36	1.14	1	1	1.67	1	1	1.19	1	1.02	1	1	1	29.85	1.01	1	1.1
hsa-miR-3916	MIMAT0018190	Endogenous1	1	1	1.26	1.09	1.19	1.45	1.57	1.14	1	1	1.67	1	1	1.19	1	1.02	1	1	1	1.63	1.76	1	1.1
hsa-miR-3918	MIMAT0018192	Endogenous1	1	1	1.26	1.09	1.19	17.73	21.06	1.14	1	1	1.67	1	1	1.19	1	1.02	1	1	1	20.08	1.01	1	1.1
hsa-miR-3928-3p	MIMAT0018205	Endogenous1	1	1	1.26	1.09	1.19	1.45	1.57	1.14	1	1	1.67	1	1.81	1.19	1	1.02	1	1	1	1.63	1.01	1	1.1
hsa-miR-3934-5p	MIMAT0018349	Endogenous1	2.99	1	1.26	1.09	1.19	1.45	5.4	5.27	10.7	1	1.67	1	5.92	1.67	2.94	5.65	2.52	7.16	7.45	1.63	5.8	1	3.94
hsa-miR-409-3p	MIMAT0001639	Endogenous1	1	1	1.26	1.09	1.19	4.65	8.53	1.14	1	1	1.67	1	1	1.19	1	1.02	1	1	1	3.79	1.01	1	9.42
hsa-miR-409-5p	MIMAT0001638	Endogenous1	1	1	1.26	3.93	1.19	1.45	1.57	1.14	1	1	1.67	1	1	1.19	1	1.02	1	3.68	1	1.63	1.01	1	1.1
hsa-miR-410-3p	MIMAT0002171	Endogenous1	1	1	1.26	2.84	1.19	1.45	1.57	2.98	1	1	6.05	1	1	1.19	1	1.02	1	1	1	1.63	1.01	1	1.1
hsa-miR-411-5p	MIMAT0003329	Endogenous1	7.8	14.73	18.74	26.91	20.41	19.18	16.36	13.28	19.28	10.13	37.75	8.29	4.16	38.66	11.37	38.3	32.56	17.6	28.87	28.22	25.96	27.78	40.13
hsa-miR-412-3p	MIMAT0002170	Endogenous1	1.38	7.92	4.85	1.09	1.19	6.11	2.26	7.56	4.03	1	4.39	1	3.57	1.19	1.25	4.63	1.58	8.03	1	2.16	1.01	1	12.71
hsa-miR-421	MIMAT0003339	Endogenous1	1	1	1.26	1.09	1.19	1.45	1.57	1.84	4.98	3.11	1.67	2.28	1	1.67	1	1.02	1	1.07	9.17	1.63	1.01	6.73	5.04
hsa-miR-422a	MIMAT0001339	Endogenous1	1	1	1.26	1.09	1.19	11.92	6.96	1.14	1	1	1.67	1	1	1.19	1	1.02	1	1	1	11.93	1.01	1	1.1
hsa-miR-423-3p	MIMAT0001340	Endogenous1	6.73	12.78	2.33	7.21	10.85	1.45	2.26	6.41	6.89	14.51	39.41	12.29	4.16	12.41	18.97	28.1	19.42	13.25	14.31	2.16	12.85	2.72	10.52
hsa-miR-423-5p	MIMAT0004748	Endogenous1	29.73	40.99	49.03	45.52	53.86	7.56	17.92	16.71	15.47	39.95	101.13	47.32	24.11	35.08	46.81	84.21	56.97	40.21	46.01	37.99	36.05	51.83	44.52
hsa-miR-424-5p	MIMAT0001341	Endogenous1	4.59	1	4.85	1.09	1.19	1.45	1.57	1.14	1	1	1.67	1	1	1.19	1	1.02	1	1	1	1.63	1.01	4.73	1.1
hsa-miR-425-5p	MIMAT0003393	Endogenous1	1	1	1.26	1.09	1.19	40.98	35.15	1.14	1	1	1.67	1	1	1.19	1	1.02	1	1	1	33.11	1.01	1	8.33
hsa-miR-4284	MIMAT0016915	Endogenous1	1.38	1	1.26	1.09	3.68	4.65	1.57	1.14	1	2.23	4.39	4.28	1.23	1.19	2.09	3.61	7.22	1	1	1.63	1.76	24.77	13.81
hsa-miR-4286	MIMAT0016916	Endogenous1	1.92	1.11	1.26	9.4	1.19	1.45	1.57	1.14	4.03	1.35	14.39	1.28	1	1.19	10.53	9.73	1.58	4.55	1.45	10.3	3.78	18.76	19.29
hsa-miR-429	MIMAT0001536	Endogenous1	1	1	1.26	1.09	1.19	6.11	1.57	1.14	1	1	1.67	1	1	1.19	1	1.02	1	1	1	1.63	1.01	1	1.1
hsa-miR-431-5p	MIMAT0001625	Endogenous1	1	1	1.26	1.09	1.19	17.73	6.96	1.14	1	1	1.67	1	1	1.19	1	1.02	1	1	1	2.16	1.01	1	1.1
hsa-miR-432-5p	MIMAT0002814	Endogenous1	1	1	1.26	1.09	1.19	1.45	1.57	2.98	1	1	6.05	1	3.57	1.19	1	1.02	1	1.07	1	1.63	1.01	1	1.1
hsa-miR-433-3p	MIMAT0001627	Endogenous1	3.52	1	4.85	1.09	1.19	1.45	1.57	1.14	3.08	2.23	4.39	1	1	1.19	1	4.63	1	1.94	1	1.63	1.01	1	1.1
hsa-miR-433-5p	MIMAT0026554	Endogenous1	1	1	1.26	1.09	1.19	1.45	1.57	1.14	1	1	1.67	1	1	1.19	1	1.02	1	1	1	1.63	1.01	1	1.1
hsa-miR-4421	MIMAT0018934	Endogenous1	1	1	1.26	1.09	1.19	22.09	5.4	1.14	1	1	1.67	1	1	4.05	1	1.02	1	1	1	10.3	1.01	1	1.1
hsa-miR-4425	MIMAT0018940	Endogenous1	1	1	1.26	1.09	1.19	1.45	1.57	1.14	1	1	1.67	1	1	4.05	1	1.02	1	1	1	1.63	1.01	1.72	1.1
hsa-miR-4431	MIMAT0018947	Endogenous1	1	1	1.26	1.09	1.19	1.45	1.57	1.14	1	1	1.67	3.28	1	1.19	1	1.02	1	2.81	1	1.63	1.01	1	1.1
hsa-miR-4435	MIMAT0018951	Endogenous1	1	1	1.26	1.09	1.19	54.05	32.02	1.14	1	1	1.67	1	1	1.19	1	1.02	1	1	1	28.22	1.01	1	1.1
hsa-miR-4443	MIMAT0018961	Endogenous1	7.8	10.84	9.9	22.54	1.19	1.45	1.57	2.98	1	3.11	31.07	14.29	4.16	6.44	13.9	31.16	10.03	9.77	18.59	1.63	3.78	2.72	11.62
hsa-miR-4448	MIMAT0018967	Endogenous1	1	1	1.26	1.74	1.19	1.45	1.57	1.14	1	3.99	2.72	1	1	1.67	1	1.02	1	1	1	1.63	1.01	1	1.75
hsa-miR-4451	MIMAT0018973	Endogenous1	1	1	1.26	1.09	1.19	1.45	1.57	1.14	1	1	1.67	1	1	1.19	1	1.02	1	1	1	1.63	1.01	1	1.1
hsa-miR-4454+hsa-miR-7975	MIMAT0018976	Endogenous1	54.32	93.52	105.83	55.37	92.09	61.32	79	28.15	76.45	1080.26	476.44	40.32	47.58	39.85	115.99	461.67	497.26	1231.87	1125.61	2311.6	1137.22	1385.66	1632.6
hsa-miR-4455	MIMAT0018977	Endogenous1	4.06	1.11	3.59	3.93	2.49	1.75	13.23	6.41	2.13	1	2.72	1	2.99	5.25	8.84	2.59	1.58	8.9	8.31	2.16	8.82	9.74	9.42
hsa-miR-4458	MIMAT0018980	Endogenous1	1	1	1.26	1.09	1.19	26.45	13.23	1.14	1	1	1.67	1	1	1.19	1	1.02	1	1	1	1.63	1.01	1	1.1
hsa-miR-4461	MIMAT0018983	Endogenous1	1	8.89	18.74	2.84	8.46	1.75	2.26	14.42	26.9	3.99	6.05	1	5.92	6.44	7.15	1.57	1	5.42	10.88	15.19	2.77	4.73	14.91
hsa-miR-448	MIMAT0001532	Endogenous1	1	1	4.85	1.09	1.19	1.45	1.57	1.14	1	1	6.05	1	1.23	4.05	3.78	1.02	1	1	1	1.63	6.8	1	6.13
hsa-miR-4485-3p	MIMAT0019019	Endogenous1	1	4.03	1.26	3.93	1.19	1.45	1.57	1.84	5.94	2.23	1.67	1	1	1.19	1	1.57	1	1	1	1.63	1.01	1	1.1
hsa-miR-4488	MIMAT0019022	Endogenous1	1	6.95	1.26	6.12	9.66	6.11	1.57	1.14	5.94	6.62	2.72	1	3.57	6.44	3.78	3.61	6.28	1.07	1	1.63	5.8	3.72	9.42
hsa-miR-449a	MIMAT0001541	Endogenous1	1	1	1.26	1.09	1.19	1.45	1.57	1.14	1	1	1.67	1	1	1.19	1	1.02	1	1	1	1.63	1.01	1	1.1
hsa-miR-449b-5p	MIMAT0003327	Endogenous1	1	1	6.11	2.84	1.19	9.01	1.57	5.27	1.17	1	1.67	1	2.99	1.19	1	1.02	1	5.42	1	3.79	1.01	3.72	6.13
hsa-miR-449c-5p	MIMAT0010251	Endogenous1	1	1	1.26	1.09	1.19	1.45	1.57	1.14	1	1	1.67	1	1	1.19	1	1.02	1	1	1	1.63	1.01	1	1.1
hsa-miR-450a-1-3p	MIMAT0022700	Endogenous1	1	1	1.26	1.09	1.19	32.26	41.41	1.14	1	1	1.67	1	1	1.19	1	1.02	1	1	1	23.33	1.01	1	3.94
hsa-miR-450a-2-3p	MIMAT0031074	Endogenous1	1	4.03	2.33	1.74	1.19	6.11	1.57	1.14	1	1	1.67	1	3.57	4.05	1	1.02	4.4	5.42	1	1.63	1.01	5.73	11.62
hsa-miR-450a-5p	MIMAT0001545	Endogenous1	1	1	1.26	1.09	1.19	1.45	1.57	1.14	1	1	1.67	1	1	1.19	1	1.02	1	1	1	1.63	1.01	1	1.1
hsa-miR-450b-3p	MIMAT0004910	Endogenous1	1	1	1.26	1.09	1.19	1.45	1.57	1.14	1	1	1.67	1	1	1.19	1	1.02	1	1	1	1.63	1.01	1	1.1
hsa-miR-450b-5p	MIMAT0004909	Endogenous1	1	11.81	1.26	3.93	10.85	87.47	105.62	1.84	1	1	1.67	1.28	1	1.19	13.9	1.02	1	1	1	99.88	1.01	6.73	1.1
hsa-miR-4516	MIMAT0019053	Endogenous1	15.82	9.87	4.85	8.31	6.07	4.65	1.57	1.14	11.65	7.49	29.41	11.29	10.03	23.15	8.84	38.3	30.69	17.6	4.88	31.48	31.01	40.8	28.07
hsa-miR-451a	MIMAT0001631	Endogenous1	113.68	292.93	287.59	244.71	473.18	194.99	107.19	224.95	2453.71	1077.63	770.01	126.4	153.77	240.31	197.83	544.3	4234.55	215.05	1075.06	976.1	195.37	401.57	1425.32
hsa-miR-452-5p	MIMAT0001635	Endogenous1	1	1	1.26	1.09	1.19	1.45	1.57	1.14	1	1	1.67	1	1	1.19	1	1.02	1	1	1	1.63	1.01	1	1.75
hsa-miR-4521	MIMAT0019058	Endogenous1	1	1	1.26	1.09	1.19	22.09	22.62	1.14	1	1	1.67	1	1	1.19	1	1.02	1	1	1	16.82	1.01	1	1.1
hsa-miR-4524a-5p	MIMAT0019062	Endogenous1	1	1	1.26	1.09	1.19	20.64	22.62	1.14	1	1	1.67	1	1	1.19	1	1.02	1	1	1	8.68	1.01	1	1.1
hsa-miR-4531	MIMAT0019070	Endogenous1	1	1	1.26	1.09	1.19	1.45	1.57	1.14	1	1	1.67	1	1	1.19	1	1.57	1	1	1	1.63	1.01	1	1.75
hsa-miR-4532	MIMAT0019071	Endogenous1	1	1	1.26	1.09	1.19	1.45	1.57	1.14	1	1	1.67	1	1	1.19	1	1.02	1	1	1	1.63	1.01	1	1.75
hsa-miR-4536-3p	MIMAT0020959	Endogenous1	1	1	2.33	3.93	1.19	4.65	2.26	1.14	4.98	1	1.67	1.28	2.4	6.44	1.25	1.02	1	6.29	1.45	1.63	1.01	7.73	2.84
hsa-miR-4536-5p	MIMAT0019078	Endogenous1	2.99	2.08	3.59	1.09	1.19	1.45	1.57	1.84	1	1	7.72	2.28	1.81	1.19	1	3.61	1	3.68	1	1.63	3.78	1	1.1
hsa-miR-454-3p	MIMAT0003885	Endogenous1	1	3.06	8.64	1.09	1.29	7.56	1.57	7.56	11.65	5.74	19.4	1.28	2.99	1.19	1	1.02	1.58	4.55	1	1.63	1.76	1	1.1
hsa-miR-455-3p	MIMAT0004784	Endogenous1	1	1	1.26	1.09	1.19	1.45	1.57	1.14	1	5.74	2.72	1	1	1.19	2.09	5.65	4.4	6.29	1.45	1.63	1.01	1	1.1
hsa-miR-455-5p	MIMAT0003150	Endogenous1	1	1	1.26	1.09	1.19	1.45	1.57	1.14	1	1	1.67	1	1	1.19	1	1.02	1	1	1	1.63	1.01	1	1.1
hsa-miR-4647	MIMAT0019709	Endogenous1	1.92	1	1.26	1.09	10.85	1.45	1.57	1.14	5.94	5.74	1.67	1	3.57	1.67	8.84	1.02	5.34	1	1	1.63	1.01	1	1.1
hsa-miR-4707-3p	MIMAT0019808	Endogenous1	1	1	1.26	1.09	1.19	1.45	1.57	1.14	1	1	1.67	1	1	1.19	1	1.02	1	1	1	1.63	1.01	1	1.1
hsa-miR-4707-5p	MIMAT0019807	Endogenous1	4.59	5.98	7.38	1.09	1.29	1.45	1.57	8.7	5.94	1	1.67	6.28	6.51	2.86	1	1.02	1	4.55	1.45	5.42	1.01	7.73	10.52
hsa-miR-4741	MIMAT0019871	Endogenous1	1	1	1.26	1.09	1.19	1.45	1.57	1.14	1	1	1.67	1	1	1.19	1	1.02	1	1	1	1.63	1.01	1	1.1
hsa-miR-4755-5p	MIMAT0019895	Endogenous1	1.92	6.95	6.11	1.09	15.63	11.92	1.57	1.14	4.03	1	2.72	1	1	2.86	7.15	1.02	1	8.9	2.31	7.05	1.01	9.74	13.81
hsa-miR-4787-3p	MIMAT0019957	Endogenous1	1	1	1.26	1.09	1.19	22.09	35.15	1.14	1	1	1.67	1	1	1.19	1	1.02	1	1	1	5.42	1.01	1	1.1
hsa-miR-4787-5p	MIMAT0019956	Endogenous1	1.92	1	3.59	1.09	1.19	10.46	6.96	1.14	1	1	1.67	1	1	1.19	1	1.02	1	1	1	3.79	1.01	1	1.1
hsa-miR-4792	MIMAT0019964	Endogenous1	1	1.11	1.26	1.09	1.19	1.45	1.57	1.14	1	1	1.67	1	1	1.19	1	1.02	1	1	1	1.63	1.01	1	1.1
hsa-miR-483-3p	MIMAT0002173	Endogenous1	1	1.11	1.26	1.09	3.68	1.45	1.57	1.14	1	1	1.67	1	1	1.19	1	1.02	1	1	1	1.63	1.01	1	1.75
hsa-miR-483-5p	MIMAT0004761	Endogenous1	1	1	1.26	1.09	1.19	1.45	1.57	1.14	1	1	1.67	1	1	1.19	1	1.02	1	1	1	1.63	1.01	1	1.1
hsa-miR-484	MIMAT0002174	Endogenous1	1	1	1.26	1.09	1.19	1.45	1.57	1.14	1	1	1.67	1	1	1.19	1	1.02	1	1	1	1.63	1.01	1	1.1
hsa-miR-485-3p	MIMAT0002176	Endogenous1	1	1	1.26	1.09	1.19	1.45	1.57	1.84	1	3.99	22.73	1	1	1.19	1.25	12.79	3.46	1.94	1	1.63	1.01	3.72	1.1
hsa-miR-485-5p	MIMAT0002175	Endogenous1	1	1	1.26	1.09	1.19	1.45	1.57	1.14	4.03	1	1.67	1	1	1.19	1	1.02	1	1.07	1	1.63	1.01	1	7.23
hsa-miR-486-3p	MIMAT0004762	Endogenous1	3.52	2.08	1.26	3.93	4.88	3.2	10.09	1.14	5.94	3.11	1.67	1.28	1	1.19	1	1.02	1	1	1.45	1.63	1.01	1	1.75
hsa-miR-487a-3p	MIMAT0002178	Endogenous1	1	1	1.26	6.12	1.19	1.45	1.57	8.7	7.84	1	1.67	1	1	1.19	4.62	1.02	4.4	1	1	1.63	3.78	4.73	1.1
hsa-miR-487b-3p	MIMAT0003180	Endogenous1	1	1	1.26	1.09	1.19	1.45	1.57	1.14	1	3.11	1.67	1	1	1.19	2.94	1.02	1	1	1	1.63	1.01	1.72	1.75
hsa-miR-487b-5p	MIMAT0026614	Endogenous1	1	1	1.26	2.84	1.19	1.45	1.57	1.14	2.13	1	1.67	1	1.23	1.19	1	1.02	4.4	1	1	1.63	1.01	2.72	6.13
hsa-miR-488-3p	MIMAT0004763	Endogenous1	1	1	1.26	1.09	1.19	1.45	1.57	1.14	1	1	1.67	1	1	1.19	1	1.02	1	1	1	1.63	1.01	1	1.1
hsa-miR-489-3p	MIMAT0002805	Endogenous1	1	1	1.26	1.09	1.19	1.45	1.57	1.14	1	1	1.67	1	1	1.19	1	1.57	1	1	1	1.63	1.01	1	1.1
hsa-miR-490-3p	MIMAT0002806	Endogenous1	1	1	1.26	1.09	1.19	1.45	1.57	1.14	1	1	1.67	1	1	1.19	1	1.02	1	1	1	1.63	1.01	1	1.1
hsa-miR-490-5p	MIMAT0004764	Endogenous1	1	1	1.26	1.09	1.19	33.71	3.83	1.14	1	1	1.67	1	1	1.19	1	1.02	1	1	1	18.45	1.01	1	5.04
hsa-miR-491-3p	MIMAT0004765	Endogenous1	1	1	1.26	1.09	1.19	38.07	46.11	1.14	1	1	1.67	1	1	1.19	3.78	1.02	1	1	1	11.93	1.01	1	1.1
hsa-miR-491-5p	MIMAT0002807	Endogenous1	1	1	6.11	1.09	1.19	26.45	35.15	1.14	1	1	1.67	1	1	1.19	5.47	1.02	1	1.94	1	1.63	3.78	1	6.13
hsa-miR-492	MIMAT0002812	Endogenous1	1	1	1.26	1.09	1.19	32.26	16.36	1.14	1	1	1.67	1	1	1.19	1	1.02	1	1	1	1.63	1.01	1	1.1
hsa-miR-493-3p	MIMAT0003161	Endogenous1	1	1	1.26	1.09	1.19	6.11	21.06	1.14	1	1	1.67	1	1	1.19	1	1.02	1	1	1	26.59	1.01	1	1.1
hsa-miR-494-3p	MIMAT0002816	Endogenous1	1	1	2.33	1.09	1.19	1.45	1.57	1.14	1	3.11	1.67	1	1	1.67	1	4.63	1	1	1	1.63	1.01	1	1.1
hsa-miR-494-5p	MIMAT0026607	Endogenous1	1	1	1.26	1.09	1.19	1.45	1.57	1.14	1	1	1.67	1	1	1.19	1	1.02	1	1	1	1.63	1.01	1	1.1
hsa-miR-495-3p	MIMAT0002817	Endogenous1	18.5	24.46	16.21	13.78	35.94	36.62	25.75	8.7	17.37	13.63	21.07	9.29	7.68	11.21	18.97	32.18	12.85	12.38	18.59	26.59	6.8	19.76	24.78
hsa-miR-495-5p	MIMAT0022924	Endogenous1	1	1	1.26	3.93	3.68	1.45	1.57	1.14	2.13	4.86	2.72	2.28	1	1.67	1	1.02	1	1	1	7.05	3.78	6.73	6.13
hsa-miR-496	MIMAT0002818	Endogenous1	1	1	1.26	2.84	1.19	1.45	1.57	1.14	1	1	19.4	6.28	1	1.19	3.78	4.63	3.46	1	1	1.63	1.01	1	2.84
hsa-miR-497-5p	MIMAT0002820	Endogenous1	1	3.06	1.26	2.84	2.49	1.45	1.57	1.84	2.13	4.86	1.67	1	3.57	1.19	8	11.77	1	1.07	1	1.63	2.77	1	1.1
hsa-miR-498	MIMAT0002824	Endogenous1	1	5.98	1.26	3.93	1.19	1.45	1.57	1.14	1	1	4.39	1	1	4.05	2.09	2.59	1	1	1	1.63	1.01	1	8.33
hsa-miR-499a-3p	MIMAT0004772	Endogenous1	1	1	1.26	1.09	1.19	1.45	1.57	1.14	1	1	1.67	1	1	1.19	2.09	1.02	1	1.07	1	1.63	1.01	1	1.1
hsa-miR-499a-5p	MIMAT0002870	Endogenous1	3.52	38.08	2.33	1.09	12.04	286.53	216.82	1.14	1	1	14.39	11.29	8.27	11.21	19.81	1.02	5.34	9.77	1	207.37	9.83	12.74	14.91
hsa-miR-499b-3p	MIMAT0019898	Endogenous1	2.45	1	1.26	1.09	2.49	7.56	1.57	1.14	1	1	1.67	1	1	1.19	1	1.02	1	1	1	1.63	1.01	2.72	1.1
hsa-miR-499b-5p	MIMAT0019897	Endogenous1	1	1	1.26	1.09	1.19	1.45	1.57	1.14	1	1	1.67	1	1	1.19	1	1.02	1	1	1	1.63	1.01	1	1.1
hsa-miR-5001-3p	MIMAT0021022	Endogenous1	1	1	1.26	1.09	1.19	1.45	1.57	1.14	1	1	1.67	1	1	1.19	1	1.02	1	1	1	1.63	1.01	1	1.1
hsa-miR-5001-5p	MIMAT0021021	Endogenous1	1	8.89	1.26	3.93	1.19	1.45	1.57	1.14	1.17	1	7.72	3.28	3.57	1.19	1	1.02	2.52	1	2.31	1.63	1.01	1	2.84
hsa-miR-500a-5p+hsa-miR-501-5p	MIMAT0004773	Endogenous1	1	1	1.26	1.09	1.19	13.37	27.32	1.14	1	1	1.67	1	1	1.19	1	1.02	1	1	1	3.79	1.01	1	1.1
hsa-miR-501-3p	MIMAT0004774	Endogenous1	1	1	1.26	1.09	1.19	1.45	1.57	1.14	1	1	1.67	1	1	1.19	1	1.02	1	1	1	1.63	1.01	2.72	1.1
hsa-miR-5010-3p	MIMAT0021044	Endogenous1	1	5.98	1.26	1.09	1.19	1.45	1.57	1.84	1.17	1	1.67	5.28	2.4	1.19	2.09	6.67	1.58	9.77	4.88	3.79	3.78	5.73	2.84
hsa-miR-5010-5p	MIMAT0021043	Endogenous1	1	1	1.26	1.09	1.19	43.88	19.49	1.14	1	1	1.67	1	1	1.19	1	1.02	1	1	1	3.79	1.01	1	1.1
hsa-miR-502-3p	MIMAT0004775	Endogenous1	1	2.08	2.33	1.09	1.19	4.65	1.57	1.14	1	1	9.39	1	1.23	1.19	1	1.02	1	3.68	1	1.63	2.77	5.73	14.91
hsa-miR-502-5p	MIMAT0002873	Endogenous1	1	4.03	1.26	2.84	1.19	9.01	1.57	1.84	1	1	2.72	1	1.81	1.19	4.62	1.02	1	1	1	1.63	1.01	1	1.1
hsa-miR-503-3p	MIMAT0022925	Endogenous1	1	1	1.26	3.93	1.19	1.45	1.57	1.14	1	1	2.72	1.28	1	1.19	1	1.02	1	2.81	1	1.63	1.01	1	1.1
hsa-miR-503-5p	MIMAT0002874	Endogenous1	2.45	1	1.26	5.03	1.19	4.65	2.26	5.27	4.98	1.35	7.72	1	2.4	1.19	2.94	1.02	1	1	1	1.63	1.01	1	7.23
hsa-miR-504-3p	MIMAT0026612	Endogenous1	1	1	1.26	1.09	1.19	13.37	27.32	1.14	1	1	1.67	1	1	1.19	1	1.02	1	1	1	1.63	1.01	1	1.1
hsa-miR-504-5p	MIMAT0002875	Endogenous1	1	1	1.26	1.09	1.19	38.07	41.41	1.14	1	1	1.67	1	1	1.19	1	1.02	1	1	1	26.59	1.01	1	1.1
hsa-miR-505-3p	MIMAT0002876	Endogenous1	1	1	1.26	1.09	1.19	22.09	33.58	1.14	1	1	1.67	1	1	1.19	1	1.02	1	1	1	20.08	1.01	1	1.1
hsa-miR-506-3p	MIMAT0002878	Endogenous1	1	1	1.26	1.09	4.88	38.07	39.85	1.14	1	1	1.67	4.28	1.23	1.19	5.47	2.59	1	1	1	37.99	1.01	1	7.23
hsa-miR-506-5p	MIMAT0022701	Endogenous1	1	5.98	1.26	1.09	13.24	10.46	2.26	6.41	1.17	1	9.39	3.28	1.81	1.67	8	1.02	1	8.03	1	1.63	1.01	1	1.1
hsa-miR-507	MIMAT0002879	Endogenous1	1	1.11	1.26	1.09	1.19	1.45	1.57	1.14	1	1	1.67	1	1	1.19	1	1.02	1	1	1	1.63	1.01	1	1.1
hsa-miR-508-3p	MIMAT0002880	Endogenous1	8.87	1	11.16	1.74	10.85	10.46	8.53	2.98	6.89	1.35	9.39	1	1	1.19	3.78	1.02	6.28	5.42	10.88	15.19	4.79	6.73	16
hsa-miR-508-5p	MIMAT0004778	Endogenous1	2.45	1.11	1.26	1.74	2.49	1.45	1.57	8.7	1	1	1.67	1	1	1.67	1	1.02	6.28	1	1	1.63	1.01	1	2.84
hsa-miR-509-3-5p	MIMAT0004975	Endogenous1	1	1.11	1.26	1.09	1.19	1.45	1.57	1.14	1	1	2.72	1	1	1.67	1	1.02	1	1	1	1.63	1.01	1	1.1
hsa-miR-509-3p	MIMAT0002881	Endogenous1	1	1	1.26	1.09	1.19	1.45	1.57	1.14	1	2.23	1.67	1	1	1.19	1	1.02	1	1	1.45	1.63	2.77	1	1.75
hsa-miR-509-5p	MIMAT0004779	Endogenous1	1	3.06	1.26	2.84	1.19	11.92	28.89	1.14	1	1	1.67	1	1	1.19	1	1.02	1	1	1	18.45	1.01	1	1.1
hsa-miR-510-3p	MIMAT0026613	Endogenous1	1	1	1.26	1.74	1.19	1.45	1.57	1.14	2.13	1	1.67	1	1	5.25	1	1.02	1	1.94	1	1.63	1.01	1	2.84
hsa-miR-510-5p	MIMAT0002882	Endogenous1	1	1	1.26	1.09	1.19	1.45	1.57	1.14	1	1	1.67	1	1	1.19	1	1.02	1	1	1	1.63	1.01	1	1.1
hsa-miR-511-5p	MIMAT0002808	Endogenous1	1	1	1.26	1.09	1.19	1.45	1.57	1.14	1.17	1	1.67	1	1	1.19	1	1.02	1	4.55	1	1.63	1.01	1	1.1
hsa-miR-512-3p	MIMAT0002823	Endogenous1	1	1	1.26	1.09	1.19	1.45	1.57	1.14	1	1	1.67	1	1	1.19	1	1.02	1	1	1	1.63	1.01	1	1.1
hsa-miR-512-5p	MIMAT0002822	Endogenous1	1	1	1.26	1.09	1.19	1.45	1.57	1.14	1	1	1.67	1	1	1.19	1	1.02	1	1	1	1.63	1.01	1	2.84
hsa-miR-513a-3p	MIMAT0004777	Endogenous1	1	5.98	1.26	1.09	1.19	1.45	1.57	1.14	1	1	1.67	3.28	1	1.19	1.25	1.02	1	1	1	1.63	1.01	1.72	6.13
hsa-miR-513a-5p	MIMAT0002877	Endogenous1	1	1	1.26	1.09	1.19	1.45	1.57	1.14	1	1	6.05	1	1	1.19	1	1.02	7.22	1	1	1.63	1.01	1	1.1
hsa-miR-513b-5p	MIMAT0005788	Endogenous1	1	7.92	1.26	1.74	13.24	91.83	35.15	1.84	3.08	1.35	2.72	2.28	4.75	14.79	6.31	1.02	5.34	3.68	7.45	51.02	7.81	1	6.13
hsa-miR-513c-3p	MIMAT0022728	Endogenous1	1	1	1.26	1.09	1.19	1.45	1.57	1.14	1	1	1.67	1	1	1.19	1	1.02	1	1	1	1.63	1.01	1	1.1
hsa-miR-513c-5p	MIMAT0005789	Endogenous1	1	1	1.26	1.09	1.19	1.45	1.57	1.14	1	1	1.67	1	1	1.19	1	1.02	1	1	1	1.63	1.01	1	1.1
hsa-miR-514a-3p	MIMAT0002883	Endogenous1	10.48	8.89	9.9	1.09	8.46	6.11	6.96	4.13	3.08	3.99	4.39	1.28	5.33	1.19	3.78	13.81	1	8.9	9.17	5.42	1.01	12.74	11.62
hsa-miR-514a-5p	MIMAT0022702	Endogenous1	1	1	1.26	3.93	1.19	42.43	50.81	1.14	1	1	1.67	1	1	1.19	1	1.02	1	1	1	33.11	1.01	1	1.1
hsa-miR-514b-3p	MIMAT0015088	Endogenous1	7.27	8.89	14.95	10.5	13.24	14.82	1.57	2.98	14.51	1.35	7.72	12.29	3.57	1.19	1	2.59	10.03	1.07	14.31	1.63	7.81	11.74	19.29
hsa-miR-514b-5p	MIMAT0015087	Endogenous1	1	1	1.26	8.31	1.29	1.45	1.57	1.14	7.84	6.62	9.39	1	1	8.83	4.62	3.61	2.52	1	1	1.63	1.01	5.73	13.81
hsa-miR-515-3p	MIMAT0002827	Endogenous1	1	1	3.59	6.12	1.19	1.45	1.57	1.84	1	1	2.72	1	1	1.19	1	1.02	1	3.68	1	1.63	1.01	1	1.1
hsa-miR-515-5p	MIMAT0002826	Endogenous1	1	1	1.26	1.09	1.19	20.64	3.83	1.14	1	1	1.67	1	1	1.19	1	1.02	1	1	1	11.93	1.01	1	1.1
hsa-miR-516a-3p+hsa-miR-516b-3p	MIMAT0006778	Endogenous1	1	1	1.26	1.09	1.19	1.45	1.57	1.14	1	1	1.67	1	1	1.19	1	1.02	1	1	1	1.63	1.01	1	1.1
hsa-miR-516a-5p	MIMAT0004770	Endogenous1	1	1	1.26	1.09	1.19	32.26	30.45	1.14	1	1	1.67	1	1	1.19	1	1.02	1	1	1	23.33	1.01	1	1.1
hsa-miR-516b-5p	MIMAT0002859	Endogenous1	1	1	1.26	1.09	1.19	11.92	14.79	1.14	1	1	1.67	1	1	1.19	1	1.02	1	1	1	10.3	1.01	1	1.1
hsa-miR-517a-3p	MIMAT0002852	Endogenous1	1.38	7.92	4.85	9.4	9.66	3.2	13.23	7.56	1	1	1.67	7.28	1.23	5.25	1	1.02	1	3.68	4.88	3.79	1.01	12.74	13.81
hsa-miR-517b-3p	MIMAT0002857	Endogenous1	1	1	1.26	1.09	1.19	1.45	1.57	1.14	1	1	1.67	1	1	1.19	1	1.02	1	1	1	1.63	1.01	1	1.1
hsa-miR-517c-3p+hsa-miR-519a-3p	MIMAT0002866	Endogenous1	1	1	1.26	1.74	1.19	1.45	1.57	1.14	1	1	1.67	1	1	1.19	1	1.02	1	1	1	1.63	1.01	1	1.1
hsa-miR-518b	MIMAT0002844	Endogenous1	1	1	1.26	1.09	1.19	32.26	32.02	1.14	1	1	1.67	1	1	1.19	1	1.02	1	1	1	24.96	1.01	1	1.1
hsa-miR-518c-3p	MIMAT0002848	Endogenous1	1	1	1.26	1.09	1.19	29.35	17.92	1.84	1	1	1.67	1	1	1.19	3.78	1.02	1	1	1	8.68	1.01	1	6.13
hsa-miR-518d-3p	MIMAT0002864	Endogenous1	1	1	1.26	1.09	1.19	20.64	21.06	1.14	1	1	1.67	1	1	1.19	1	1.02	1	1	1	29.85	1.01	1	1.1
hsa-miR-518e-3p	MIMAT0002861	Endogenous1	1	1	1.26	1.09	1.19	1.45	1.57	1.14	1	1	1.67	1	1	1.19	1	1.02	1	1	1	1.63	1.01	1	1.1
hsa-miR-518f-3p	MIMAT0002842	Endogenous1	1	1	1.26	6.12	1.19	1.45	1.57	1.14	1	1	1.67	1	1	1.19	1	1.02	1	3.68	1	1.63	1.01	3.72	1.1
hsa-miR-5196-3p+hsa-miR-6732-3p	MIMAT0021129	Endogenous1	1	4.03	1.26	1.09	1.29	1.45	1.57	1.14	1	1	1.67	1	1	1.19	4.62	10.75	2.52	5.42	2.31	3.79	4.79	2.72	1.1
hsa-miR-5196-5p	MIMAT0021128	Endogenous1	1	1	1.26	1.09	1.19	1.45	1.57	1.14	1	1	1.67	1	1	1.19	1	1.02	1	1	1	1.63	1.01	1	1.1
hsa-miR-519b-3p	MIMAT0002837	Endogenous1	1	1	1.26	1.09	1.19	19.18	14.79	1.14	1	1	1.67	1	1	1.19	1	1.02	1	1	1	13.56	1.01	1	1.1
hsa-miR-519b-5p+hsa-miR-519c-5p+hsa-miR-523-5p+hsa-miR-518e-5p+hsa-miR-522-5p+hsa-miR-519a-5p	MIMAT0005454	Endogenous1	1	1	1.26	1.09	1.19	10.46	6.96	1.14	1	1	1.67	1	1	1.19	1	1.02	1	1	1	13.56	1.01	1	1.1
hsa-miR-519c-3p	MIMAT0002832	Endogenous1	1	1	1.26	1.09	1.19	1.45	1.57	1.14	1	1	1.67	1	1	1.19	1.25	1.02	1	1	1	1.63	1.01	1	1.1
hsa-miR-519d-3p	MIMAT0002853	Endogenous1	1	1	1.26	1.09	1.19	1.45	1.57	1.14	4.03	2.23	4.39	1	1	1.19	1.25	1.02	1	1	3.17	1.63	1.01	1	1.1
hsa-miR-519e-3p	MIMAT0002829	Endogenous1	1	1	1.26	1.09	1.19	13.37	33.58	1.14	1	1	1.67	1	1	1.19	1	1.02	1	1	1	16.82	1.01	1	1.1
hsa-miR-520a-3p	MIMAT0002834	Endogenous1	1	1	1.26	1.09	1.19	1.45	1.57	1.14	1	1	1.67	1	1	1.19	1	1.02	1	1	1	1.63	1.01	1	1.1
hsa-miR-520a-5p	MIMAT0002833	Endogenous1	1	1	1.26	1.09	1.19	1.45	1.57	1.14	1	1	1.67	1	1	1.19	1	1.02	1	1	1	1.63	1.01	1	1.1
hsa-miR-520b	MIMAT0002843	Endogenous1	1	1	1.26	1.09	1.19	1.45	1.57	1.14	1	1	1.67	1	1	1.19	1	1.02	1	1	1	1.63	1.01	1	1.1
hsa-miR-520c-3p	MIMAT0002846	Endogenous1	1	1	1.26	1.09	1.19	1.45	1.57	1.14	1	1	1.67	1	1	1.19	1	1.02	1	1.07	1	1.63	1.01	1	1.1
hsa-miR-520d-3p	MIMAT0002856	Endogenous1	1	1	1.26	1.09	1.19	1.45	1.57	1.14	1	1	1.67	1	1	1.19	1	1.02	1	1	1	1.63	1.01	1	1.1
hsa-miR-520d-5p+hsa-miR-527+hsa-miR-518a-5p	MIMAT0002855	Endogenous1	1	1	1.26	1.09	1.19	23.54	14.79	1.14	1	1	1.67	1	1	1.19	1	1.02	1	1	1	8.68	1.01	1	1.1
hsa-miR-520e	MIMAT0002825	Endogenous1	1	1	1.26	1.09	1.19	1.45	1.57	1.14	1	1	4.39	1	1	1.19	1	1.02	1	1	1	1.63	1.01	1	1.1
hsa-miR-520f-3p	MIMAT0002830	Endogenous1	1	1	1.26	1.09	1.19	35.17	11.66	1.14	1	1	1.67	1	1	1.19	1	1.02	1	1	1	20.08	1.01	1	1.1
hsa-miR-520g-3p	MIMAT0002858	Endogenous1	1	1	1.26	1.09	1.19	1.45	1.57	1.14	1	1	1.67	1	1	1.19	1	1.02	1	1	1	1.63	1.01	1	1.1
hsa-miR-520h	MIMAT0002867	Endogenous1	4.59	1	1.26	6.12	2.49	1.45	1.57	1.14	5.94	1	4.39	1	1	1.67	7.15	1.02	1	8.9	1	1.63	1.01	2.72	1.1
hsa-miR-521	MIMAT0002854	Endogenous1	1	1	1.26	1.09	1.29	1.45	1.57	1.84	1	1	1.67	1	1	1.19	1	1.02	2.52	1	1	1.63	1.01	1	1.1
hsa-miR-522-3p	MIMAT0002868	Endogenous1	1	1	3.59	1.09	1.19	1.45	1.57	1.14	3.08	1.35	1.67	1	1	7.63	1	2.59	6.28	1	1	5.42	1.01	1	3.94
hsa-miR-523-3p	MIMAT0002840	Endogenous1	1	1	1.26	1.09	1.19	22.09	19.49	1.14	1	1	1.67	1	1	1.19	1	1.02	1	1	1	13.56	1.01	1	1.1
hsa-miR-524-3p	MIMAT0002850	Endogenous1	1	1	1.26	1.09	1.19	29.35	16.36	1.14	1	1	1.67	1	1	1.19	1	1.02	1	1	1	5.42	1.01	1	1.1
hsa-miR-525-3p	MIMAT0002839	Endogenous1	1	1	1.26	1.09	1.19	1.45	13.23	1.14	1	1	1.67	1	1	1.19	1	1.02	1	1	1	1.63	1.01	1	1.1
hsa-miR-525-5p	MIMAT0002838	Endogenous1	1.92	5.98	6.11	7.21	4.88	10.46	10.09	13.28	4.98	2.23	21.07	10.29	6.51	2.86	9.69	3.61	3.46	9.77	6.6	10.3	6.8	11.74	18.2
hsa-miR-526a+hsa-miR-518c-5p+hsa-miR-518d-5p	MIMAT0002845	Endogenous1	6.2	5.98	21.26	12.69	8.46	27.9	5.4	14.42	3.08	8.37	14.39	6.28	7.09	7.63	6.31	8.71	11.91	13.25	1	16.82	3.78	8.74	9.42
hsa-miR-526b-5p	MIMAT0002835	Endogenous1	1	1	1.26	1.09	1.19	1.45	1.57	1.14	1	1	1.67	1	1	1.19	1	1.02	1	1.07	1	1.63	1.01	1	1.1
hsa-miR-532-3p	MIMAT0004780	Endogenous1	1	1	1.26	1.09	1.19	1.45	1.57	7.56	1	1	9.39	1	1	1.19	1	1.02	1	1.94	1	1.63	8.82	1	1.1
hsa-miR-532-5p	MIMAT0002888	Endogenous1	1	1	1.26	1.09	1.19	32.26	27.32	1.14	1	1	1.67	1	1	1.19	1	1.02	1	1	1	18.45	1.01	1	6.13
hsa-miR-539-3p	MIMAT0022705	Endogenous1	1	1	1.26	1.09	1.19	1.45	1.57	1.14	1	1	1.67	1	1	1.19	1	1.02	1	1	1	1.63	1.01	1	1.1
hsa-miR-539-5p	MIMAT0003163	Endogenous1	1	1	1.26	1.09	1.19	29.35	22.62	1.14	1	1	1.67	1	1	1.19	1	1.02	1	1	1	28.22	1.01	1	1.1
hsa-miR-541-3p	MIMAT0004920	Endogenous1	1.38	1.11	1.26	2.84	1.19	1.45	1.57	1.14	1	1	1.67	1	1	1.19	1	1.02	1	1	1	1.63	1.01	1	1.1
hsa-miR-542-3p	MIMAT0003389	Endogenous1	1	3.06	6.11	2.84	3.68	3.2	2.26	13.28	1.17	1.35	1.67	4.28	1	1.19	6.31	1.02	1.58	8.9	1	1.63	1.01	1	1.1
hsa-miR-542-5p	MIMAT0003340	Endogenous1	1	1	1.26	1.09	1.19	1.45	1.57	1.14	1	1	1.67	1	1	1.19	1	1.02	1	1	1	1.63	1.01	1	1.1
hsa-miR-543	MIMAT0004954	Endogenous1	1.92	5	1.26	2.84	3.68	1.45	1.57	1.84	4.98	1	1.67	1	1	2.86	1	1.02	3.46	8.03	4.88	1.63	1.76	2.72	7.23
hsa-miR-544a	MIMAT0003164	Endogenous1	1	1	1.26	1.09	1.19	1.45	1.57	1.14	1	1	1.67	1	1	1.19	1	1.02	1	1	1	1.63	1.01	1	1.1
hsa-miR-545-3p	MIMAT0003165	Endogenous1	1	1	1.26	1.09	1.19	40.98	30.45	1.14	1	1	1.67	1	1	1.19	1	1.02	1	1	1	24.96	1.01	1	1.1
hsa-miR-548a-3p	MIMAT0003251	Endogenous1	1	2.08	1.26	1.09	1.19	56.96	35.15	1.14	1	1	1.67	1	1	1.19	1	1.02	1	1	1	34.73	1.01	1	1.1
hsa-miR-548a-5p	MIMAT0004803	Endogenous1	1	1	1.26	1.09	1.19	1.45	1.57	1.14	1	1	1.67	1	1.81	1.19	1	3.61	1	1	1	1.63	1.01	2.72	1.1
hsa-miR-548aa+hsa-miR-548t-3p	MIMAT0018447	Endogenous1	1	1	1.26	1.09	1.19	1.45	1.57	1.14	1	1	1.67	1	1	1.19	1	1.02	1	1	1	1.63	1.01	1	1.1
hsa-miR-548ad-3p	MIMAT0018946	Endogenous1	1	1	2.33	1.09	1.19	1.45	1.57	1.14	1	1	1.67	1	1	1.19	1	1.02	1	1	1	1.63	1.01	1	1.1
hsa-miR-548ah-5p	MIMAT0018972	Endogenous1	1	3.06	1.26	1.09	2.49	1.45	1.57	1.14	1	1	1.67	1	2.99	1.19	1	2.59	1.58	1.07	4.88	1.63	2.77	1	1.1
hsa-miR-548ai+hsa-miR-570-5p	MIMAT0018989	Endogenous1	1	1	1.26	1.09	1.19	1.45	1.57	1.14	1	1	1.67	1	1	1.19	1	1.02	1	1	1	1.63	1.01	1	1.1
hsa-miR-548ak	MIMAT0019013	Endogenous1	1	1	1.26	1.09	1.19	1.45	1.57	1.14	1	1	1.67	1	1	1.19	1	1.02	1	1	1	1.63	1.01	1	1.1
hsa-miR-548al	MIMAT0019024	Endogenous1	1	1	1.26	5.03	1.19	1.45	1.57	1.14	1	1	1.67	1	1	1.19	1	1.02	7.22	1	1	1.63	1.01	1	1.1
hsa-miR-548ar-3p	MIMAT0022266	Endogenous1	14.22	10.84	12.42	19.25	16.82	9.01	17.92	2.98	7.84	9.25	12.73	10.29	4.16	6.44	3.78	9.73	10.03	18.47	16.88	13.56	2.77	9.74	21.49
hsa-miR-548ar-5p	MIMAT0022265	Endogenous1	13.68	30.29	16.21	33.48	22.8	11.92	25.75	20.14	9.75	17.14	49.42	22.3	12.37	11.21	21.5	37.28	15.67	21.08	11.74	13.56	17.9	17.75	22.58
hsa-miR-548b-3p	MIMAT0003254	Endogenous1	1	1	1.26	1.09	1.19	1.45	1.57	1.14	1	1	4.39	1	1	1.19	1	1.02	1	1	1	1.63	1.01	1	1.1
hsa-miR-548c-5p+hsa-miR-548o-5p+hsa-miR-548am-5p	MIMAT0004806	Endogenous1	1	1	1.26	1.09	1.19	1.45	1.57	1.14	1	1	1.67	1	1	1.19	2.09	1.02	1	1.07	1	1.63	1.01	1	1.75
hsa-miR-548d-3p	MIMAT0003323	Endogenous1	1	1	1.26	1.09	1.19	1.45	1.57	1.14	1	1	1.67	1	1	1.19	1	1.02	1	1	1	1.63	1.01	1	1.1
hsa-miR-548d-5p	MIMAT0004812	Endogenous1	1	1	1.26	1.09	1.19	38.07	17.92	1.14	1	1	1.67	1	1	1.19	1	1.02	1	1	1	8.68	1.01	1	1.1
hsa-miR-548e-3p	MIMAT0005874	Endogenous1	1	1	1.26	1.09	1.19	38.07	8.53	1.14	1	1	1.67	1	1	1.19	1	1.02	1	1	1	23.33	1.01	1	1.1
hsa-miR-548e-5p	MIMAT0026736	Endogenous1	6.73	2.08	4.85	12.69	6.07	9.01	6.96	7.56	13.56	9.25	9.39	3.28	1	14.79	3.78	11.77	5.34	14.12	6.6	2.16	2.77	10.74	8.33
hsa-miR-548g-3p	MIMAT0005912	Endogenous1	1	1	1.26	1.09	1.19	1.45	1.57	1.14	1	1	1.67	1	1	1.19	1	1.02	1	1	1	1.63	1.01	1	1.1
hsa-miR-548h-5p	MIMAT0005928	Endogenous1	1	1	1.26	1.09	1.19	1.45	1.57	1.14	1	1	1.67	1	1	1.19	1	1.02	1	1.07	1	1.63	1.01	1	1.1
hsa-miR-548i	MIMAT0005935	Endogenous1	1	1	3.59	1.09	1.19	1.45	1.57	1.14	4.98	1	2.72	1	1	1.19	1	1.02	1	2.81	1	1.63	3.78	2.72	2.84
hsa-miR-548j-3p	MIMAT0026737	Endogenous1	1	1	1.26	1.09	1.19	14.82	6.96	1.14	1	1	1.67	1	1	1.19	1	1.02	1	1	1	3.79	1.01	1	1.1
hsa-miR-548j-5p	MIMAT0005875	Endogenous1	1	1	1.26	1.09	1.19	1.45	1.57	1.14	1	1	1.67	1.28	1	1.19	1	1.02	1	1.94	1	1.63	1.01	2.72	1.1
hsa-miR-548k	MIMAT0005882	Endogenous1	1	1	1.26	1.09	1.29	1.45	1.57	1.14	1	1	2.72	1	1	1.19	1	1.02	1	1	1	1.63	1.01	1	1.1
hsa-miR-548l	MIMAT0005889	Endogenous1	1	1	1.26	1.09	1.19	23.54	41.41	1.14	1	1	1.67	1	1	1.19	1	2.59	1	1	1	18.45	1.01	1	1.1
hsa-miR-548m	MIMAT0005917	Endogenous1	1	1	3.59	1.09	1.19	1.45	1.57	1.14	1.17	1	2.72	1.28	1	1.19	1	1.02	1	1	1	1.63	1.76	1	1.75
hsa-miR-548n	MIMAT0005916	Endogenous1	1	7.92	1.26	2.84	1.19	32.26	22.62	1.14	1	1	1.67	3.28	1	1.19	1	1.02	1	1	1	33.11	1.01	1	1.1
hsa-miR-548o-3p+hsa-miR-548ah-3p+hsa-miR-548av-3p	MIMAT0005919	Endogenous1	1	1	1.26	1.09	1.19	7.56	8.53	1.14	1	1	1.67	1	1	1.19	1	1.02	1	1	1	1.63	1.01	1	1.1
hsa-miR-548q	MIMAT0011163	Endogenous1	1	1	1.26	1.09	1.19	1.45	1.57	1.14	1	1	1.67	1	1	6.44	1	1.02	1	1	1	1.63	1.01	1	2.84
hsa-miR-548v	MIMAT0015020	Endogenous1	1	3.06	1.26	1.09	1.19	1.45	1.57	1.14	1	1	1.67	1	1	1.19	1	1.02	1	1	1	1.63	1.01	1	1.1
hsa-miR-548y	MIMAT0018354	Endogenous1	2.99	1	1.26	2.84	1.19	1.45	1.57	1.14	1	1	1.67	1.28	2.99	1.19	1	1.02	5.34	1	1	1.63	1.01	1	2.84
hsa-miR-548z+hsa-miR-548h-3p	MIMAT0018446	Endogenous1	1	1	1.26	1.09	1.19	1.45	1.57	1.14	1	1	1.67	1	1	1.19	1	1.02	1	1	1	1.63	1.01	1	1.1
hsa-miR-549a	MIMAT0003333	Endogenous1	8.34	1.11	7.38	6.12	2.49	1.45	1.57	1.14	1	1	1.67	2.28	1	1.67	6.31	1.02	1.58	9.77	4.88	1.63	1.01	2.72	11.62
hsa-miR-550a-5p	MIMAT0004800	Endogenous1	1	1	1.26	1.09	1.19	9.01	6.96	1.14	1	1	1.67	1	1	1.19	1	1.02	1	1	1	1.63	1.01	1	1.1
hsa-miR-551a	MIMAT0003214	Endogenous1	1	1	1.26	1.09	1.19	26.45	3.83	1.14	1	1	1.67	1	1	1.19	1	1.02	1	1	1	16.82	1.01	1	1.1
hsa-miR-551b-3p	MIMAT0003233	Endogenous1	1.38	1	1.26	1.09	2.49	1.45	1.57	6.41	2.13	1	1.67	1	3.57	1.19	2.09	1.02	1	1	4.88	1.63	1.01	1	2.84
hsa-miR-552-3p	MIMAT0003215	Endogenous1	2.99	1.11	2.33	1.74	8.46	1.45	1.57	1.14	1	1	7.72	8.29	3.57	1.19	1	1.02	1	1	13.45	1.63	1.01	1	7.23
hsa-miR-553	MIMAT0003216	Endogenous1	1	1	1.26	1.09	1.19	46.79	19.49	1.14	1	1	1.67	1	1	1.19	1	1.02	1	1	1	31.48	1.01	1	1.1
hsa-miR-554	MIMAT0003217	Endogenous1	1	1	1.26	1.09	1.19	1.45	1.57	5.27	1	1	1.67	1	1	1.19	1	1.02	1	2.81	1	1.63	1.01	1	1.1
hsa-miR-555	MIMAT0003219	Endogenous1	1	1	1.26	1.09	1.19	1.45	1.57	1.14	1	1	1.67	1	1	6.44	1	1.02	1	1	1	1.63	1.01	2.72	1.1
hsa-miR-556-3p	MIMAT0004793	Endogenous1	1	1	1.26	1.09	1.19	26.45	30.45	1.14	1	1	1.67	1	1	1.19	1	1.02	1	1	1	16.82	1.01	1	1.1
hsa-miR-556-5p	MIMAT0003220	Endogenous1	1	1	1.26	1.09	1.19	1.45	1.57	1.14	1	11	7.72	1	1	4.05	7.15	1.02	3.46	2.81	1	1.63	1.01	1	2.84
hsa-miR-561-3p	MIMAT0003225	Endogenous1	1	1	1.26	1.09	1.19	30.81	47.68	1.14	1	1	1.67	1	1	1.19	1	1.02	1	1	1	23.33	1.01	1	1.1
hsa-miR-561-5p	MIMAT0022706	Endogenous1	1	1	1.26	1.09	1.19	1.45	1.57	1.14	1	1	1.67	1	1	1.19	1	1.02	1	1	1	1.63	1.01	1	1.1
hsa-miR-562	MIMAT0003226	Endogenous1	1	1	1.26	1.09	1.19	1.45	1.57	1.14	1	1	1.67	1	1	1.19	1	1.02	1	1	1	1.63	1.01	1	1.1
hsa-miR-563	MIMAT0003227	Endogenous1	1	1	1.26	1.09	1.19	1.45	1.57	1.14	1	1	1.67	1	1	1.19	1	1.02	1	1.07	1	1.63	1.01	1	1.1
hsa-miR-564	MIMAT0003228	Endogenous1	1	1	1.26	1.09	1.19	1.45	1.57	1.14	1	1	1.67	1	1	1.19	1	1.02	1	1	1	1.63	1.01	1	1.1
hsa-miR-566	MIMAT0003230	Endogenous1	1	1	1.26	1.09	1.19	1.45	1.57	1.14	1	1	1.67	1	1	1.67	1	1.02	1	1	1	1.63	1.01	1	1.75
hsa-miR-567	MIMAT0003231	Endogenous1	1	1	1.26	1.09	1.19	48.24	42.98	1.14	1	1	1.67	1	1	1.19	1	1.02	1	1	1	26.59	1.01	1	1.1
hsa-miR-568	MIMAT0003232	Endogenous1	1	1	1.26	1.09	1.19	33.71	36.72	1.14	1	1	1.67	1	1	1.19	1	1.02	1	1	1	46.13	1.01	1	1.1
hsa-miR-570-3p	MIMAT0003235	Endogenous1	1	1	1.26	1.09	1.19	9.01	13.23	1.14	1	1	1.67	1	1	1.19	1	1.02	1	1	1	10.3	1.01	1	2.84
hsa-miR-571	MIMAT0003236	Endogenous1	1	1	1.26	1.09	1.19	1.45	1.57	1.14	1	1	1.67	1	1	1.19	1	1.02	1	1	1	1.63	1.01	1	1.1
hsa-miR-572	MIMAT0003237	Endogenous1	1	1	1.26	1.09	1.19	1.45	1.57	1.14	1	1	1.67	1	1	1.19	1	1.02	1	1	1	1.63	1.01	1	1.1
hsa-miR-573	MIMAT0003238	Endogenous1	2.99	1	3.59	6.12	9.66	1.45	1.57	1.14	4.03	1	9.39	1	3.57	7.63	5.47	4.63	1	1.07	3.17	8.68	1.76	6.73	12.71
hsa-miR-574-3p	MIMAT0003239	Endogenous1	1.92	14.73	16.21	11.59	18.02	1.45	1.57	2.98	1	24.16	57.76	1	5.33	5.25	29.09	45.44	24.11	15.86	29.73	23.33	19.91	12.74	9.42
hsa-miR-574-5p	MIMAT0004795	Endogenous1	21.17	29.32	21.26	28.01	33.55	7.56	17.92	10.99	8.8	13.63	66.1	24.3	17.07	27.92	29.93	49.52	22.24	20.21	28.02	8.68	12.85	19.76	24.78
hsa-miR-575	MIMAT0003240	Endogenous1	1	1	1.26	1.09	1.19	1.45	1.57	1.14	1	1	1.67	1	1	1.19	1	4.63	1	1	3.17	1.63	1.01	1	1.75
hsa-miR-576-3p	MIMAT0004796	Endogenous1	1	1	1.26	1.09	1.19	1.45	1.57	1.14	1	1	1.67	1	1	1.19	1	1.02	1	1	1	1.63	1.01	1	1.1
hsa-miR-576-5p	MIMAT0003241	Endogenous1	1	1	1.26	1.09	1.19	35.17	38.28	1.14	1	1	1.67	1	1	1.19	1	1.02	1	1	1	44.51	1.01	1	1.1
hsa-miR-577	MIMAT0003242	Endogenous1	1	1	2.33	1.09	1.19	1.45	1.57	1.14	1	1	1.67	1	1	1.19	1	1.02	1	1	1	1.63	1.01	1	1.1
hsa-miR-578	MIMAT0003243	Endogenous1	1	1	1.26	1.09	1.19	11.92	3.83	1.14	1	1	1.67	1	1	1.19	1	1.02	1	1	1	5.42	1.01	1	1.1
hsa-miR-579-3p	MIMAT0003244	Endogenous1	1	1	1.26	1.09	1.19	1.45	1.57	1.14	1	1	1.67	1	1	1.19	1	1.02	1	1	1	1.63	1.01	1	1.1
hsa-miR-579-5p	MIMAT0026616	Endogenous1	1	1	1.26	1.09	1.19	3.2	1.57	1.14	4.98	1	1.67	2.28	1	1.19	1	2.59	1	1.94	1	1.63	1.01	1	1.1
hsa-miR-580-3p	MIMAT0003245	Endogenous1	1	1	1.26	1.09	1.19	32.26	13.23	1.14	1	1	1.67	1	1	1.19	1	1.02	1	1	1	3.79	1.01	1	1.1
hsa-miR-582-3p	MIMAT0004797	Endogenous1	1	5.98	1.26	1.09	1.19	1.45	1.57	1.14	1	1	1.67	1	1	1.19	1	7.69	1	3.68	1	1.63	1.01	3.72	1.1
hsa-miR-582-5p	MIMAT0003247	Endogenous1	2.99	1	1.26	2.84	2.49	1.45	1.57	1.14	1.17	1	4.39	2.28	3.57	5.25	3.78	2.59	1	1	1.45	1.63	4.79	9.74	11.62
hsa-miR-584-3p	MIMAT0022708	Endogenous1	6.2	11.81	6.11	6.12	4.88	16.28	5.4	4.13	10.7	7.49	1.67	1	2.99	1.19	16.43	5.65	6.28	10.64	9.17	3.79	9.83	3.72	16
hsa-miR-584-5p	MIMAT0003249	Endogenous1	1	1	1.26	1.74	1.19	1.45	1.57	4.13	1	1.35	11.06	1	1	1.19	1	1.02	2.52	1.94	4.88	1.63	1.01	8.74	1.1
hsa-miR-585-3p	MIMAT0003250	Endogenous1	1	8.89	9.9	11.59	1.29	1.45	1.57	1.14	9.75	10.13	7.72	2.28	1.81	2.86	3.78	8.71	1	3.68	1	18.45	7.81	1	1.1
hsa-miR-587	MIMAT0003253	Endogenous1	1	1	1.26	1.09	1.19	1.45	1.57	1.14	1	1	1.67	1	1	1.19	1	1.02	1	1	1	1.63	1.01	1	1.1
hsa-miR-589-5p	MIMAT0004799	Endogenous1	1	1	1.26	1.09	1.19	1.45	1.57	1.14	1	1	1.67	1	1	1.19	1	1.02	1	1	1	1.63	1.01	1	1.1
hsa-miR-590-3p	MIMAT0004801	Endogenous1	5.13	4.03	18.74	17.06	13.24	1.45	11.66	1.14	7.84	7.49	12.73	2.28	2.99	4.05	1.25	2.59	8.16	11.51	4.88	1.63	1.76	5.73	11.62
hsa-miR-590-5p	MIMAT0003258	Endogenous1	1	1	1.26	1.09	1.19	1.45	1.57	1.14	1	1	1.67	1	1	1.19	1	1.02	1	1	1	1.63	1.01	1	1.1
hsa-miR-591	MIMAT0003259	Endogenous1	1	1	1.26	1.09	1.19	1.45	1.57	1.14	1	1	1.67	1	1	1.19	1	1.02	1	1	1	1.63	1.01	1	1.1
hsa-miR-592	MIMAT0003260	Endogenous1	1	1	1.26	1.09	1.19	1.45	1.57	1.14	1	1	1.67	1	1.81	1.19	1	1.02	1	1	1	1.63	1.01	1	1.1
hsa-miR-593-3p	MIMAT0004802	Endogenous1	2.45	1	3.59	6.12	6.07	1.45	1.57	1.14	7.84	1	4.39	1.28	2.99	1.19	1	2.59	4.4	7.16	1	1.63	1.01	6.73	20.39
hsa-miR-595	MIMAT0003263	Endogenous1	6.73	2.08	1.26	1.74	1.29	1.45	1.57	1.14	4.98	1	2.72	1	1	5.25	1	5.65	1	7.16	4.88	1.63	2.77	1	1.1
hsa-miR-596	MIMAT0003264	Endogenous1	1	1	1.26	1.09	1.19	23.54	25.75	1.14	1	1	1.67	1	1	1.19	1	1.02	1	1	1	11.93	1.01	1	1.1
hsa-miR-597-5p	MIMAT0003265	Endogenous1	1	2.08	1.26	3.93	1.19	1.45	1.57	2.98	5.94	1	2.72	1	1	5.25	1	1.02	1	1	2.31	1.63	4.79	1	1.1
hsa-miR-598-3p	MIMAT0003266	Endogenous1	1.38	4.03	7.38	1.74	1.19	1.45	5.4	1.14	3.08	1	6.05	1	2.99	2.86	1	1.02	2.52	1.94	1	1.63	3.78	1	3.94
hsa-miR-599	MIMAT0003267	Endogenous1	1	1	1.26	1.09	1.19	1.45	1.57	1.14	1	1	1.67	1	1	1.19	1	1.02	1	1	1	1.63	1.01	1	1.1
hsa-miR-600	MIMAT0003268	Endogenous1	1	1	1.26	1.09	1.19	1.45	1.57	1.14	1	1	1.67	1	1	1.19	1	1.02	1	1	1	1.63	1.01	1	1.1
hsa-miR-601	MIMAT0003269	Endogenous1	1	1	1.26	1.09	1.19	26.45	17.92	1.14	1	1	1.67	1	1	1.19	1	1.02	1	1	1	7.05	1.01	1	1.1
hsa-miR-603	MIMAT0003271	Endogenous1	1	1	1.26	1.09	1.19	1.45	1.57	1.14	1	1	2.72	1	1	1.19	1	1.02	1	1	1	3.79	1.01	1	1.1
hsa-miR-604	MIMAT0003272	Endogenous1	1	1	1.26	1.09	1.19	1.45	1.57	1.14	1	1	1.67	1	1.23	1.19	1	1.02	1	1	1	1.63	1.01	1	1.1
hsa-miR-605-5p	MIMAT0003273	Endogenous1	4.59	3.06	1.26	2.84	7.27	1.45	2.26	4.13	3.08	2.23	1.67	4.28	1	1.19	5.47	5.65	8.16	7.16	7.45	1.63	2.77	5.73	6.13
hsa-miR-606	MIMAT0003274	Endogenous1	1	1	1.26	1.74	1.19	23.54	11.66	1.14	1	1	1.67	1	1	1.19	1	1.02	1	1	1	21.7	1.01	1	1.1
hsa-miR-607	MIMAT0003275	Endogenous1	1	3.06	3.59	5.03	3.68	1.45	1.57	1.84	6.89	6.62	19.4	1	1.23	1.19	2.09	1.57	6.28	1	1	5.42	1.01	4.73	14.91
hsa-miR-608	MIMAT0003276	Endogenous1	1	3.06	8.64	2.84	4.88	1.45	1.57	5.27	1.17	2.23	1.67	2.28	2.4	1.19	4.62	1.02	1	2.81	1	1.63	3.78	1	3.94
hsa-miR-610	MIMAT0003278	Endogenous1	1	1	1.26	1.09	1.19	45.34	50.81	1.14	1	1	1.67	1	1	1.19	1.25	2.59	1.58	1	1	34.73	1.01	3.72	1.1
hsa-miR-612	MIMAT0003280	Endogenous1	2.45	5.98	1.26	1.09	6.07	43.88	17.92	1.14	1	1	1.67	5.28	1.81	1.19	1	6.67	1	1.07	1	36.36	7.81	1	1.1
hsa-miR-613	MIMAT0003281	Endogenous1	1	1	1.26	1.09	1.19	4.65	8.53	1.14	1	1	1.67	1	1	1.19	1	1.02	1	1	1	1.63	1.01	1	1.1
hsa-miR-614	MIMAT0003282	Endogenous1	1	1	1.26	1.09	1.19	1.45	1.57	1.14	1	1	1.67	1	1	1.19	1	1.02	1	1	1	1.63	1.01	1	1.1
hsa-miR-615-3p	MIMAT0003283	Endogenous1	4.59	5.98	9.9	5.03	7.27	7.56	13.23	17.86	10.7	3.11	29.41	6.28	5.92	10.02	9.69	3.61	9.09	8.9	13.45	13.56	16.89	1	16
hsa-miR-615-5p	MIMAT0004804	Endogenous1	1	1	1.26	1.09	1.19	17.73	30.45	1.14	1	1	1.67	1	1	1.19	1	1.02	1	1	1	1.63	1.01	1	1.1
hsa-miR-616-3p	MIMAT0004805	Endogenous1	1	1	1.26	1.09	1.19	1.45	1.57	1.14	1	1	1.67	1	1	1.19	1	1.02	1	1	1	1.63	1.01	1	1.1
hsa-miR-617	MIMAT0003286	Endogenous1	1	1	1.26	1.09	1.19	32.26	21.06	1.14	1	1	1.67	1	1	1.19	1	1.02	1	1	1	18.45	1.01	1	1.1
hsa-miR-619-3p	MIMAT0003288	Endogenous1	1	1	1.26	1.09	1.19	55.51	30.45	1.14	1	1	1.67	1	1	1.67	1	3.61	1	1	1	20.08	1.01	1	1.1
hsa-miR-620	MIMAT0003289	Endogenous1	2.99	1.11	1.26	1.09	8.46	1.45	1.57	1.14	9.75	1	9.39	3.28	4.75	1.19	2.09	1.02	1	6.29	6.6	1.63	1.01	1.72	1.1
hsa-miR-624-3p	MIMAT0004807	Endogenous1	1	1	1.26	3.93	1.19	1.45	1.57	1.14	1	1	1.67	1	1	1.19	1	1.02	1	1.94	1	1.63	1.01	1	1.1
hsa-miR-625-5p	MIMAT0003294	Endogenous1	1	1	1.26	1.09	1.19	1.45	1.57	1.14	1	1	1.67	1	1	1.19	1	1.02	1	1.07	1	1.63	1.01	1	1.1
hsa-miR-626	MIMAT0003295	Endogenous1	1	2.08	1.26	1.09	1.19	1.45	1.57	1.14	1	6.62	2.72	1.28	1	1.19	1	1.02	1.58	1.94	1	11.93	1.01	1	5.04
hsa-miR-627-3p	MIMAT0026623	Endogenous1	4.06	9.87	13.69	11.59	12.04	14.82	5.4	2.98	11.65	1.35	16.06	4.28	2.4	2.86	16.43	1.57	4.4	16.73	16.02	2.16	13.86	4.73	18.2
hsa-miR-627-5p	MIMAT0003296	Endogenous1	3.52	1.11	11.16	3.93	4.88	4.65	1.57	8.7	10.7	1	14.39	5.28	6.51	6.44	13.06	14.83	2.52	3.68	4.88	1.63	2.77	10.74	17.1
hsa-miR-628-3p	MIMAT0003297	Endogenous1	1	1	1.26	1.09	1.19	1.45	1.57	1.14	1	1	1.67	1	1	1.19	1	1.02	1	1.07	1	1.63	1.01	2.72	1.1
hsa-miR-628-5p	MIMAT0004809	Endogenous1	1	1	1.26	1.09	1.19	1.45	1.57	1.14	1	1	1.67	1	1	1.19	1	1.02	1	1	1	1.63	1.01	1	1.1
hsa-miR-629-5p	MIMAT0004810	Endogenous1	1	1	1.26	1.09	1.19	1.45	1.57	1.14	1	1	1.67	1	1	1.19	1	1.02	1	1	1	1.63	1.01	1	1.1
hsa-miR-630	MIMAT0003299	Endogenous1	3.52	1	1.26	1.74	3.68	1.45	1.57	1.84	1	1	6.05	14.29	1	1.19	3.78	1.57	1.58	13.25	2.31	1.63	1.01	8.74	1.1
hsa-miR-631	MIMAT0003300	Endogenous1	1	1	1.26	1.09	1.19	1.45	1.57	1.14	1	1	1.67	1	1	1.19	1	1.02	1	1	1	1.63	1.01	1	1.1
hsa-miR-637	MIMAT0003307	Endogenous1	1.38	1	1.26	1.09	1.19	1.45	1.57	1.14	1	1	1.67	1	1	1.19	1	1.02	1	4.55	1	1.63	1.01	1	1.1
hsa-miR-638	MIMAT0003308	Endogenous1	1	1	1.26	1.09	1.19	7.56	3.83	1.14	1	1	1.67	1	1	2.86	3.78	2.59	1	1	4.03	1.63	1.01	1	1.1
hsa-miR-639	MIMAT0003309	Endogenous1	1.38	3.06	1.26	1.09	1.19	7.56	1.57	1.14	4.98	8.37	1.67	7.28	8.85	1.19	13.06	1.02	9.09	2.81	1	1.63	7.81	5.73	8.33
hsa-miR-640	MIMAT0003310	Endogenous1	3.52	1	7.38	7.21	4.88	3.2	1.57	19	6.89	1	1.67	10.29	1.23	6.44	7.15	11.77	11.91	11.51	5.74	1.63	5.8	4.73	1.1
hsa-miR-641	MIMAT0003311	Endogenous1	1	1	1.26	1.09	1.19	1.45	1.57	1.14	1	1	1.67	1	1	1.19	1	1.02	1	1	1	1.63	1.01	1	1.1
hsa-miR-642a-3p	MIMAT0020924	Endogenous1	1	1	1.26	1.09	1.19	1.45	1.57	1.14	1	1	2.72	1	1	1.19	1	1.02	1	1	1	1.63	1.01	1	1.1
hsa-miR-642a-5p	MIMAT0003312	Endogenous1	1	5.98	12.42	5.03	1.19	1.45	2.26	1.14	1	5.74	1.67	1	2.99	1.19	1.25	5.65	1.58	2.81	1	1.63	1.01	1	1.1
hsa-miR-643	MIMAT0003313	Endogenous1	1	1	1.26	1.09	1.19	1.45	1.57	1.14	1	1	1.67	1	1	1.19	1	1.02	1	1	1	2.16	1.01	1	1.75
hsa-miR-644a	MIMAT0003314	Endogenous1	1	1	1.26	1.09	1.19	1.45	1.57	1.14	1	1	4.39	1	1	2.86	1	6.67	5.34	1	1	1.63	1.01	1	1.75
hsa-miR-648	MIMAT0003318	Endogenous1	4.59	1.11	1.26	1.09	3.68	1.45	1.57	1.14	2.13	1	9.39	1	2.4	7.63	1	1.02	1	3.68	1	2.16	5.8	9.74	12.71
hsa-miR-649	MIMAT0003319	Endogenous1	1	1	1.26	1.09	1.19	1.45	1.57	1.14	1	1	1.67	1	1	7.63	1	1.57	1	1	1	1.63	2.77	1	1.75
hsa-miR-650	MIMAT0003320	Endogenous1	2.99	1	6.11	3.93	1.19	1.45	1.57	1.14	3.08	1.35	1.67	1	1.23	1.67	1	1.02	1	1	1	1.63	1.01	1	2.84
hsa-miR-6503-3p	MIMAT0025463	Endogenous1	1	1	1.26	1.09	1.19	13.37	25.75	1.14	1	1	1.67	1	1	1.19	1	1.02	1	1	1	8.68	4.79	1	1.1
hsa-miR-6503-5p	MIMAT0025462	Endogenous1	1	6.95	1.26	5.03	1.19	6.11	1.57	2.98	1	1	11.06	1	1	7.63	2.94	3.61	1	1	1	1.63	1.01	1	1.1
hsa-miR-651-3p	MIMAT0026624	Endogenous1	1	1	1.26	1.09	1.19	1.45	1.57	1.14	1	1	1.67	1	1	1.19	1	1.02	1	1	1	1.63	1.01	1	1.1
hsa-miR-651-5p	MIMAT0003321	Endogenous1	1.92	1	1.26	3.93	7.27	1.45	1.57	1.14	8.8	1	7.72	1.28	4.75	2.86	4.62	7.69	1	2.81	4.88	1.63	1.01	9.74	8.33
hsa-miR-6511a-3p	MIMAT0025479	Endogenous1	1	1	1.26	1.09	1.19	1.45	1.57	1.14	1	1	1.67	1	1	1.19	1	2.59	1	1	1	1.63	1.01	1	1.1
hsa-miR-6511a-5p	MIMAT0025478	Endogenous1	1	1	1.26	1.09	1.19	1.45	1.57	1.14	1	1	1.67	1	1	1.19	2.09	1.02	1	1	1	1.63	1.01	1	1.1
hsa-miR-652-3p	MIMAT0003322	Endogenous1	1	1.11	1.26	1.09	1.19	1.45	1.57	1.14	1	1	1.67	1	1	1.19	1	1.02	1.58	1	1	1.63	1.01	1	1.1
hsa-miR-652-5p	MIMAT0022709	Endogenous1	1	1	1.26	1.09	1.19	1.45	1.57	4.13	1	1	1.67	1	1	4.05	1	1.02	1	2.81	1	1.63	7.81	1	7.23
hsa-miR-654-3p	MIMAT0004814	Endogenous1	1	1	1.26	1.09	1.19	40.98	35.15	1.14	1	1	1.67	1	1	1.19	1	1.02	1	1	1	20.08	1.01	1	1.1
hsa-miR-654-5p	MIMAT0003330	Endogenous1	1	1	1.26	1.09	1.29	1.45	1.57	1.14	1	1	1.67	1	1	1.19	1	5.65	1	1	1	1.63	1.01	1	1.1
hsa-miR-655-3p	MIMAT0003331	Endogenous1	1	1	1.26	1.09	1.19	1.45	1.57	1.14	1	1	1.67	1	1	1.19	1	1.02	1	1	1	1.63	1.01	1	1.1
hsa-miR-656-3p	MIMAT0003332	Endogenous1	1.38	1.11	1.26	2.84	6.07	1.45	1.57	4.13	2.13	1	1.67	1	2.4	7.63	1	4.63	1	1.94	3.17	8.68	1.01	3.72	1.1
hsa-miR-660-3p	MIMAT0022711	Endogenous1	1	3.06	2.33	3.93	1.19	1.45	1.57	1.14	2.13	1	1.67	2.28	1	1.67	2.94	1.02	1	1.07	1	2.16	4.79	2.72	1.1
hsa-miR-660-5p	MIMAT0003338	Endogenous1	1	1	1.26	1.09	1.19	1.45	1.57	1.14	1	1	1.67	1	1	1.19	1	1.02	1	1	1	1.63	1.01	1.72	1.1
hsa-miR-661	MIMAT0003324	Endogenous1	1	1	1.26	1.09	1.19	1.45	1.57	1.14	1	1	1.67	1	1	1.19	1	1.02	1	2.81	1	1.63	1.01	1.72	1.1
hsa-miR-663a	MIMAT0003326	Endogenous1	1	1	1.26	1.09	1.19	6.11	1.57	1.14	5.94	1	1.67	1	1	1.19	2.09	1.02	1	1.07	3.17	3.79	1.01	1	3.94
hsa-miR-664a-3p	MIMAT0005949	Endogenous1	5.66	5	1.26	6.12	12.04	11.92	1.57	1.14	8.8	5.74	6.05	1	3.57	1.67	6.31	1.02	6.28	10.64	16.88	7.05	10.84	1.72	6.13
hsa-miR-664b-3p	MIMAT0022272	Endogenous1	1	1	2.33	1.09	4.88	1.45	1.57	1.14	6.89	1	1.67	1	1	1.19	5.47	2.59	1	2.81	1	2.16	2.77	2.72	16
hsa-miR-664b-5p	MIMAT0022271	Endogenous1	1	1	1.26	1.09	1.19	1.45	1.57	1.14	1	1	1.67	1	1	1.19	1	1.02	1	1	1	1.63	1.01	1	1.1
hsa-miR-665	MIMAT0004952	Endogenous1	1	2.08	4.85	1.09	1.19	1.45	1.57	1.14	1	1	1.67	1	1	1.19	1	1.02	1	1	1	1.63	1.01	1	1.1
hsa-miR-671-3p	MIMAT0004819	Endogenous1	1	1	1.26	1.09	1.19	23.54	1.57	1.14	1	1	1.67	1	1	1.19	4.62	1.02	1	1	1	1.63	1.01	1	1.1
hsa-miR-671-5p	MIMAT0003880	Endogenous1	1	1	1.26	1.09	1.19	1.45	1.57	1.14	1	1	1.67	1	1	1.19	1	1.02	1	1	1	1.63	1.01	1	1.1
hsa-miR-6720-3p	MIMAT0025851	Endogenous1	1	1	1.26	1.09	1.19	6.11	1.57	1.14	1	4.86	1.67	1	1.23	1.19	1	1.02	3.46	1	1	1.63	1.01	1	6.13
hsa-miR-6721-5p	MIMAT0025852	Endogenous1	1	1	1.26	1.09	1.19	1.45	1.57	1.14	1	1	1.67	1	1	1.19	1	1.02	1	1	1	1.63	1.01	1	1.1
hsa-miR-6724-5p	MIMAT0025856	Endogenous1	6.73	8.89	1.26	20.35	1.19	4.65	3.83	1.14	4.98	10.13	22.73	6.28	7.09	1.19	8.84	15.86	8.16	6.29	7.45	18.45	4.79	13.75	16
hsa-miR-675-5p	MIMAT0004284	Endogenous1	1	1	2.33	1.09	1.19	1.45	1.57	1.14	1	1	1.67	1	1	1.19	1	1.02	1	1	1	1.63	1.01	1	1.1
hsa-miR-7-5p	MIMAT0000252	Endogenous1	4.06	1	1.26	1.09	1.19	1.45	1.57	1.14	1	1	1.67	1	1	7.63	1	1.02	1	1.07	1	1.63	1.01	1.72	1.1
hsa-miR-708-5p	MIMAT0004926	Endogenous1	1	1	1.26	1.09	1.19	30.81	13.23	1.14	1	1	1.67	1	1	1.19	1	1.02	1	1	1	18.45	1.01	1	1.1
hsa-miR-744-5p	MIMAT0004945	Endogenous1	6.2	9.87	2.33	1.09	1.19	3.2	1.57	1.14	3.08	6.62	2.72	1	1	6.44	3.78	6.67	1	5.42	6.6	1.63	1.01	1	10.52
hsa-miR-758-3p+hsa-miR-411-3p	MIMAT0003879	Endogenous1	1	3.06	1.26	1.09	1.19	1.45	1.57	1.14	2.13	1	1.67	1	1	4.05	1	1.02	1	1.07	2.31	1.63	2.77	1.72	1.1
hsa-miR-758-5p	MIMAT0022929	Endogenous1	1	1	1.26	1.09	1.19	1.45	1.57	1.14	1	1	1.67	1	1	1.19	1	1.02	1	1	1	1.63	1.01	1	1.1
hsa-miR-760	MIMAT0004957	Endogenous1	1	1	1.26	1.09	1.19	1.45	1.57	1.14	1	1	1.67	1	1	1.19	1	1.02	1	1	1	1.63	1.01	1	1.75
hsa-miR-761	MIMAT0010364	Endogenous1	1	1	1.26	1.09	1.19	1.45	1.57	1.14	1	1	1.67	1	1	1.19	1	1.02	1	1	1	1.63	1.01	1	1.1
hsa-miR-764	MIMAT0010367	Endogenous1	3.52	1.11	7.38	1.09	6.07	16.28	19.49	14.42	9.75	5.74	2.72	11.29	5.33	6.44	9.69	4.63	6.28	4.55	14.31	7.05	11.85	1	18.2
hsa-miR-765	MIMAT0003945	Endogenous1	89.08	122.7	166.42	126.51	178.1	109.27	116.59	165.45	227.94	108.37	207.89	137.41	83.95	101.9	113.46	126.03	121.75	121.98	187.39	93.37	83.44	133	165.16
hsa-miR-766-3p	MIMAT0003888	Endogenous1	1.92	1.11	1.26	1.09	3.68	10.46	3.83	1.14	1	3.99	2.72	2.28	1.23	7.63	1	3.61	6.28	1	1	1.63	1.01	2.72	10.52
hsa-miR-766-5p	MIMAT0022714	Endogenous1	1	3.06	1.26	1.09	1.19	1.45	1.57	1.14	1	1	4.39	1	1	1.19	1	1.02	1	1	1	1.63	1.01	1	1.1
hsa-miR-767-3p	MIMAT0003883	Endogenous1	1	1	1.26	1.09	1.19	14.82	1.57	1.14	1	1	1.67	1	1	1.19	1	1.02	1	1	1	3.79	1.01	1	1.1
hsa-miR-767-5p	MIMAT0003882	Endogenous1	4.59	1	2.33	1.09	3.68	1.45	1.57	7.56	1	1	2.72	1.28	1	1.67	1	1.02	1	1.07	1	1.63	1.01	1	1.1
hsa-miR-769-3p	MIMAT0003887	Endogenous1	1	1	1.26	1.09	1.19	1.45	1.57	1.14	1	1	1.67	1	1	1.19	1	1.02	1	1	1	1.63	1.01	1	1.1
hsa-miR-769-5p	MIMAT0003886	Endogenous1	1	1	1.26	1.09	1.19	1.45	1.57	5.27	1	1	1.67	1	1	1.19	1	1.02	2.52	1.94	1	1.63	1.01	1	5.04
hsa-miR-770-5p	MIMAT0003948	Endogenous1	1	1	1.26	1.09	1.19	1.45	1.57	1.14	1	1	1.67	1	1	1.19	1	1.02	1	1	1	1.63	1.01	1	1.1
hsa-miR-802	MIMAT0004185	Endogenous1	1	1	1.26	1.09	1.19	1.45	1.57	1.14	1	1	1.67	1	1.81	1.19	1	1.02	1	1	1	1.63	1.01	1	1.1
hsa-miR-873-3p	MIMAT0022717	Endogenous1	1	3.06	1.26	1.09	2.49	1.45	1.57	1.14	1	1	16.06	1.28	1.81	2.86	1	1.02	1.58	1	1	1.63	7.81	1	1.1
hsa-miR-873-5p	MIMAT0004953	Endogenous1	1	1	1.26	1.09	1.19	45.34	25.75	1.14	1	1	1.67	1	1	1.19	1	1.02	1	1	1	13.56	1.01	1	3.94
hsa-miR-874-3p	MIMAT0004911	Endogenous1	1	1	1.26	1.09	1.19	1.45	1.57	1.14	1	1	1.67	1	1	1.19	1	1.02	1	1	1	1.63	1.01	1	1.1
hsa-miR-874-5p	MIMAT0026718	Endogenous1	1	1	1.26	1.09	1.19	17.73	30.45	1.14	1	1	1.67	1	1	2.86	1	1.02	1	1	1	28.22	1.01	1	1.1
hsa-miR-875-3p	MIMAT0004923	Endogenous1	1	1	1.26	1.09	1.19	32.26	28.89	1.14	1	1	1.67	1	1	1.19	1	1.02	1	1	1	20.08	1.01	1	1.1
hsa-miR-876-3p	MIMAT0004925	Endogenous1	1	1	1.26	1.09	1.19	1.45	1.57	1.14	1	1	1.67	1	1	1.19	1	1.02	1	1	1	1.63	1.01	2.72	1.1
hsa-miR-876-5p	MIMAT0004924	Endogenous1	1	1	1.26	5.03	7.27	1.75	1.57	1.14	1	1	1.67	1	1.23	1.19	1	1.02	1.58	1	1	1.63	1.01	2.72	1.1
hsa-miR-877-5p	MIMAT0004949	Endogenous1	1	1	1.26	1.09	1.19	1.45	1.57	1.14	1	1	9.39	1	1	1.19	1	1.02	4.4	1	1	1.63	1.01	1	1.1
hsa-miR-885-3p	MIMAT0004948	Endogenous1	1	1	1.26	1.09	1.19	1.45	1.57	1.14	1	1	1.67	1	1	1.19	1	1.02	1	1	1	1.63	1.01	1	1.1
hsa-miR-885-5p	MIMAT0004947	Endogenous1	1	1	1.26	1.09	1.19	1.45	1.57	1.14	1	1	4.39	1	1	1.19	1	1.02	1	1	1	1.63	1.01	1	1.1
hsa-miR-887-3p	MIMAT0004951	Endogenous1	1	1	1.26	1.09	1.19	16.28	5.4	1.14	1	1	1.67	1	1	1.19	1	1.02	1	1	1	2.16	1.01	1	1.1
hsa-miR-887-5p	MIMAT0026720	Endogenous1	1	1	1.26	1.09	1.29	1.45	1.57	1.84	6.89	3.99	4.39	4.28	1	1.19	1.25	1.02	1	1	1	1.63	1.01	1	9.42
hsa-miR-888-5p	MIMAT0004916	Endogenous1	2.99	4.03	6.11	1.74	8.46	13.37	1.57	1.14	1	2.23	9.39	4.28	8.27	4.05	4.62	4.63	1	6.29	5.74	1.63	4.79	7.73	18.2
hsa-miR-889-3p	MIMAT0004921	Endogenous1	1	1	4.85	2.84	6.07	1.45	1.57	1.14	1	3.99	1.67	1	1	1.19	2.09	1.02	1	1	1	1.63	1.01	1	1.1
hsa-miR-890	MIMAT0004912	Endogenous1	1	1	1.26	1.09	1.19	19.18	17.92	1.14	1	1	1.67	1	1	1.19	2.94	1.02	1	1	1	26.59	1.01	1	1.1
hsa-miR-891a-5p	MIMAT0004902	Endogenous1	1	1	1.26	1.09	1.19	1.45	1.57	1.14	2.13	1	2.72	1	1	1.19	1.25	1.02	1	1	1	3.79	1.01	1	1.1
hsa-miR-891b	MIMAT0004913	Endogenous1	1	1	1.26	6.12	1.19	1.45	2.26	5.27	1	1.35	1.67	1	1	1.19	1	1.02	4.4	1.07	1	1.63	1.01	1	1.1
hsa-miR-892a	MIMAT0004907	Endogenous1	1	1	1.26	1.09	1.19	33.71	36.72	1.14	4.03	1	1.67	1	1	1.19	1	1.02	1	1.07	1	31.48	1.01	1	1.1
hsa-miR-892b	MIMAT0004918	Endogenous1	1	1	1.26	1.09	1.19	1.45	1.57	1.84	1	1	1.67	1	1	1.19	1	1.02	1	1	1	1.63	1.01	1	1.1
hsa-miR-9-5p	MIMAT0000441	Endogenous1	1	1	1.26	1.09	1.19	1.45	1.57	1.14	1	1	1.67	1	1	1.19	1	1.02	1	1	1	1.63	1.01	1	1.1
hsa-miR-922	MIMAT0004972	Endogenous1	1	1	2.33	2.84	1.19	1.45	1.57	1.14	1	1	1.67	1	1	1.19	1.25	1.02	1	1	1	1.63	1.01	1	1.1
hsa-miR-924	MIMAT0004974	Endogenous1	1	1	1.26	1.09	1.19	1.45	1.57	1.14	1	1	1.67	1	1	1.19	1	1.02	1	1	1	1.63	1.01	1	1.1
hsa-miR-92a-1-5p	MIMAT0004507	Endogenous1	3.52	1	1.26	1.09	1.29	13.37	1.57	1.14	6.89	3.99	6.05	4.28	7.09	4.05	3.78	2.59	3.46	4.55	1	13.56	4.79	7.73	13.81
hsa-miR-92a-3p	MIMAT0000092	Endogenous1	5.13	27.38	14.95	25.82	33.55	49.69	46.11	2.98	18.32	22.41	57.76	29.31	14.13	25.53	29.93	14.83	23.18	31.52	17.73	103.14	35.04	9.74	6.13
hsa-miR-92b-3p	MIMAT0003218	Endogenous1	1	1	1.26	1.09	1.19	1.45	1.57	1.14	1	1	4.39	1	1	1.19	1	1.02	1	1	1	1.63	1.01	1	1.1
hsa-miR-93-5p	MIMAT0000093	Endogenous1	1	6.95	1.26	1.09	1.19	35.17	17.92	1.14	1	22.41	16.06	4.28	1	4.05	10.53	27.08	36.32	19.34	24.59	49.39	7.81	32.79	48.91
hsa-miR-933	MIMAT0004976	Endogenous1	1	1.11	2.33	1.09	1.19	1.45	1.57	1.14	1	1	1.67	1.28	1	1.19	1	1.02	1	1	1	1.63	1.01	1.72	3.94
hsa-miR-934	MIMAT0004977	Endogenous1	1	1	1.26	1.09	1.19	1.45	1.57	1.14	1	1	1.67	1	1	1.19	1	1.02	1	1	1	1.63	1.01	1	1.1
hsa-miR-935	MIMAT0004978	Endogenous1	1	1	1.26	1.09	1.19	27.9	11.66	1.14	1	1	1.67	1	1	1.19	1	1.02	1	1	1	20.08	1.01	1	1.1
hsa-miR-936	MIMAT0004979	Endogenous1	1	1	1.26	1.09	1.19	1.45	1.57	1.14	1	1	1.67	1	1	1.19	1	1.02	1	4.55	1	1.63	1.01	1	2.84
hsa-miR-937-3p	MIMAT0004980	Endogenous1	1	1	4.85	1.09	1.19	3.2	1.57	1.14	1.17	1	1.67	3.28	1	11.21	1	1.02	3.46	1	1	1.63	1.01	1.72	3.94
hsa-miR-939-5p	MIMAT0004982	Endogenous1	7.8	2.08	9.9	8.31	3.68	13.37	8.53	4.13	8.8	3.11	1.67	4.28	8.27	5.25	12.22	7.69	1	3.68	15.16	1.63	1.76	5.73	8.33
hsa-miR-940	MIMAT0004983	Endogenous1	1	1	1.26	1.09	1.19	62.77	46.11	1.14	1	1	1.67	1	1	1.19	1	1.02	1	1	1	29.85	1.01	1	1.1
hsa-miR-941	MIMAT0004984	Endogenous1	1	1	1.26	1.09	1.19	1.45	1.57	1.14	1	1	1.67	1	1	1.19	1	1.02	1	1	1	1.63	1.01	1	1.1
hsa-miR-942-3p	MIMAT0026734	Endogenous1	1	2.08	1.26	1.09	1.19	23.54	10.09	1.14	1	1	1.67	1	1	1.19	1	1.02	1	1	1	1.63	1.01	1	1.1
hsa-miR-942-5p	MIMAT0004985	Endogenous1	1	3.06	1.26	1.09	1.19	1.45	1.57	1.14	1	1	2.72	1	1	1.19	1	1.02	1	1	1	1.63	1.01	1	1.1
hsa-miR-944	MIMAT0004987	Endogenous1	1	1	1.26	1.09	1.19	23.54	28.89	1.14	1	1	1.67	1	1	1.19	1	1.02	1	1	1	37.99	1.01	1	1.1
hsa-miR-95-3p	MIMAT0000094	Endogenous1	2.45	1	1.26	10.5	4.88	1.45	1.57	1.14	4.98	1	22.73	4.28	1	6.44	6.31	6.67	7.22	2.81	1	10.3	1.01	4.73	8.33
hsa-miR-96-5p	MIMAT0000095	Endogenous1	3.52	6.95	1.26	8.31	13.24	1.45	1.57	5.27	5.94	3.11	9.39	2.28	3.57	7.63	4.62	2.59	2.52	6.29	11.74	1.63	1.76	13.75	9.42
hsa-miR-98-3p	MIMAT0022842	Endogenous1	1	1	1.26	1.09	1.19	23.54	28.89	1.14	1	1	1.67	1	1	1.19	1	1.02	1	1	1	18.45	1.01	1	2.84
hsa-miR-98-5p	MIMAT0000096	Endogenous1	35.61	37.1	32.62	33.48	43.11	86.02	86.83	13.28	24.99	63.63	144.5	34.31	35.84	27.92	74.65	130.11	70.11	58.48	100.85	142.23	75.38	78.88	119.1
hsa-miR-99a-5p	MIMAT0000097	Endogenous1	14.22	33.21	27.57	49.9	38.33	6.11	5.4	21.29	28.81	66.26	117.81	15.29	14.13	10.02	58.62	138.27	114.24	54.13	91.42	77.08	91.51	58.84	130.07
hsa-miR-99b-5p	MIMAT0000689	Endogenous1	1	1	1.26	1.09	1.19	1.45	1.57	1.14	1	1	21.07	1	1	1.19	1	11.77	3.46	5.42	4.88	1.63	1.01	1	1.75
ACTB	NM_001101.2	Housekeeping	940.89	616.85	677.62	1081.97	684.63	954.89	727.36	1011	579.53	847.81	1065.25	615.89	1012.13	910.9	693.92	1126.81	1004.2	998.76	1172.73	1371.86	702.6	963.77	1101.78
B2M	NM_004048.2	Housekeeping	1637.64	1461.17	1891.88	3081.53	2022.63	2220.42	2224.52	2244.41	2562.33	2586.34	2428.03	2670.95	1780.14	1587.45	2113.86	3576.23	3134.3	2396.56	2177.79	3127.56	2943.25	4418.11	3797.57
GAPDH	NM_002046.3	Housekeeping	566.59	709.25	765.97	740.5	730.03	789.25	663.15	723.81	730.08	1416.21	863.42	601.88	772.17	919.25	800.23	1570.59	1295.23	1384.96	1383.51	1816.49	1542.59	1456.81	1657.83
RPL19	NM_000981.3	Housekeeping	902.39	871.7	851.81	1057.89	921.17	922.93	1029.61	904.59	953.99	899.56	925.14	981.26	1023.28	908.51	912.44	910.54	920.65	843.93	856.57	966.33	906.29	934.7	965.78
RPLP0	NM_001002.3	Housekeeping	1957.4	2026.32	2073.64	1669.69	1917.5	1913.85	1715.55	1952.65	1851.54	1963.55	1909.27	1800.08	1726.16	1944.22	1935.84	1939.88	1918.58	2092.99	2062.12	1827.89	1948.97	1889.73	1828.92
LIG_NEG_A	nmiR00810.1	Ligation	1	1	1.26	1.09	1.19	1.45	17.92	1.14	1	1	1.67	1	1	1.19	1	1.02	1	1	1	2.16	1.01	1	1.1
LIG_NEG_B	nmiR00828.1	Ligation	1	1	1.26	1.09	1.19	32.26	10.09	1.14	1	1	1.67	1	1	1.19	1	1.02	1	1	1	8.68	1.01	1	1.1
LIG_NEG_C	nmiR00803.1	Ligation	1	1	1.26	1.09	1.19	1.45	1.57	1.14	1	1	1.67	1	1	1.19	1	1.02	1	1	1	1.63	1.01	1	1.1
LIG_POS_A	nmiR00813.1	Ligation	1992.69	3501.94	3469.67	4928.96	4066.66	1406.76	2011.54	2012.14	2363.2	3860.85	12706.4	3185.46	1787.76	6307.8	5419.46	10862.2	8115.48	4508.49	4859.65	7938.62	4544.58	5601.62	5807.9
LIG_POS_B	nmiR00809.1	Ligation	1025.38	1486.46	1726.53	1894.05	1815.96	697.72	898.06	816.49	1185.52	1553.04	4649.84	1455.73	818.52	2556.34	2020.21	4124.06	2945.6	1689.4	1939.59	3477.72	1985.28	2512.06	2597.74
LIG_POS_C	nmiR00811.1	Ligation	80.52	257.91	155.06	300.53	209.16	83.11	89.96	71.63	113.61	222.4	636.57	155.43	83.37	413.33	333.66	525.94	372.4	226.36	218.23	427.24	290.16	324.41	324.19
NEG_A	ERCC_00096.1	Negative	1	1	2.84	1	9.08	2.2	23.45	4.61	1	1	1	1	1	1	1	1	1	1	1	7.33	1	1	1
NEG_B	ERCC_00041.1	Negative	1	1	1	5.59	1.08	1.2	1	1	8.23	1	2.63	3.28	2.09	8.4	1	2.54	3.69	1	7.7	1	1	2.72	2.59
NEG_C	ERCC_00019.1	Negative	7.59	6.14	6.84	2.59	1.08	3.2	1	1	2.23	1	4.63	1	1.09	1	13.48	2.54	1	1	1	1	1	1	1
NEG_D	ERCC_00076.1	Negative	1	8.14	1	6.59	1	1	1	1	1	1	2.63	3.28	1	1	1	1	1	1	1	1	1	1.72	1
NEG_E	ERCC_00098.1	Negative	1	4.14	1	2.59	1	28.2	11.45	1	1	1	1	6.28	1	1	5.48	1.54	1	1.23	1	13.33	1	1	1.59
NEG_F	ERCC_00126.1	Negative	13.59	11.14	19.84	11.59	9.08	1	7.45	23.61	14.23	15.54	3.63	15.28	12.09	4.4	14.48	6.54	15.69	11.23	12.7	4.33	18.75	12.72	15.59
NEG_G	ERCC_00144.1	Negative	1.59	1	1	1.59	3.08	1	1	1	8.23	4.54	1	1	2.09	1	1	1	1	1.23	1	1	1	1	2.59
NEG_H	ERCC_00154.1	Negative	1	1	1	1	1	1	1	1	1	1	1	1	1	1	1	1	1	1	1	2.33	1	1	1
POS_A	ERCC_00117.1	Positive	19134.6	18740.1	17705.8	19322.6	14695.1	13287.2	14070.5	20576.6	22667.2	16083.5	15872.6	16326.3	15876.1	14547.4	17051.5	18359.5	19855.7	18722.2	21699.7	11998.3	16679.8	18766.7	16303.6
POS_B	ERCC_00112.1	Positive	10413.6	10177.1	9362.84	10033.6	8407.08	7445.2	7489.44	10750.6	11733.2	8529.54	8761.63	8432.28	8730.09	7978.4	9487.48	9913.54	10122.7	10287.2	11184.7	6338.33	8914.75	9881.72	8515.59
POS_C	ERCC_00002.1	Positive	3879.59	3698.14	3270.84	3518.59	3009.08	2469.2	2467.45	3699.61	4208.23	2953.54	3079.63	2938.28	2908.09	2820.4	3175.48	3413.54	3328.69	3523.23	3946.7	1985.33	3139.75	3620.72	2898.59
POS_D	ERCC_00092.1	Positive	600.59	588.14	591.84	619.59	475.08	433.2	471.45	708.61	749.23	502.54	540.63	533.28	519.09	470.4	515.48	611.54	580.69	603.23	726.7	361.33	557.75	592.72	535.59
POS_E	ERCC_00035.1	Positive	144.59	118.14	105.84	114.59	102.08	85.2	61.45	116.61	156.23	106.54	111.63	109.28	90.09	115.4	103.48	108.54	119.69	136.23	146.7	89.33	111.75	99.72	106.59
POS_F	ERCC_00034.1	Positive	46.59	42.14	34.84	54.59	36.08	45.2	34.45	38.61	40.23	32.54	34.63	34.28	55.09	30.4	37.48	52.54	38.69	42.23	54.7	32.33	43.75	57.72	48.59
ath-miR159a	MIMAT0000177	SpikeIn	1	1	1.26	1.09	1.19	1.45	1.57	1.14	1	1	1.67	1	1	1.19	1	1.02	1	1	1	1.63	1.01	1	1.1
cel-miR-248	MIMAT0000304	SpikeIn	1	1	1.26	1.09	1.19	1.45	1.57	1.14	1	1	1.67	1	1	1.19	1	1.02	1	1	1	1.63	1.01	1	1.1
cel-miR-254	MIMAT0000310	SpikeIn	1	1	1.26	1.09	1.19	1.45	1.57	1.14	2.13	1	6.05	1	2.4	1.19	1	1.02	2.52	1	1	1.63	1.01	1	7.23
osa-miR414	MIMAT0001330	SpikeIn	4.06	1	9.9	7.21	8.46	1.45	1.57	1.14	2.13	9.25	22.73	1.28	7.68	7.63	7.15	13.81	8.16	4.55	4.03	23.33	19.91	8.74	14.91
osa-miR442	MIMAT0001605	SpikeIn	2.99	1	9.9	5.03	1.19	7.56	14.79	1.14	1	1.35	7.72	4.28	1.23	1.19	1	1.02	1	6.29	1	2.16	1.01	12.74	9.42

## Sheet: DE miRNA
S6 File. Raw and normalized miRNA data for paired non-lesional and lesional skin of psoriasis patients before secukinumab treatment and healthy control skin.
Multiple unpaired t-test with correction for multiple testing (FDR-Benjamini-Hochberg)
miRNA	FC (NL/NN)	log2FC (NL/NN)	pvalue (NL/NN)	padj (NL/NN)	FC (L D0/NN)	log2FC (L D0/NN)	pvalue (L D0/NN)	padj (L D0/NN)
hsa-let-7a-5p	1.24152	0.312112	0.460283	0.593254	2.36459	1.24159	2.23e-05	0.0001224
hsa-let-7b-5p	1.03985	0.0563755	0.87791	0.925796	1.07516	0.104546	0.646438	0.694323
hsa-miR-205-5p	2.11761	1.08244	0.233512	0.568855	7.60423	2.9268	<0.0000001	1.1e-06
hsa-miR-23a-3p	0.985182	-0.0215378	0.963203	0.980101	1.44772	0.533787	0.0948623	0.127954
hsa-miR-15b-5p	1.51746	0.601655	0.179412	0.568855	2.58267	1.36886	0.000361	0.0009103
hsa-let-7g-5p	1.48022	0.565814	0.269244	0.568855	3.86195	1.94933	4.25e-05	0.0002053
hsa-miR-451a	2.67696	1.4206	0.205976	0.568855	4.62815	2.21044	0.102673	0.134322
hsa-miR-4454+hsa-miR-7975	3.0786	1.62228	0.275582	0.568855	15.8104	3.9828	0.0002254	0.0006538
hsa-let-7c-5p	1.28189	0.358275	0.509197	0.634122	1.24406	0.315054	0.253268	0.306032
hsa-miR-181a-5p	1.19825	0.260929	0.593117	0.702057	1.53713	0.620242	0.0169607	0.0258875
hsa-miR-150-5p	1.35976	0.443357	0.372205	0.568855	4.37024	2.12771	0.0003037	0.0008388
hsa-miR-1246	1.80197	0.849578	0.328613	0.568855	1.23081	0.29961	0.570491	0.644525
hsa-miR-199a-3p+hsa-miR-199b-3p	1.25538	0.32812	0.513858	0.634122	2.10551	1.07417	0.0029594	0.0061303
hsa-miR-125b-5p	2.09574	1.06746	0.312394	0.568855	3.31585	1.72938	0.0005491	0.0012739
hsa-let-7d-5p	1.69663	0.76267	0.236635	0.568855	3.24865	1.69984	2.32e-05	0.0001224
hsa-miR-145-5p	2.29572	1.19894	0.219564	0.568855	2.88997	1.53106	0.0157714	0.0252124
hsa-miR-765	1.10389	0.142599	0.564082	0.6816	0.993876	-0.00886272	0.963608	0.963608
hsa-miR-223-3p	6.77345	2.75989	0.105477	0.568855	137.586	7.10419	0.0485433	0.067036
hsa-miR-125a-5p	1.562	0.643395	0.359276	0.568855	2.21231	1.14555	0.0103782	0.0188104
hsa-miR-27b-3p	2.96826	1.56962	0.189292	0.568855	12.1492	3.60278	1.5e-06	1.44e-05
hsa-miR-200c-3p	1.95226	0.965147	0.25338	0.568855	5.18827	2.37525	9e-07	1.32e-05
hsa-let-7i-5p	39.6408	5.30891	0.0862459	0.568855	194.057	7.60034	8.84e-05	0.0003417
hsa-miR-191-5p	1.711	0.774836	0.251302	0.568855	5.60783	2.48744	<0.0000001	1.1e-06
hsa-miR-148b-3p	1.60904	0.686198	0.292998	0.568855	3.63709	1.86278	4e-07	8.2e-06
hsa-miR-199a-5p	2.06392	1.04539	0.25427	0.568855	4.03584	2.01287	7.85e-05	0.000325
hsa-miR-126-3p	3.04016	1.60415	0.234475	0.568855	7.88329	2.9788	7.15e-05	0.0003191
hsa-miR-98-5p	1.03371	0.0478343	0.926991	0.960098	1.91179	0.934928	0.0073397	0.0141901
hsa-miR-23b-3p	2.27741	1.1874	0.331942	0.568855	3.61308	1.85323	0.0004821	0.0011652
hsa-miR-203a-3p	3.98841	1.99581	0.147014	0.568855	18.6255	4.2192	1.05e-05	7.63e-05
hsa-miR-99a-5p	1.66362	0.734327	0.300501	0.568855	3.78342	1.91969	0.0001587	0.0005753
hsa-miR-26a-5p	1.40696	0.492581	0.376138	0.568855	2.60785	1.38286	0.0010308	0.0022995
hsa-miR-25-3p	1.79409	0.84325	0.212071	0.568855	3.57325	1.83724	0.0001829	0.0006222
hsa-let-7e-5p	1.60937	0.686497	0.377624	0.568855	2.89745	1.53478	0.0111638	0.0196212
hsa-miR-200b-3p	1.70607	0.770681	0.273042	0.568855	4.46797	2.15962	3.4e-06	2.83e-05
hsa-miR-302d-3p	0.874587	-0.193327	0.150584	0.568855	0.925222	-0.112128	0.57785	0.644525
hsa-miR-423-5p	1.16822	0.224308	0.633243	0.731955	1.42294	0.508879	0.104215	0.134322
hsa-miR-499a-5p	0.106344	-3.23319	0.113377	0.568855	0.409044	-1.28967	0.36044	0.426644
hsa-miR-3144-3p	0.903346	-0.14665	0.389757	0.568855	0.830654	-0.267681	0.129104	0.162784
hsa-miR-196a-5p	0.718883	-0.476172	0.392314	0.568855	1.75008	0.807423	0.0418354	0.0606614
hsa-miR-16-5p	3.76918	1.91425	0.139574	0.568855	11.7093	3.54958	0.0002068	0.0006313
hsa-miR-199b-5p	1.57637	0.656607	0.333533	0.568855	2.15991	1.11097	0.0125935	0.0208692
hsa-miR-29a-3p	2.4157	1.27244	0.221223	0.568855	13.0224	3.70292	0.0003339	0.0008802
hsa-miR-92a-3p	0.865241	-0.208826	0.643616	0.731955	1.04203	0.0593948	0.927322	0.943591
hsa-miR-222-3p	2.37315	1.2468	0.308069	0.568855	6.91112	2.78892	1.98e-05	0.0001224
hsa-miR-378i	2.55837	1.35522	0.197729	0.568855	8.63595	3.11035	1.3e-06	1.44e-05
hsa-miR-378e	1.92495	0.94482	0.175818	0.568855	2.18741	1.12923	0.0160838	0.0252124
hsa-miR-100-5p	1.62697	0.702192	0.349261	0.568855	2.01166	1.00839	0.0117117	0.0199788
hsa-miR-221-3p	0.629669	-0.667335	0.449116	0.592017	2.19303	1.13293	0.04436	0.0627532
hsa-miR-574-5p	1.09514	0.131117	0.781512	0.863263	1.02527	0.0360028	0.919566	0.943591
hsa-miR-24-3p	0.3115	-1.6827	0.184976	0.568855	1.78363	0.834814	0.148842	0.183677
hsa-miR-1283	3.61694	1.85477	0.414339	0.572182	7.82416	2.96794	0.035645	0.0530105
hsa-miR-411-5p	1.00745	0.0107109	0.980991	0.980991	1.68769	0.755047	0.0033253	0.0066506
hsa-miR-1253	6.54576	2.71056	0.0687483	0.568855	3.66448	1.87361	0.0014092	0.0030271
hsa-miR-15a-5p	0.469292	-1.09144	0.410836	0.572182	4.40134	2.13794	0.0094784	0.0177337
hsa-miR-3195	0.887997	-0.171374	0.820192	0.880947	1.16111	0.215503	0.808154	0.852235
hsa-miR-28-5p	1.22382	0.291397	0.43636	0.588578	1.19153	0.252821	0.466867	0.541566
hsa-miR-548ar-5p	0.930067	-0.104593	0.788844	0.863263	0.894472	-0.160891	0.590997	0.646752
hsa-miR-21-5p	2.21505	1.14734	0.327464	0.568855	6.21765	2.63637	0.0001931	0.0006222
