# Supplementary material for: Global circRNA expression changes predate clinical and histological improvements of psoriasis patients upon secukinumab treatment
Source: PLoS One. 2022 Sep 29;17(9):e0275219. doi: 10.1371/journal.pone.0275219 (PMC9522259; doi:10.1371/journal.pone.0275219)
Supplement: S7 File — (XLSX) [file pone.0275219.s011.xlsx]

## Sheet: Sheet1
S7 File. List of significantly upregulated circRNAs at baseline and corresponding PASI correlation.
circRNA	R	R squared	pvalue
circCAMSAP1	0.4072	0.1658	0.0006
circERC1	0.4258	0.1813	0.0003
circGDI2	0.1914	0.0366	0.1208
