# Supplementary material for: Global circRNA expression changes predate clinical and histological improvements of psoriasis patients upon secukinumab treatment
Source: PLoS One. 2022 Sep 29;17(9):e0275219. doi: 10.1371/journal.pone.0275219 (PMC9522259; doi:10.1371/journal.pone.0275219)
Supplement: S8 File — (XLSX) [file pone.0275219.s012.xlsx]

## Sheet: circInteractomePrediction
S8 File. Estimation of cumulative number of BSs for each considered miRNA using the sum of the product of the respective circRNA expression levels at the time and number of predicted BSs based on circInteractome BS prediction.
Name	circAFF1_Sites	circANKRD12_Sites	circARAP2_Sites	circASH1L_Sites	circCAMSAP1_Sites	circCCDC66_Sites	circCCDC9_Sites	circCD44_Sites	ciRS-7_Sites	circCDYL_Sites	circCSNK1G3_Sites	circCUL5_Sites	circDDX21_Sites	circDEK_Sites	circDNAJC3_Sites	circERBIN_Sites	circERC1_Sites	circEXOC6B_Sites	circFBXW7_Sites	circFNDC3B_Sites	circGDI2_Sites	circGPATCH1_Sites	circHIPK3_Sites	circMAN1A2_Sites	circMITD1_Sites	circMORC3_Sites	circPARD3_Sites	circPCMTD1_Sites	circPNN_Sites	circPRKD3_Sites	circRBM23_Sites	circRBM33_Sites	circSCMH1_Sites	circSDF4_Sites	circSLC8A1_Sites	circSMAD2_Sites	circSMARCA5_Sites	circTRIM35_Sites	circTULP4_Sites	circVCAN_Sites	circPTPRA_Sites	circYPEL2_Sites	circYY1AP1_Sites	circZC3H6_Sites	circZKSCAN1_Sites	circZMYM4_Sites	circZNF609_Sites	circZNF91_Sites	Sum
hsa-miR-100																											1												1										2
hsa-miR-1178		1																		1			1		1						1									1					1				7
hsa-miR-1179										1													1									1								1	1								5
hsa-miR-1180				1	1				1	2																																							5
hsa-miR-1181							1													1																													2
hsa-miR-1182					1																												1		1								1	2	1				7
hsa-miR-1183																1																								2				2					5
hsa-miR-1184			1	1												1	1																				1	1		1		1			1				9
hsa-miR-1197														1		1														1																			3
hsa-miR-1200			1			1				1						1			2						1														2	2				4			1		16
hsa-miR-1203																																															1		1
hsa-miR-1204																																1							1										2
hsa-miR-1205			2	1												1	1																				1	1		1		1		1					10
hsa-miR-1206											1								1										1			1				1				1			1			1			8
hsa-miR-1208		1	1					1					1			1			1												1									3				2				1	13
hsa-miR-1224-3p																																								1							2		3
hsa-miR-1225-3p																1																							1	1				1			1		5
hsa-miR-1225-5p																													1			1												1					3
hsa-miR-1227										1						1																			1			1		2	1								7
hsa-miR-1228																														1						1				1									3
hsa-miR-1229			1																																	1			2					2					6
hsa-miR-1231				1				1	1									1	1				2							1										1				1		1	1	1	13
hsa-miR-1233																1																							1	3							1		6
hsa-miR-1234				1																																												1	2
hsa-miR-1236				1				1					1	1				1			1	1		1					2			1	1			1			1	1			1		1		1	2	20
hsa-miR-1238			1	1		1					1				1	3	1							1						1			1	2	1				1	2									18
hsa-miR-1243									4										1				1													1				4				3	1				15
hsa-miR-1244																																								1			1			1			3
hsa-miR-1245																																					1		1										2
hsa-miR-1246		1							8																																		1			1			11
hsa-miR-1247																														1					1												1		3
hsa-miR-1248	1	1	1					1		1				1	1		1									2						1		1	2				3	4			1	2	1		2	1	28
hsa-miR-1250																						1	1																		1								3
hsa-miR-1251												1	1					1																	1				3	1					1			4	13
hsa-miR-1252																1					1																				1								3
hsa-miR-1253	2				1																				1															4									8
hsa-miR-1256	1													1															1																				3
hsa-miR-1257	1							1																												1			1	1		1		1				1	8
hsa-miR-1258																								1												1				1				1					4
hsa-miR-1261		1														1																								1									3
hsa-miR-1263																																								2				1					3
hsa-miR-1264		1																1										1											1	2		1		3	1	1		1	13
hsa-miR-1265		1																								1													1	3									6
hsa-miR-127-5p																														1					1		2											1	5
hsa-miR-1270									3	1										1																	1		1	1			1						9
hsa-miR-1272				1																						1									1	1								3	1		1		9
hsa-miR-1273																																															1		1
hsa-miR-1276																																							1	1				1					3
hsa-miR-1277					1				2																																								3
hsa-miR-1278	1					1																	1																										3
hsa-miR-1279		1													1	3										1				1					1									1				2	11
hsa-miR-1280																																															1		1
hsa-miR-1281																				1																								1				1	3
hsa-miR-1282																1																												1				1	3
hsa-miR-1283																							1																	1									2
hsa-miR-1286																1		1					1																1	3									7
hsa-miR-1287	1								8							1																									1		1						12
hsa-miR-1288	1	1		1																		1																	1					2					7
hsa-miR-1289												1							1																				1				1						4
hsa-miR-1290		2							21				1			1							1							1									1	1	1		1	1			1		33
hsa-miR-1292																	2																						1					2					5
hsa-miR-1294																	2						1							1																			4
hsa-miR-1295																																												1					1
hsa-miR-1296																	1																															1	2
hsa-miR-1298																				1							1		1	1					1		1			1				2					9
hsa-miR-1299		1							18																										1	2				2	2								26
hsa-miR-1303																1						1								1																		1	4
hsa-miR-1304	1								1							1		1		1																				2			1	2				1	11
hsa-miR-1305	1									1	1		1	2									2			1			1	1					1	1			1							1		1	16
hsa-miR-1307							1			1																																						1	3
hsa-miR-1322				1				1												1															1									2	1				7
hsa-miR-1324																																								1						1			2
hsa-miR-136				1	1		1						1			2																		1	1	1		1										1	11
hsa-miR-139-3p																																																1	1
hsa-miR-139-5p																											1																						1
hsa-miR-140-3p																			1																2				1									1	5
hsa-miR-142-3p																																															1		1
hsa-miR-142-5p																					1			1															2										4
hsa-miR-144																																			1														1
hsa-miR-145								1		1									1		1														1				1								1	1	8
hsa-miR-146b-3p												1																					1						2										4
hsa-miR-147b																				1																													1
hsa-miR-149										1							1						1									1								2							1		7
hsa-miR-153			1	1																																			2	1				1					6
hsa-miR-155			1													1																							2	1								1	6
hsa-miR-182	2																												1													1		1		1			6
hsa-miR-1825																							1																	1				1				7	10
hsa-miR-1827				1						1								1															2						1	2				3					11
hsa-miR-186		1	2									1				1														1										3								1	10
hsa-miR-188-3p																	1																		1							1						1	4
hsa-miR-192																							1												1										1				3
hsa-miR-194		1																		1												1								2			1		1				7
hsa-miR-197		1																	2																2	1				3		1		3					13
hsa-miR-198	1																																							3			1	1				1	7
hsa-miR-203		1							1							2																							2	1								1	8
hsa-miR-21			1						1						1															1								1											5
hsa-miR-210																				1																													1
hsa-miR-215																							1												1										1				3
hsa-miR-217												1				1										1														1									4
hsa-miR-224															1	1												1											1	2									6
hsa-miR-296-5p							1																																										1
hsa-miR-31																										1										1			1				1						4
hsa-miR-323-3p																											1													1									2
hsa-miR-324-5p															1																												1				1	2	5
hsa-miR-326	1		1													2	1					1	1																	1		1		1	1			2	13
hsa-miR-330-3p																								1			1												2						1			1	6
hsa-miR-330-5p	1		1													2	1					1	1																	1		1		1	1			2	13
hsa-miR-331-3p																																												1					1
hsa-miR-331-5p																		1																										1					2
hsa-miR-335																																				1			1	1			1	1					5
hsa-miR-337-3p																								1															1	1							1	1	5
hsa-miR-338-3p						1													1				2								1				1					1				1		1	1	4	14
hsa-miR-338-5p												1				1																							1	1				1					5
hsa-miR-339-3p																																															2		2
hsa-miR-346																	1						1																										2
hsa-miR-361-3p							1										1										1												2					1			1		7
hsa-miR-369-5p											1																																						1
hsa-miR-370					1					1																1	2									1				1						1			8
hsa-miR-375			2							1						1							1						1							1	1			4				1				1	14
hsa-miR-377																							1	1																								7	9
hsa-miR-382															1								1							1														2		1			6
hsa-miR-383			1																					1																				1				1	4
hsa-miR-384										1					1																									1				1			1	2	7
hsa-miR-409-3p	1										1													1											1				1	4	1			1		1			12
hsa-miR-411																												1												2								1	4
hsa-miR-421												1		1	1	3		1																	1					1				2					11
hsa-miR-431	2															1																	1	1	1									1					7
hsa-miR-432				1					2			1							1					1									1				1		1	2			1	1			1	1	15
hsa-miR-433								1							1									1												1						1		1					6
hsa-miR-450b-3p																																												2					2
hsa-miR-451																																														1			1
hsa-miR-485-3p															1	1							1									2								2				1					8
hsa-miR-486-3p																																	1									1		2					4
hsa-miR-487a															1	2										1													1								1		6
hsa-miR-488						1											1																		1					1				1				1	6
hsa-miR-490-5p	1	2	1						10														1																	1									16
hsa-miR-492		1																	1																					1				1	1		1		6
hsa-miR-494											1							1																	2					2									6
hsa-miR-495															1								1												1				1	1									5
hsa-miR-496		1																							1							1				1				2									6
hsa-miR-498	1																																						2	1									4
hsa-miR-502-5p	1	1		1										2					2					1											2				1					1	1		1		14
hsa-miR-503		1													1																																1		3
hsa-miR-507														1																							1		1	3				3					9
hsa-miR-508-3p																1	2						1																										4
hsa-miR-510						1														1												1				1				1									5
hsa-miR-512-5p						1																										2				1								1					5
hsa-miR-513a-3p											1	1		1									1					1								1			2	2				1					11
hsa-miR-513a-5p			3			1				1				1			1																		1									1					9
hsa-miR-515-3p										1				1																														1					3
hsa-miR-515-5p	1		1	1			1				1		1	1			1	1					1									2		1	1	1			1	5				3				3	27
hsa-miR-516a-5p					1													1									2																						4
hsa-miR-516b	1	1							15	1																				1					1	2				2	1			1	1				27
hsa-miR-517a																1																			1														2
hsa-miR-517b																1																			1														2
hsa-miR-517c																1																			1														2
hsa-miR-518a-5p														1					1																				2	1				1		1			7
hsa-miR-519e										1				1																														1					3
hsa-miR-520f												1			1	1																				1				1				1				1	7
hsa-miR-520g						1										1															1									2									5
hsa-miR-520h						1										1															1									2									5
hsa-miR-524-3p					1																																												1
hsa-miR-525-3p					1																																												1
hsa-miR-526b	1	1																				1					1					1			1					1				1				2	10
hsa-miR-527														1					1																				2	1				1		1			7
hsa-miR-532-3p							1					1																												1		1		1					5
hsa-miR-543											1			1	1	1					1														1									1					7
hsa-miR-545										1	1				1																		1		1					1									6
hsa-miR-548b-3p			1				1							1		1																										1		1					6
hsa-miR-548c-3p																						1				1									1													1	4
hsa-miR-548g	1																													1					1				1	2									6
hsa-miR-548k												1																												1									2
hsa-miR-548l												1																												1									2
hsa-miR-548m														1																		1							1					3				1	7
hsa-miR-548p											1	1																				1																	3
hsa-miR-549																																								1									1
hsa-miR-553																																							1	1								1	3
hsa-miR-554																1																							1										2
hsa-miR-555											1																			1										1				1					4
hsa-miR-556-3p																		1																															1
hsa-miR-556-5p															1	1																															1		3
hsa-miR-557														1																							1		1	3				3					9
hsa-miR-558						1					1												1										1					1		1				1			1	1	9
hsa-miR-561			1			1					1			1								1	1														1			1	1		1	2		1		2	15
hsa-miR-562								1						1																																			2
hsa-miR-564			1																																														1
hsa-miR-566																													1																				1
hsa-miR-567		1														1			1																					2				1					6
hsa-miR-568											1						1		1	1	2																												6
hsa-miR-569																																							1					1					2
hsa-miR-570													1													1				1						1				1				1				1	7
hsa-miR-571																			1											1																			2
hsa-miR-572										1																																							1
hsa-miR-574-5p	2					1										1																								3		1							8
hsa-miR-576-3p			1						3							1		1																	1					1				1					9
hsa-miR-576-5p			2									1		2		1																					1			5				3		1			16
hsa-miR-577		1																												1										1								1	4
hsa-miR-578	1	1				1														1	1	1		1	1	1						1			1					3	1			2			1	1	19
hsa-miR-579		2									1		1		1				1				1	1					2						1		1			2			1	1		1			17
hsa-miR-580					1	1						1											1												1					1								1	7
hsa-miR-581	1	1										1																													1								4
hsa-miR-582-3p		1									1																									1					2							1	6
hsa-miR-583																																								1									1
hsa-miR-584		1																					1												1					1								2	6
hsa-miR-586														1		1																												1				1	4
hsa-miR-587		1									1					2	2			1								2											1	1				1		1		1	14
hsa-miR-589						1																										1																	2
hsa-miR-590-5p			1						1						1															1								1											5
hsa-miR-591	1																				1														1					3									6
hsa-miR-593		1		1	1											2	1					1						1		1					1											1			11
hsa-miR-595																														1				1					1	2								1	6
hsa-miR-599						1		1			2			1									1																	1			1	2				1	11
hsa-miR-600																	1																		1				2	1				1					6
hsa-miR-604	1									1						1	1																											1					5
hsa-miR-605																										1									1				1	1				1					5
hsa-miR-606																							1																	1									2
hsa-miR-607	1										1			1		1							1			1		1				1	1							5			1	2				3	20
hsa-miR-609								1		1																							1							1		1	1						6
hsa-miR-610																														1																			1
hsa-miR-615-3p				1																																													1
hsa-miR-615-5p								1		1																													1								1		4
hsa-miR-616			1										1											1																2									5
hsa-miR-618						1					1			1																														1					4
hsa-miR-619									7										1				1													1								2	1				13
hsa-miR-620									3	1										1																	1		1	1			1						9
hsa-miR-621																	1																											1			1		3
hsa-miR-622		1											1																	1					1				1	1				1					7
hsa-miR-623										1														1											1					1							1		5
hsa-miR-624																								1																1									2
hsa-miR-625	1			1																1																			1	2									6
hsa-miR-626	1	2		1										1								1											1		1				1	1						1		1	12
hsa-miR-628-3p																																														1		4	5
hsa-miR-629				1																															1	1				3			1	3		1	1	2	14
hsa-miR-630	1									1	1																													1				1					5
hsa-miR-633		1				1										1																																	3
hsa-miR-634												1							1																					1									3
hsa-miR-635													1														1						1		1				1	1					1				7
hsa-miR-636								1				2			3																					1				1	1								9
hsa-miR-637																							1							1										1		1				1			5
hsa-miR-638																																												1					1
hsa-miR-639																																							1	1									2
hsa-miR-640			1		1																		1									1		1	1		1			2					1				10
hsa-miR-643	1	1																								1									1	1					1			1					7
hsa-miR-644								1		1						1				1																				1		1					1		7
hsa-miR-646		1													1															1										1							1		5
hsa-miR-647	2			1					1	1				1		1	1																							2			1	1					12
hsa-miR-648	1														2				1																				1	1							1	2	9
hsa-miR-649																																								1									1
hsa-miR-651			1										2			1																				1			1							1			7
hsa-miR-653			2	1	1					1		1				1							2		1															3									13
hsa-miR-654-3p	1		1																																					2							1	10	15
hsa-miR-656																1																							1									1	3
hsa-miR-657	1																																										1						2
hsa-miR-658																				1																				1									2
hsa-miR-659	1												2	1			1													1										1				2					9
hsa-miR-660												1					1							1																									3
hsa-miR-661								1						1			1																									1		2					6
hsa-miR-662																																			1									3					4
hsa-miR-663b				1						1																													1	1							1		5
hsa-miR-665							1																						1						1	1			1					4	2				11
hsa-miR-668		1	1										1				1		1				1			1														2				1		1			11
hsa-miR-671-5p									3								2													1											1								7
hsa-miR-7				1					73									1												1												1							77
hsa-miR-758		2	1	1										1		1								1								1												1					9
hsa-miR-766		1				1										1		1		1			1									1			1					7				2			1	23	41
hsa-miR-767-3p		1			1										1									1												1			1	2							1	1	10
hsa-miR-767-5p																																			1										1		1		3
hsa-miR-769-3p																																												2					2
hsa-miR-769-5p																																				1													1
hsa-miR-873	2								2							1	1													1									1	3					1				12
hsa-miR-874												1																					1						1										3
hsa-miR-875-5p																					1														1					1									3
hsa-miR-876-3p	1		1											1																	1				1					4				3					12
hsa-miR-877																						1													1													1	3
hsa-miR-885-3p										1			1																				1									1							4
hsa-miR-885-5p																1														1										1									3
hsa-miR-887															1				1																														2
hsa-miR-888																																								2									2
hsa-miR-889		1	1																											1																			3
hsa-miR-890									3						1	1																								1				1			1		8
hsa-miR-891b																																									1								1
hsa-miR-892a			1	1						1						1																							1	2				2				1	10
hsa-miR-892b			2																																								1				1		4
hsa-miR-921																																							1	1	1								3
hsa-miR-924								1																															2	1				2					6
hsa-miR-934								1																			1													2									4
hsa-miR-935																																								5									5
hsa-miR-936																														1										5				1					7
hsa-miR-938																											1																						1
hsa-miR-940																	1	1															2							1									5
hsa-miR-941																				1																													1
hsa-miR-942	1	1	1	1			2						1					1	1	1												1		1			1	1	1	2			1	2		1	2	4	27
hsa-miR-944									1																				1	1									1					1				1	6
hsa-miR-95												1																																					1
hsa-miR-99a																											1												1										2
hsa-miR-99b																											1												1										2
[truncated: 1 more columns]
